# Supplementary material for: Genome-wide analysis of carotid plaque burden suggests a role of IL5 in men
Source: PLoS One. 2020 May 29;15(5):e0233728. doi: 10.1371/journal.pone.0233728 (PMC7259763; doi:10.1371/journal.pone.0233728)
Supplement: S1 Table — For all analyses, spearman rank was calculated. P-values are given in the upper triangle, Spearmans rho in the lower triangle. Significant p-values are marked in red (p<0.05). (XLSX) [file pone.0233728.s001.xlsx]

## Sheet: S1
Table S1: Correlation results. For all analyses, spearman rank was calculated. P-values are given in the upper triangle, Spearmans rho in the lower triangle. Significant p-values are marked in red (p<0.05).
Table S1a: Correlation of CPBs and genetic principle components.
	CPA_MAX	CPA_SUM	CPA_MEAN	CPS_MAX	CPS_SUM	CPS_MEAN	PC1	PC2	PC3	PC4	PC5	PC6	PC7	PC8	PC9	PC10
CPA_MAX		0	0	0	0	0	0.789675	0.563221	0.530529	0.357608	0.846989	0.131785	0.317877	0.130316	0.0961145	0.696658
CPA_SUM	0.914474		9.56632e-279	0	0	1.52151e-255	0.516566	0.522931	0.976633	0.185984	0.6846	0.130176	0.287214	0.255389	0.0893496	0.591005
CPA_MEAN	0.934162	0.79473		1.61671e-287	1.33167e-188	0	0.902644	0.567123	0.350571	0.791987	0.944501	0.452439	0.491064	0.0615685	0.112518	0.759162
CPS_MAX	0.874366	0.870178	0.801923		0	0	0.507916	0.957142	0.651757	0.437892	0.148998	0.101114	0.536505	0.170184	0.174611	0.865869
CPS_SUM	0.835711	0.95682	0.699941	0.92235		0	0.359262	0.460126	0.920768	0.194686	0.235839	0.110679	0.420537	0.279194	0.149551	0.568984
CPS_MEAN	0.835831	0.774215	0.854222	0.945126	0.831298		0.474432	0.975355	0.550138	0.868148	0.132977	0.276254	0.744353	0.0529575	0.157431	0.659277
PC1	0.00747136	0.0181679	0.00342635	0.0185442	0.0256756	0.0200339		0.50643	0.00708968	0	0	0.151384	2.05113e-08	0	0	0
PC2	0.0161911	-0.017893	0.0160295	0.00150533	-0.0206879	0.000865333	-0.0186069		0.109976	0.974487	0.104642	0.296439	0.703775	0.28147	0.122633	0.0625233
PC3	-0.0175672	-0.000820469	-0.0261434	-0.0126416	0.00278617	-0.016737	0.0753307	-0.0447467		0.163173	0.0284415	0.0294204	0.484996	0.221331	0.532759	0.0177573
PC4	-0.0257641	-0.0370334	-0.0073873	-0.0217272	-0.036314	-0.00465013	0.421295	-0.000895701	0.0390441		0	0.743901	6.48994e-10	0	0	0
PC5	-0.00540502	-0.0113776	-0.00194996	-0.0404057	-0.0331967	-0.0420671	-0.310656	0.0454308	-0.0613237	-0.355755		4.1424e-05	0.28615	1.03879e-05	7.92935e-13	9.04571e-23
PC6	0.0421967	0.0423732	0.021044	0.0458994	0.0446596	0.0304906	-0.0401684	-0.0292375	0.060951	0.00914957	-0.114525		1.34543e-21	1.30904e-16	6.86932e-17	1.83501e-20
PC7	-0.0279728	-0.0298043	-0.0192872	-0.0173125	-0.0225598	-0.00913408	-0.156318	-0.0106489	-0.0195557	-0.172045	0.0298675	0.263372		0	0	0
PC8	0.0423578	0.0318506	0.0523278	0.0384062	0.0303048	0.0541691	0.334594	0.0301592	0.034245	0.317235	-0.123124	-0.22931	-0.342578		0	0
PC9	-0.0465849	-0.0475594	-0.044431	-0.0380123	-0.0403509	-0.0395855	-0.319903	0.0432226	-0.0174698	-0.345955	0.199062	0.231382	0.372537	-0.486207		0
PC10	0.0109194	0.0150517	-0.00858754	0.00473127	0.0159527	-0.0123499	-0.426508	0.0521382	-0.0663393	-0.460849	0.270479	0.256144	0.414434	-0.604232	0.690882
Table S1b: Correlation of CPBs, CIMT and lipid parameters (all subjects)
	CPA_MAX	CPA_SUM	CPA_MEAN	CPS_MAX	CPS_SUM	CPS_MEAN	CIMT_mean	CIMT_max	CHOL	HDLC	LDLC
CPA_MAX		0	0	0	0	0	5.68093e-26	0.001856	0.0702626	0.00199102	0.14977
CPA_SUM	0.914474		9.56632e-279	0	0	1.52151e-255	1.51302e-40	5.7142e-07	0.11658	2.47857e-05	0.404755
CPA_MEAN	0.934162	0.79473		1.61671e-287	1.33167e-188	0	2.41209e-15	0.0442193	0.0500695	0.0100686	0.0946932
CPS_MAX	0.874366	0.870178	0.801923		0	0	1.55185e-22	0.00236612	0.834731	0.363396	0.95384
CPS_SUM	0.835711	0.95682	0.699941	0.92235		0	1.42182e-37	4.70269e-07	0.775401	0.00674859	0.945459
CPS_MEAN	0.835831	0.774215	0.854222	0.945126	0.831298		2.12133e-14	0.0420472	0.8662	0.838653	0.803044
CIMT_mean	0.290325	0.362514	0.220192	0.269887	0.349275	0.212723		5.30025e-125	0.323154	0.110256	0.0186055
CIMT_max	0.17695	0.280785	0.114919	0.172896	0.2828	0.116113	0.918596		0.988468	0.559522	0.507443
CHOL	-0.0508331	-0.0440748	-0.0550155	0.00586256	-0.00801714	0.00473437	0.0279003	0.000831047		1.32639e-21	0
HDLC	-0.0868101	-0.118212	-0.0723038	-0.0255661	-0.0761012	0.00572824	-0.0451391	0.0336538	0.263829		0.785437
LDLC	-0.0405042	-0.0234359	-0.0469879	0.00162846	0.00192456	-0.00701651	0.0664756	0.0382224	0.911769	0.00765878
Table S1c: Correlation of CPBs, CIMT and lipid parameters (male subjects)
	CPA_MAX	CPA_SUM	CPA_MEAN	CPS_MAX	CPS_SUM	CPS_MEAN	CIMT_mean	CIMT_max	CHOL	HDLC	LDLC
CPA_MAX		1.12599e-292	9.02186e-308	1.06126e-226	5.74085e-195	5.85539e-193	3.96331e-20	0.00572776	0.21526	0.0898311	0.0268249
CPA_SUM	0.917589		1.17305e-163	7.20762e-234	0	1.57526e-159	2.49739e-29	1.10473e-05	0.278379	0.400343	0.0606825
CPA_MEAN	0.928324	0.800938		1.01009e-160	5.09211e-112	1.78072e-212	3.19708e-12	0.178837	0.279767	0.0339321	0.0474789
CPS_MAX	0.871633	0.877743	0.796719		6.56477e-308	0	3.12368e-16	0.00599839	0.907243	0.039189	0.331794
CPS_SUM	0.840309	0.959627	0.708875	0.925496		3.06541e-200	3.13139e-26	7.55919e-06	0.573178	0.324042	0.199666
CPS_MEAN	0.838062	0.794975	0.858507	0.940886	0.846046		5.83381e-11	0.088691	0.754961	0.00955403	0.255967
CIMT_mean	0.333201	0.401915	0.255822	0.297995	0.380572	0.240845		8.88147e-84	0.642155	0.910415	0.205562
CIMT_max	0.197182	0.309022	0.0966663	0.196125	0.314476	0.122236	0.926354		0.869585	0.503323	0.682608
CHOL	-0.0461109	-0.0403386	-0.0402224	-0.00433779	-0.0209717	-0.011619	0.0173831	-0.0118333		0.000126344	9.87301e-297
HDLC	0.063132	0.031324	0.0788898	0.0767136	0.0367278	0.0963238	-0.00421224	0.0483351	0.14209		0.458749
LDLC	-0.0823442	-0.0697975	-0.0737387	-0.0361443	-0.0477523	-0.0423016	0.0473637	0.0295423	0.920642	-0.0275972
Table S1d: Correlation of CPBs, CIMT and lipid parameters (female subjects)
	CPA_MAX	CPA_SUM	CPA_MEAN	CPS_MAX	CPS_SUM	CPS_MEAN	CIMT_mean	CIMT_max	CHOL	HDLC	LDLC
CPA_MAX		1.20711e-197	7.48186e-247	1.23724e-180	1.03413e-132	7.11794e-156	8.52204e-06	0.169984	0.0592771	0.118375	0.0272304													0.0272304
CPA_SUM	0.898097		1.19134e-106	1.36077e-170	2.64651e-293	5.16218e-110	2.8304e-10	0.0199397	0.0141847	0.0624194	0.00355228													0.00355228
CPA_MEAN	0.933846	0.764665		4.14005e-127	2.72038e-72	9.58427e-166	0.00240126	0.172588	0.300976	0.196993	0.203148													0.203148
CPS_MAX	0.881402	0.870192	0.806377		4.1497e-220	1.06517e-282	1.22926e-06	0.150454	0.0319624	0.339006	0.0254899													0.0254899
CPS_SUM	0.816281	0.955723	0.667811	0.916428		1.29331e-134	7.691e-11	0.0236211	0.00655619	0.127771	0.00274812													0.00274812
CPS_MEAN	0.851641	0.772186	0.864376	0.951492	0.819514		0.000244186	0.236681	0.0922228	0.489685	0.109369													0.109369
CIMT_mean	0.189565	0.266163	0.129894	0.206214	0.27423	0.156664		9.23085e-39	0.0137472	0.960426	0.00335118													0.00335118
CIMT_max	0.130575	0.219697	0.12979	0.136767	0.213775	0.112721	0.887265		0.612399	0.568982	0.555407													0.555407
CHOL	0.0808464	0.105006	0.0443864	0.0918931	0.116323	0.0721971	0.10607	0.0488364		4.73053e-08	8.46245e-212													8.46245e-212
HDLC	-0.0670951	-0.0800182	-0.0554515	-0.0411089	-0.0654368	-0.0297074	-0.0021462	0.0551474	0.231698		0.0422582													0.0422582
LDLC	0.094768	0.124909	0.0546991	0.0958657	0.128275	0.0687841	0.126378	0.0570929	0.912214	-0.0871921														0
