# Supplementary material for: Genome-wide analysis of carotid plaque burden suggests a role of IL5 in men
Source: PLoS One. 2020 May 29;15(5):e0233728. doi: 10.1371/journal.pone.0233728 (PMC7259763; doi:10.1371/journal.pone.0233728)
Supplement: S2 Table — Significant p-values are marked in red (p<0.05). (XLSX) [file pone.0233728.s002.xlsx]

## Sheet: S2
Table S2: Univariate & multivariate models of cardiovascular risk factors on CPBs. Significant p-values are marked in red (p<0.05).
Table S2a: Univariate associations (all subjects)
ALL	CPA_MAX				CPA_SUM				CPA_MEAN				CPS_MAX				CPS_SUM				CPS_MEAN
UNIVARIAT	beta	se	pval	adj_r2	beta	se	pval	adj_r2	beta	se	pval	adj_r2	beta	se	pval	adj_r2	beta	se	pval	adj_r2	beta	se	pval	adj_r2
sex	-0.327257	0.0374584	7.42291e-12	0.055743	-0.478728	0.0501212	6.28912e-21	0.0660427	-0.227477	0.0291924	1.35666e-14	0.0447103	-0.169324	0.0381242	9.71263e-06	0.0144632	-0.338708	0.053477	3.31044e-10	0.0297433	-0.0874577	0.0309521	0.00479304	0.0054435
age	0.0146993	0.00193926	6.62929e-08	0.0423685	0.024862	0.00257475	2.43874e-21	0.067415	0.0082003	0.00151879	7.97423e-08	0.0215863	0.0142383	0.00193433	3.26565e-13	0.040011	0.0254665	0.00269945	1.80204e-20	0.0645157	0.00880481	0.001577	2.88162e-08	0.0231001
BMI	-0.240258	0.123536	0.0520144	0.00219127	-0.318027	0.166155	0.0558405	0.00209783	-0.168227	0.0957498	0.0791699	0.00164436	-0.340601	0.122875	0.00565421	0.00524744	-0.445226	0.173828	0.0105432	0.00436934	-0.295426	0.099322	0.00299093	0.00615544
BP	0.171847	0.0420838	4.71785e-05	0.012326	0.325185	0.0562052	9.11122e-09	0.0252034	0.0773433	0.0327807	0.0184562	0.00362285	0.163563	0.0419701	0.000102478	0.0111697	0.337518	0.0588935	1.24907e-08	0.0247268	0.0896767	0.0340811	0.00861084	0.0046941
statin	0.192763	0.0443584	1.49944e-05	0.013822	0.329925	0.0594061	3.39979e-08	0.0228541	0.107519	0.034492	0.0018664	0.00678526	0.186529	0.0442096	2.62517e-05	0.0129963	0.347983	0.0621752	2.6701e-08	0.0232135	0.125577	0.0358058	0.000468636	0.00877826
smoker	0.127543	0.0254141	6.02947e-07	0.0206512	0.176303	0.0342573	3.12149e-07	0.0217366	0.0864192	0.019733	1.29882e-05	0.0156021	0.0967519	0.0254467	0.000151007	0.0115957	0.155971	0.0360363	1.63485e-05	0.0152249	0.0660867	0.0205901	0.00136594	0.00804437
T2D	0.0784437	0.0509846	0.124156	0.00107034	0.192623	0.0684463	0.00496484	0.00539378	0.0215177	0.0395357	0.586357	-0.000551856	0.0420434	0.0508259	0.408276	-0.000247502	0.160123	0.0717322	0.0257723	0.00311167	-0.0109814	0.0410866	0.789302	-0.000728245
Table S2b: Univariate associations (male subjects)
MEN	CPA_MAX				CPA_SUM				CPA_MEAN				CPS_MAX				CPS_SUM				CPS_MEAN
UNIVAR	beta	se	pval	adj_r2	beta	se	pval	adj_r2	beta	se	pval	adj_r2	beta	se	pval	adj_r2	beta	se	pval	adj_r2	beta	se	pval	adj_r2
age	0.0167502	0.00248833	3.41531e-11	0.0575259	0.026724	0.0033259	3.78962e-15	0.0805045	0.00887816	0.00192429	4.67633e-06	0.0271832	0.0151629	0.00253431	3.44004e-09	0.0457376	0.026446	0.00356725	3.43746e-13	0.0691839	0.00860011	0.0020578	3.28145e-05	0.0221779
BMI	-0.564044	0.176963	0.00149817	0.0125958	-0.693636	0.239718	0.00392471	0.0101639	-0.422853	0.134619	0.00175223	0.0121984	-0.688064	0.178518	0.000126474	0.0189322	-0.86526	0.255202	0.000735919	0.0144069	-0.594477	0.143007	3.61486e-05	0.0221719
BP	0.143439	0.0565631	0.0114261	0.00748637	0.279429	0.0760533	0.000256407	0.0170637	0.0602957	0.0431775	0.163007	0.00131784	0.164743	0.0570656	0.00400719	0.0100837	0.315127	0.0809547	0.000108381	0.0192775	0.0959943	0.0459712	0.0371364	0.00464545
statin	0.13476	0.0540515	0.0128826	0.00713321	0.227518	0.0729674	0.00189233	0.0118717	0.0728574	0.0412298	0.077631	0.00291526	0.122942	0.0547531	0.0250441	0.00553632	0.243995	0.0777789	0.00177566	0.0120312	0.0893345	0.0439468	0.0424376	0.00429584
smoker	0.0837098	0.0347464	0.0162599	0.00716165	0.10752	0.047089	0.0227257	0.00628693	0.059799	0.0265631	0.0246982	0.00607092	0.0543418	0.035186	0.122964	0.00207559	0.0879976	0.0502441	0.0803379	0.0030946	0.0402771	0.0282355	0.154202	0.00155137
T2D	0.0300176	0.0625616	0.631509	-0.00106143	0.10369	0.0845838	0.22064	0.000692072	-0.00965805	0.0476263	0.839358	-0.00132251	-0.0102396	0.0633317	0.871601	-0.00134321	0.063143	0.0902314	0.484283	-0.00070338	-0.0502051	0.0507672	0.323029	-3.03376e-05
Table S2c: Univariate associations (female subjects)
WOMEN	CPA_MAX				CPA_SUM				CPA_MEAN				CPS_MAX				CPS_SUM				CPS_MEAN
UNIVAR	beta	se	pval	adj_r2	beta	se	pval	adj_r2	beta	se	pval	adj_r2	beta	se	pval	adj_r2	beta	se	pval	adj_r2	beta	se	pval	adj_r2
age	0.0105111	0.00288983	0.00030154	0.0217912	0.0202842	0.00375262	9.66709e-08	0.0488856	0.00629315	0.0023348	0.00724688	0.011283	0.0122771	0.00295267	3.72612e-05	0.0288147	0.0227096	0.00399843	2.19248e-08	0.0538697	0.0087186	0.00244512	0.000394585	0.0208918
BMI	-0.0409283	0.162647	0.801414	-0.00171219	-0.110958	0.214017	0.604352	-0.0013361	-0.0043645	0.130766	0.973387	-0.00182611	-0.0832052	0.166723	0.617936	-0.0013722	-0.166351	0.228677	0.467261	-0.00085989	-0.0597579	0.137631	0.664321	-0.001483
BP	0.143849	0.0597419	0.0163851	0.00888798	0.290472	0.0781275	0.00022209	0.0234071	0.0543221	0.0483846	0.262063	0.000486658	0.131664	0.0615863	0.0329806	0.00662957	0.302608	0.0836928	0.000327928	0.0220688	0.0664582	0.0510019	0.193119	0.00130287
statin	0.144854	0.0750215	0.0540188	0.0049447	0.298368	0.0983108	0.00252002	0.0147357	0.0610187	0.0604382	0.31313	3.51567e-05	0.235069	0.0765349	0.00223629	0.0151292	0.396882	0.104539	0.000163139	0.0238497	0.159533	0.063297	0.0120055	0.00965513
smoker	0.1049	0.0363397	0.00406966	0.0150466	0.147721	0.047939	0.00217862	0.0173907	0.0664884	0.0292236	0.023337	0.00862574	0.106406	0.0374431	0.0046773	0.0145272	0.156729	0.0514756	0.00245725	0.0169379	0.0754959	0.0309741	0.0151568	0.0101886
T2D	0.0660513	0.0823967	0.423117	-0.00065142	0.208656	0.108208	0.0543348	0.00492701	0.00777847	0.0662546	0.906584	-0.00179962	0.0847994	0.0844643	0.315837	1.44853e-05	0.2334	0.115561	0.0438995	0.00557752	0.0325219	0.0697118	0.641029	-0.0014271
Table S2d: Multivariate associations (all subjects)
ALL	CPA_MAX				CPA_SUM				CPA_MEAN				CPS_MAX				CPS_SUM				CPS_MEAN
MULTIVAR	beta	se	pval	adj_r2	beta	se	pval	adj_r2	beta	se	pval	adj_r2	beta	se	pval	adj_r2	beta	se	pval	adj_r2	beta	se	pval	adj_r2
sex	-0.268417	0.0396094	1.98865e-11	0.137755	-0.379945	0.0517577	4.08321e-13	0.188583	-0.192423	0.0315391	1.45111e-09	0.0890682	-0.122973	0.0404676	0.00243046	0.0945697	-0.246015	0.0555359	1.03592e-05	0.152537	-0.0584923	0.0333737	0.0799378	0.0598992
age	0.0159577	0.00218405	5.21419e-13	0.137755	0.0255878	0.00285391	1.27022e-18	0.188583	0.00960158	0.00173906	4.18851e-08	0.0890682	0.0152974	0.00223137	1.1734e-11	0.0945697	0.0258295	0.00306224	1.01599e-16	0.152537	0.00984332	0.00184022	1.07276e-07	0.0598992
BMI	-0.402252	0.130199	0.00205444	0.137755	-0.668785	0.170131	8.98074e-05	0.188583	-0.217017	0.103671	0.0365466	0.0890682	-0.491554	0.13302	0.000230254	0.0945697	-0.81264	0.182551	9.37966e-06	0.152537	-0.360871	0.109702	0.00103481	0.0598992
BP	0.118524	0.0448149	0.00829002	0.137755	0.230117	0.0585598	9.03187e-05	0.188583	0.0520896	0.035684	0.144642	0.0890682	0.1277	0.0457859	0.0053761	0.0945697	0.260394	0.0628346	3.6693e-05	0.152537	0.0823667	0.0377598	0.0293671	0.0598992
statin	0.0925299	0.0471476	0.0499459	0.137755	0.157643	0.0616079	0.0106343	0.188583	0.0490165	0.0375415	0.191936	0.0890682	0.117538	0.0481691	0.0148374	0.0945697	0.205837	0.0661052	0.00189417	0.152537	0.0972105	0.0397252	0.0145558	0.0598992
smoker	0.155122	0.0256916	2.12414e-09	0.137755	0.228012	0.0335713	1.79647e-11	0.188583	0.098716	0.020457	1.59027e-06	0.0890682	0.135591	0.0262482	2.83546e-07	0.0945697	0.222121	0.0360219	9.75993e-10	0.152537	0.0928245	0.021647	1.95803e-05	0.0598992
T2D	-0.00962484	0.0546911	0.860337	0.137755	0.0551766	0.0714651	0.440233	0.188583	-0.0324535	0.043548	0.456288	0.0890682	-0.034478	0.0558761	0.537332	0.0945697	0.029705	0.076682	0.698549	0.152537	-0.057925	0.0460812	0.20901	0.0598992
Table S2e: Multivariate associations (male subjects)
MEN	CPA_MAX				CPA_SUM				CPA_MEAN				CPS_MAX				CPS_SUM				CPS_MEAN
MULTI	beta	se	pval	adj_r2	beta	se	pval	adj_r2	beta	se	pval	adj_r2	beta	se	pval	adj_r2	beta	se	pval	adj_r2	beta	se	pval	adj_r2
age	0.018456	0.00273018	3.07831e-11	0.107184	0.028133	0.00362722	3.40409e-14	0.138025	0.0103746	0.00213474	1.47415e-06	0.0613451	0.0161317	0.00277833	1.00019e-08	0.0907844	0.027161	0.00389489	7.63174e-12	0.125758	0.00940271	0.00226359	3.7059e-05	0.0653763
BMI	-0.626882	0.183737	0.000685325	0.107184	-0.893172	0.244106	0.000273824	0.138025	-0.403368	0.143665	0.0051395	0.0613451	-0.756633	0.186978	5.82166e-05	0.0907844	-1.09393	0.262121	3.40994e-05	0.125758	-0.60413	0.152336	8.12988e-05	0.0653763
BP	0.121256	0.059657	0.0425048	0.107184	0.224272	0.0792581	0.00480414	0.138025	0.0624089	0.0466459	0.181389	0.0613451	0.145886	0.0607091	0.0165392	0.0907844	0.266803	0.085107	0.00179666	0.125758	0.10494	0.0494615	0.0342452	0.0653763
statin	0.12242	0.0567256	0.0312848	0.107184	0.170274	0.0753635	0.0241912	0.138025	0.0847913	0.0443539	0.0563548	0.0613451	0.116131	0.057726	0.0446576	0.0907844	0.197115	0.0809251	0.0151282	0.125758	0.111632	0.0470311	0.0179068	0.0653763
smoker	0.145728	0.0343804	2.57441e-05	0.107184	0.204903	0.0456765	8.58518e-06	0.138025	0.0957962	0.0268821	0.000392686	0.0613451	0.107019	0.0349867	0.00231343	0.0907844	0.181327	0.0490473	0.000236619	0.125758	0.0722202	0.0285047	0.0115233	0.0653763
T2D	-0.0307433	0.0681791	0.652199	0.107184	-0.0082351	0.0905803	0.927588	0.138025	-0.0398208	0.0533094	0.455349	0.0613451	-0.0750734	0.0693815	0.279638	0.0907844	-0.0583819	0.0972648	0.548558	0.125758	-0.0899676	0.0565272	0.111966	0.0653763
Table S2f: Multivariate associations (female subjects)
WOMEN	CPA_MAX				CPA_SUM				CPA_MEAN				CPS_MAX				CPS_SUM				CPS_MEAN
MULTI	beta	se	pval	adj_r2	beta	se	pval	adj_r2	beta	se	pval	adj_r2	beta	se	pval	adj_r2	beta	se	pval	adj_r2	beta	se	pval	adj_r2
age	0.0121096	0.00366869	0.00103909	0.04599	0.0215828	0.00468673	5.34329e-06	0.106222	0.00872691	0.00299543	0.00374915	0.0192198	0.0140786	0.00376499	0.000207778	0.0611889	0.0237969	0.00500887	2.71049e-06	0.119235	0.010941	0.00315473	0.000573397	0.0379559
BMI	-0.174759	0.185677	0.347097	0.04599	-0.466598	0.237201	0.0497724	0.106222	-0.0225731	0.151602	0.8817	0.0192198	-0.247106	0.190551	0.195351	0.0611889	-0.575098	0.253505	0.0237562	0.119235	-0.131073	0.159665	0.412113	0.0379559
BP	0.114137	0.0683256	0.0955046	0.04599	0.234335	0.0872856	0.00752175	0.106222	0.0343944	0.0557869	0.537849	0.0192198	0.0998346	0.0701191	0.155186	0.0611889	0.244701	0.0932852	0.00900152	0.119235	0.0447599	0.0587537	0.446556	0.0379559
statin	0.0411013	0.0854836	0.630881	0.04599	0.156867	0.109205	0.151555	0.106222	-0.02699	0.0697961	0.699158	0.0192198	0.134505	0.0877275	0.12591	0.0611889	0.254232	0.116711	0.0298909	0.119235	0.0703747	0.0735079	0.33888	0.0379559
smoker	0.157752	0.0389858	6.1006e-05	0.04599	0.24704	0.0498042	9.92566e-07	0.106222	0.0989618	0.0318314	0.00199406	0.0192198	0.165874	0.0400092	4.03068e-05	0.0611889	0.265641	0.0532275	8.5508e-07	0.119235	0.117562	0.0335242	0.00049805	0.0379559
T2D	0.0199498	0.0917867	0.828032	0.04599	0.164982	0.117257	0.1601	0.106222	-0.0241363	0.0749425	0.747551	0.0192198	0.0438881	0.0941961	0.641491	0.0611889	0.194594	0.125317	0.121154	0.119235	0.00547613	0.078928	0.944716	0.0379559
