# Supplementary material for: Genome-wide analysis of carotid plaque burden suggests a role of IL5 in men
Source: PLoS One. 2020 May 29;15(5):e0233728. doi: 10.1371/journal.pone.0233728 (PMC7259763; doi:10.1371/journal.pone.0233728)
Supplement: S3 Table — For all six CPB traits, we estimated the heritability (h2) without any adjustment (univariate), with adjustment for sex and age (as in GWAS), and with adjustment for sex, age, BMI, hypertension, statin treatment, amoking and type 2 diabetes. Significant p-values are marked in red (p<0.05). Yellow marked p-values indicated a trend (p<0.1). (XLSX) [file pone.0233728.s003.xlsx]

## Sheet: S3
Table S3: GCTA heritability estimation. For all six CPB traits, we estimated the heritability (h2) without any adjustment (univariate), with adjustment for sex and age (as in GWAS), and with adjustment for sex, age, BMI, hypertension, statin treatment, amoking and type 2 diabetes. Significant p-values are marked in red (p<0.05). Yellow marked p-values indicated a trend (p<0.1)
	univariate			adjusted for sex + age			fully adjusted
phenotype	h2	se_h2	p_h2	h2	se_h2	p_h2	h2	se_h2	p_h2
CPA_MAX	0.36783	0.28832	0.202037	0.524734	0.289915	0.0703023	0.669111	0.330158	0.0426996
CPA_SUM	0.415333	0.290991	0.153492	0.566984	0.292335	0.0524406	0.810749	0.336215	0.0158914
CPA_MEAN	0.349433	0.286551	0.222676	0.461798	0.287073	0.107694	0.632274	0.327935	0.0538494
CPS_MAX	0.381162	0.286496	0.183378	0.547832	0.289255	0.0582331	0.802444	0.332101	0.0156807
CPS_SUM	0.270172	0.287216	0.346881	0.383715	0.289087	0.184398	0.626455	0.332482	0.0595408
CPS_MEAN	0.351452	0.284329	0.21643	0.49864	0.286968	0.0822782	0.691699	0.327384	0.0346174
