# Supplementary material for: Genome-wide analysis of carotid plaque burden suggests a role of IL5 in men
Source: PLoS One. 2020 May 29;15(5):e0233728. doi: 10.1371/journal.pone.0233728 (PMC7259763; doi:10.1371/journal.pone.0233728)
Supplement: S4 Table — Lead SNPs are marked green in column A. Suggestive significant associations are marked red in column M (p<3.33x10e-7). Results for all CPBs are given at the end. (XLSX) [file pone.0233728.s004.xlsx]

## Sheet: S4
Table S4: Summary statistics of the nine suggestive significant loci of GWAS (adjusted for sex and age). Lead SNPs are marked green in column A. Suggestive significant associations are marked red in column M (p<3.33x10e-7). Results for all CPBs are given at the end.
SNP	chromosome of SNP	position of SNP	Cytoband	tagSNP	r2 SNP-tagSNP	nearest genes (functional relevance)	corelating GWAS	cis-eQTL genes	trans-eQTL genes	genes for coremine-search	top phenotype	top log-p	explained variance SNP	top_n	counted allele	other allele	allele freq.	minor allel freq.	imputation type	info-score	beta_CPA_max	se_CPA_max	logp_CPA_max	beta_CPA_max_F	se_CPA_max_F	logp_CPA_max_F	beta_CPA_max_M	se_CPA_max_M	logp_CPA_max_M	beta_CPA_sum	se_CPA_sum	logp_CPA_sum	beta_CPA_sum_F	se_CPA_sum_F	logp_CPA_sum_F	beta_CPA_sum_M	se_CPA_sum_M	logp_CPA_sum_M	beta_CPA_mean	se_CPA_mean	logp_CPA_mean	beta_CPA_mean_F	se_CPA_mean_F	logp_CPA_mean_F	beta_CPA_mean_M	se_CPA_mean_M	logp_CPA_mean_M	beta_CPS_max	se_CPS_max
rs201629990:131799431:G:GT	5	131799431	5q31.1	5:131799433:G:A	1	C5orf56 (0 kb, intron/Intron/MODIFIER | near_gene/Downstream gene/MODIFIER); Y_RNA (4.4 kb, near_gene/Upstream gene/MODIFIER); IRF1 (18 kb); SLC22A5 (68 kb)	0.739 Fibrinogen // 0.739 Red cell distribution width	CDC42SE2 | FNIP1 | HINT1 | IRF1 | LYRM7 | P4HA2 | SHROOM1 | SLC22A4 | SLC22A5 | UQCRQ	HINT1	C5orf56 CDC42SE2 FNIP1 HINT1 IL13 IL4 IL5 IRF1 KIF3A LYRM7 MIR3936 P4HA2 PDLIM4 RAD50 SHROOM1 SLC22A4 SLC22A5 UQCRQ Y_RNA	CPA_mean_M	8.28244	0.0458652	727	GT	G	0.0381403	0.0381403	0	0.982	-0.335857	0.0641402	6.71782	-0.153437	0.0933633	0.996251	-0.506708	0.0878479	7.92506	-0.395558	0.0848402	5.46161	-0.203347	0.121226	1.02673	-0.575534	0.118164	5.86423	-0.269019	0.050511	6.92583	-0.126805	0.075423	1.03019	-0.40116	0.06786	8.28244	-0.255412	0.0656721
5:131799433:G:A	5	131799433	5q31.1	5:131799433:G:A	1	C5orf56 (0 kb, intron/Intron/MODIFIER | near_gene/Downstream gene/MODIFIER); Y_RNA (4.4 kb, near_gene/Upstream gene/MODIFIER); IRF1 (18 kb); SLC22A5 (68 kb)	0.739 Fibrinogen // 0.739 Red cell distribution width	CDC42SE2 | FNIP1 | HINT1 | IRF1 | P4HA2 | SHROOM1 | SLC22A4 | SLC22A5 | UQCRQ	HINT1	C5orf56 CDC42SE2 FNIP1 HINT1 IL13 IL4 IL5 IRF1 KIF3A MIR3936 P4HA2 PDLIM4 RAD50 SHROOM1 SLC22A4 SLC22A5 UQCRQ Y_RNA	CPA_mean_M	8.28244	0.0458652	727	A	G	0.0381403	0.0381403	0	0.982	-0.335857	0.0641402	6.71782	-0.153437	0.0933633	0.996251	-0.506708	0.0878479	7.92506	-0.395558	0.0848402	5.46161	-0.203347	0.121226	1.02673	-0.575534	0.118164	5.86423	-0.269019	0.050511	6.92583	-0.126805	0.075423	1.03019	-0.40116	0.06786	8.28244	-0.255412	0.0656721
rs114597978:131803851:G:A	5	131803851	5q31.1	5:131799433:G:A	0.993072	Y_RNA (0 kb, nc-exon/Non coding transcript exon/MODIFIER | nc-RNA/Non coding transcript/MODIFIER); C5orf56 (0 kb, intron/Intron/MODIFIER | near_gene/Upstream gene/MODIFIER); AC116366.6 (0.73 kb, near_gene/Downstream gene/MODIFIER); IRF1 (13 kb)	0.763 Fibrinogen // 0.763 Red cell distribution width	ACSL6 | CDC42SE2 | FNIP1 | HINT1 | IL5 | IRF1 | LYRM7 | MEIKIN | P4HA2 | RAD50 | RAPGEF6 | SHROOM1 | SLC22A4 | SLC22A5 | UQCRQ	HINT1	AC116366.6 ACSL6 C5orf56 CDC42SE2 FNIP1 HINT1 IL13 IL4 IL5 IRF1 KIF3A LYRM7 MEIKIN MIR3936 P4HA2 PDLIM4 RAD50 RAPGEF6 SHROOM1 SLC22A4 SLC22A5 UQCRQ Y_RNA	CPA_mean_M	8.27195	0.0458034	727	A	G	0.0383486	0.0383486	0	0.985	-0.336057	0.0636333	6.82149	-0.158905	0.0922578	1.06772	-0.503601	0.0874857	7.89642	-0.39573	0.0841731	5.54283	-0.21223	0.119784	1.11357	-0.56928	0.117692	5.79291	-0.269639	0.0501095	7.05509	-0.131861	0.0745273	1.11125	-0.399202	0.0675765	8.27195	-0.25715	0.0651535
rs113437942:131802223:C:T	5	131802223	5q31.1	5:131799433:G:A	0.993145	C5orf56 (0 kb, intron/Intron/MODIFIER | near_gene/Downstream gene/MODIFIER | near_gene/Upstream gene/MODIFIER); Y_RNA (1.6 kb, near_gene/Upstream gene/MODIFIER); AC116366.6 (2.4 kb, near_gene/Downstream gene/MODIFIER); IRF1 (15 kb)	0.763 Fibrinogen // 0.763 Red cell distribution width // 0.3 Crohn's disease	AC034220.3 | ACSL6 | AFF4 | CDC42SE2 | FNIP1 | HINT1 | HSPA4 | IL5 | IRF1 | LYRM7 | P4HA2 | RAPGEF6 | SHROOM1 | SLC22A4 | SLC22A5 | UQCRQ	HINT1	AC034220.3 AC116366.6 ACSL6 AFF4 C5orf56 CDC42SE2 FNIP1 HINT1 HSPA4 IL13 IL4 IL5 IRF1 KIF3A LYRM7 MIR3936 P4HA2 PDLIM4 RAD50 RAPGEF6 SHROOM1 SLC22A4 SLC22A5 UQCRQ Y_RNA	CPA_mean_M	8.2271	0.0455394	727	T	C	0.0383103	0.0383103	0	0.985	-0.335483	0.0636537	6.79666	-0.158824	0.0922485	1.06707	-0.502851	0.0875498	7.86504	-0.39539	0.0841981	5.53148	-0.212128	0.119772	1.11294	-0.569013	0.117771	5.78126	-0.269038	0.0501263	7.02256	-0.131799	0.0745198	1.11063	-0.398303	0.0676288	8.2271	-0.256892	0.0651726
rs80112473:131799373:G:C	5	131799373	5q31.1	5:131799433:G:A	0.993151	C5orf56 (0 kb, intron/Intron/MODIFIER | near_gene/Downstream gene/MODIFIER); Y_RNA (4.5 kb, near_gene/Upstream gene/MODIFIER); IRF1 (18 kb); SLC22A5 (68 kb)	0.763 Fibrinogen // 0.763 Red cell distribution width	ACSL6 | CDC42SE2 | FNIP1 | HINT1 | IL5 | IRF1 | LYRM7 | MEIKIN | P4HA2 | RAD50 | RAPGEF6 | SHROOM1 | SLC22A4 | SLC22A5 | UQCRQ	HINT1	ACSL6 C5orf56 CDC42SE2 FNIP1 HINT1 IL13 IL4 IL5 IRF1 KIF3A LYRM7 MEIKIN MIR3936 P4HA2 PDLIM4 RAD50 RAPGEF6 SHROOM1 SLC22A4 SLC22A5 UQCRQ Y_RNA	CPA_mean_M	8.21547	0.045471	727	C	G	0.0382992	0.0382992	0	0.985	-0.335337	0.0636594	6.79026	-0.158796	0.0922467	1.06682	-0.502667	0.087567	7.85712	-0.395306	0.0842051	5.52858	-0.212087	0.11977	1.11265	-0.568965	0.117793	5.77856	-0.268883	0.0501309	7.01412	-0.131782	0.0745184	1.11046	-0.398072	0.0676428	8.21547	-0.256839	0.0651779
rs79480807:131800990:G:A	5	131800990	5q31.1	5:131799433:G:A	0.999193	C5orf56 (0 kb, intron/Intron/MODIFIER | near_gene/Downstream gene/MODIFIER); Y_RNA (2.8 kb, near_gene/Upstream gene/MODIFIER); AC116366.6 (3.6 kb, near_gene/Downstream gene/MODIFIER); IRF1 (16 kb)	0.783 Fibrinogen // 0.783 Red cell distribution width	ACSL6 | CDC42SE2 | FNIP1 | HINT1 | IRF1 | LYRM7 | P4HA2 | RAPGEF6 | SHROOM1 | SLC22A4 | SLC22A5 | UQCRQ	HINT1	AC116366.6 ACSL6 C5orf56 CDC42SE2 FNIP1 HINT1 IL13 IL4 IL5 IRF1 KIF3A LYRM7 MIR3936 P4HA2 PDLIM4 RAD50 RAPGEF6 SHROOM1 SLC22A4 SLC22A5 UQCRQ Y_RNA	CPA_mean_M	8.20823	0.0454283	727	A	G	0.0382785	0.0382785	0	0.983	-0.334204	0.0639307	6.69782	-0.154565	0.0930355	1.01227	-0.502519	0.0875904	7.84922	-0.393321	0.0845636	5.43837	-0.20616	0.120796	1.05331	-0.568673	0.117824	5.7706	-0.267465	0.050347	6.89425	-0.127063	0.0751601	1.03863	-0.397982	0.0676608	8.20823	-0.254168	0.0654566
rs199539932:131799418:GCACACACACAC:G	5	131799418	5q31.1	5:131799433:G:A	0.999191	C5orf56 (0 kb, intron/Intron/MODIFIER | near_gene/Downstream gene/MODIFIER); Y_RNA (4.4 kb, near_gene/Upstream gene/MODIFIER); IRF1 (18 kb); SLC22A5 (68 kb)	0.761 Fibrinogen // 0.761 Red cell distribution width	CDC42SE2 | FNIP1 | HINT1 | IRF1 | LYRM7 | P4HA2 | SHROOM1 | SLC22A4 | SLC22A5 | UQCRQ	HINT1	C5orf56 CDC42SE2 FNIP1 HINT1 IL13 IL4 IL5 IRF1 KIF3A LYRM7 MIR3936 P4HA2 PDLIM4 RAD50 SHROOM1 SLC22A4 SLC22A5 UQCRQ Y_RNA	CPA_mean_M	8.20399	0.0454034	727	G	GCACACACACAC	0.0382882	0.0382882	0	0.983	-0.334112	0.0639229	6.69599	-0.154565	0.0930355	1.01227	-0.502273	0.0875703	7.84555	-0.393213	0.0845532	5.43693	-0.20616	0.120796	1.05331	-0.568394	0.117797	5.76796	-0.267389	0.0503409	6.89222	-0.127063	0.0751601	1.03863	-0.397777	0.0676454	8.20399	-0.254129	0.0654484
rs114283007:131777682:G:A	5	131777682	5q31.1	5:131799433:G:A	0.965722	C5orf56 (0 kb, intron/Intron/MODIFIER | nc-RNA/Non coding transcript/MODIFIER); IRF1 (40 kb); SLC22A5 (46 kb); MIR3936 (76 kb)	0.804 Fibrinogen // 0.804 Red cell distribution width	ACSL6 | CDC42SE2 | FNIP1 | HINT1 | IRF1 | LYRM7 | P4HA2 | RAPGEF6 | SHROOM1 | SLC22A4 | SLC22A5 | UQCRQ	HINT1	ACSL6 C5orf56 CDC42SE2 FNIP1 HINT1 IL13 IL4 IL5 IRF1 LYRM7 MIR3936 P4HA2 P4HA2-AS1 PDLIM4 RAD50 RAPGEF6 SHROOM1 SLC22A4 SLC22A5 UQCRQ	CPA_mean_M	7.82247	0.0431564	727	A	G	0.0382159	0.0382159	0	0.983	-0.336232	0.0634446	6.86436	-0.17082	0.0914313	1.20581	-0.49651	0.0877655	7.65446	-0.39416	0.0839314	5.53203	-0.221076	0.118732	1.19968	-0.56185	0.118039	5.63084	-0.264775	0.0499819	6.8593	-0.136282	0.0738765	1.18298	-0.388446	0.0678362	7.82247	-0.251664	0.0649798
rs115926813:131790662:G:A	5	131790662	5q31.1	5:131799433:G:A	0.995963	C5orf56 (0 kb, intron/Intron/MODIFIER | near_gene/Downstream gene/MODIFIER); IRF1 (27 kb); SLC22A5 (59 kb); IL5 (86 kb)	0.783 Fibrinogen // 0.783 Red cell distribution width	ACSL6 | CDC42SE2 | FNIP1 | HINT1 | IL5 | IRF1 | LYRM7 | MEIKIN | P4HA2 | RAD50 | RAPGEF6 | SHROOM1 | SLC22A4 | SLC22A5 | UQCRQ	HINT1	ACSL6 C5orf56 CDC42SE2 FNIP1 HINT1 IL13 IL4 IL5 IRF1 KIF3A LYRM7 MEIKIN MIR3936 P4HA2 PDLIM4 RAD50 RAPGEF6 SHROOM1 SLC22A4 SLC22A5 UQCRQ	CPA_mean_M	7.80706	0.0430657	727	A	G	0.0379891	0.0379891	0	0.981	-0.328707	0.0640535	6.4793	-0.154936	0.0929855	1.01665	-0.493195	0.0879822	7.52995	-0.389454	0.0847099	5.32777	-0.206712	0.120731	1.05834	-0.562394	0.118289	5.61944	-0.262251	0.0504477	6.63103	-0.127332	0.0751198	1.04271	-0.388846	0.0679807	7.80706	-0.250242	0.0655704
rs145432904:131790520:C:T	5	131790520	5q31.1	5:131799433:G:A	0.995952	C5orf56 (0 kb, intron/Intron/MODIFIER | near_gene/Downstream gene/MODIFIER); IRF1 (27 kb); SLC22A5 (59 kb); IL5 (87 kb)	0.783 Fibrinogen // 0.783 Red cell distribution width	ACSL6 | CDC42SE2 | FNIP1 | HINT1 | IL5 | IRF1 | LYRM7 | MEIKIN | P4HA2 | RAD50 | RAPGEF6 | SHROOM1 | SLC22A4 | SLC22A5 | UQCRQ	HINT1	ACSL6 C5orf56 CDC42SE2 FNIP1 HINT1 IL13 IL4 IL5 IRF1 KIF3A LYRM7 MEIKIN MIR3936 P4HA2 PDLIM4 RAD50 RAPGEF6 SHROOM1 SLC22A4 SLC22A5 UQCRQ	CPA_mean_M	7.79512	0.0429952	727	T	C	0.037978	0.037978	0	0.981	-0.328489	0.0640544	6.47146	-0.154936	0.0929855	1.01665	-0.492775	0.0879853	7.51801	-0.389147	0.084711	5.32022	-0.206712	0.120731	1.05834	-0.561801	0.118293	5.60869	-0.262086	0.0504484	6.62339	-0.127332	0.0751198	1.04271	-0.388527	0.0679831	7.79512	-0.25	0.065571
rs4451042:131755477:G:T	5	131755477	5q31.1	5:131799433:G:A	0.767984	C5orf56 (0 kb, intron/Intron/MODIFIER | nc-RNA/Non coding transcript/MODIFIER); AC116366.5 (0 kb, intron/Intron/MODIFIER | nc-RNA/Non coding transcript/MODIFIER); SLC22A5 (24 kb); MIR3936 (54 kb)	0.699 Fibrinogen // 0.699 Red cell distribution width // 0.312 Crohn's disease	AC034220.3 | ACSL6 | AFF4 | C5orf56 | CDC42SE2 | FNIP1 | HINT1 | HSPA4 | IL5 | IRF1 | LYRM7 | MEIKIN | P4HA2 | RAD50 | RAPGEF6 | SHROOM1 | SLC22A4 | SLC22A5 | UQCRQ	HINT1 | KRT34	AC034220.3 AC116366.5 ACSL6 AFF4 C5orf56 CDC42SE2 FNIP1 HINT1 HSPA4 IL13 IL5 IRF1 KRT34 LYRM7 MEIKIN MIR3936 P4HA2 P4HA2-AS1 PDLIM4 RAD50 RAPGEF6 SHROOM1 SLC22A4 SLC22A5 UQCRQ	CPA_max_M	7.79054	0.0429682	727	G	T	0.0467675	0.0467675	0	0.994	-0.304526	0.0578645	6.77883	-0.144387	0.0838206	1.06787	-0.454922	0.0796268	7.79054	-0.348963	0.0765761	5.24523	-0.165816	0.108911	0.891225	-0.52092	0.107065	5.85321	-0.243153	0.0455719	6.94835	-0.127444	0.0676862	1.22005	-0.351693	0.0615784	7.78598	-0.234781	0.0592395
rs1981525:131756532:T:C	5	131756532	5q31.1	5:131799433:G:A	0.768073	C5orf56 (0 kb, intron/Intron/MODIFIER | nc-RNA/Non coding transcript/MODIFIER); AC116366.5 (0 kb, intron/Intron/MODIFIER | nc-RNA/Non coding transcript/MODIFIER | near_gene/Downstream gene/MODIFIER); SLC22A5 (25 kb); MIR3936 (55 kb)	0.699 Fibrinogen // 0.699 Red cell distribution width // 0.312 Crohn's disease	AC034220.3 | ACSL6 | AFF4 | C5orf56 | CDC42SE2 | FNIP1 | HINT1 | HSPA4 | IL5 | IRF1 | LYRM7 | MEIKIN | P4HA2 | RAD50 | RAPGEF6 | SHROOM1 | SLC22A4 | SLC22A5 | UQCRQ	HINT1 | KRT34	AC034220.3 AC116366.5 ACSL6 AFF4 C5orf56 CDC42SE2 FNIP1 HINT1 HSPA4 IL13 IL5 IRF1 KRT34 LYRM7 MEIKIN MIR3936 P4HA2 P4HA2-AS1 PDLIM4 RAD50 RAPGEF6 SHROOM1 SLC22A4 SLC22A5 UQCRQ	CPA_max_M	7.79054	0.0429682	727	T	C	0.0467675	0.0467675	0	0.994	-0.304521	0.0578553	6.78059	-0.1445	0.083793	1.06964	-0.454922	0.0796268	7.79054	-0.348999	0.0765637	5.24768	-0.166029	0.108875	0.893306	-0.52092	0.107065	5.85321	-0.243141	0.0455646	6.94975	-0.127504	0.0676639	1.22152	-0.351693	0.0615784	7.78598	-0.23476	0.0592302
rs1004234:131757101:A:G	5	131757101	5q31.1	5:131799433:G:A	0.76818	C5orf56 (0 kb, intron/Intron/MODIFIER | nc-RNA/Non coding transcript/MODIFIER); AC116366.5 (0 kb, intron/Intron/MODIFIER | nc-RNA/Non coding transcript/MODIFIER | near_gene/Downstream gene/MODIFIER); SLC22A5 (26 kb); MIR3936 (56 kb)	0.699 Fibrinogen // 0.699 Red cell distribution width // 0.312 Crohn's disease	AC034220.3 | ACSL6 | AFF4 | C5orf56 | CDC42SE2 | FNIP1 | HINT1 | HSPA4 | IL5 | IRF1 | LYRM7 | MEIKIN | P4HA2 | RAD50 | RAPGEF6 | SHROOM1 | SLC22A4 | SLC22A5 | UQCRQ	HINT1 | KRT34	AC034220.3 AC116366.5 ACSL6 AFF4 C5orf56 CDC42SE2 FNIP1 HINT1 HSPA4 IL13 IL5 IRF1 KRT34 LYRM7 MEIKIN MIR3936 P4HA2 P4HA2-AS1 PDLIM4 RAD50 RAPGEF6 SHROOM1 SLC22A4 SLC22A5 UQCRQ	CPA_max_M	7.79054	0.0429682	727	A	G	0.0467675	0.0467675	0	0.995	-0.304519	0.0578433	6.78301	-0.144654	0.0837574	1.072	-0.454922	0.0796268	7.79054	-0.349047	0.0765479	5.25089	-0.166308	0.108828	0.896029	-0.52092	0.107065	5.85321	-0.243131	0.0455553	6.95178	-0.127589	0.0676353	1.22354	-0.351693	0.0615784	7.78598	-0.234731	0.0592182
rs11242111:131756058:A:G	5	131756058	5q31.1	5:131799433:G:A	0.76791	C5orf56 (0 kb, intron/Intron/MODIFIER | nc-RNA/Non coding transcript/MODIFIER); AC116366.5 (0 kb, intron/Intron/MODIFIER | nc-RNA/Non coding transcript/MODIFIER); SLC22A5 (25 kb); MIR3936 (55 kb)	0.699 Fibrinogen // 0.699 Red cell distribution width // 0.312 Crohn's disease	AC034220.3 | ACSL6 | AFF4 | C5orf56 | CDC42SE2 | FNIP1 | HINT1 | HSPA4 | IL5 | IRF1 | LYRM7 | MEIKIN | P4HA2 | RAD50 | RAPGEF6 | SHROOM1 | SLC22A4 | SLC22A5 | UQCRQ	HINT1 | KRT34	AC034220.3 AC116366.5 ACSL6 AFF4 C5orf56 CDC42SE2 FNIP1 HINT1 HSPA4 IL13 IL5 IRF1 KRT34 LYRM7 MEIKIN MIR3936 P4HA2 P4HA2-AS1 PDLIM4 RAD50 RAPGEF6 SHROOM1 SLC22A4 SLC22A5 UQCRQ	CPA_max_M	7.78567	0.0429395	727	A	G	0.0469085	0.0469085	0	0.992	-0.304577	0.057865	6.78081	-0.144595	0.0838054	1.07044	-0.454852	0.0796424	7.78567	-0.349189	0.0765761	5.25125	-0.166046	0.108891	0.893238	-0.521182	0.107083	5.85666	-0.24309	0.0455727	6.94493	-0.127572	0.067674	1.22224	-0.351495	0.0615916	7.77514	-0.235042	0.0592394
5:131751231:GGTTT:GGTTTGTTT	5	131751231	5q31.1	5:131799433:G:A	0.873365	C5orf56 (0 kb, intron/Intron/MODIFIER | nc-RNA/Non coding transcript/MODIFIER); AC116366.5 (3.9 kb, near_gene/Downstream gene/MODIFIER); SLC22A5 (20 kb); MIR3936 (50 kb)	NA			AC116366.5 C5orf56 IL13 IL5 IRF1 MIR3936 P4HA2 P4HA2-AS1 PDLIM4 RAD50 SLC22A4 SLC22A5	CPA_mean_M	7.59487	0.0418149	727	GGTTTGTTT	GGTTT	0.0416327	0.0416327	0	0.98	-0.316989	0.0615498	6.5209	-0.156181	0.0896292	1.0863	-0.464742	0.0843353	7.30336	-0.351678	0.0814838	4.76637	-0.177416	0.116465	0.891936	-0.511769	0.113479	5.12105	-0.255549	0.0484648	6.8023	-0.134059	0.0723888	1.18993	-0.36702	0.0651601	7.59487	-0.237819	0.0630199
rs13189284:131744101:A:C	5	131744101	5q31.1	5:131799433:G:A	0.823907	C5orf56 (2.2 kb, near_gene/Upstream gene/MODIFIER); SLC22A5 (13 kb); MIR3936 (43 kb); SLC22A4 (64 kb)	0.845 Fibrinogen // 0.845 Red cell distribution width // 0.337 Crohn's disease	AC034220.3 | ACSL6 | AFF4 | C5orf56 | CDC42SE2 | FNIP1 | HINT1 | HSPA4 | IL5 | IRF1 | LYRM7 | MEIKIN | P4HA2 | RAD50 | RAPGEF6 | SHROOM1 | SLC22A4 | SLC22A5 | UQCRQ	HINT1 | KRT34	AC034220.3 ACSL6 AFF4 C5orf56 CDC42SE2 FNIP1 HINT1 HSPA4 IL13 IL5 IRF1 KRT34 LYRM7 MEIKIN MIR3936 P4HA2 P4HA2-AS1 PDLIM4 RAD50 RAPGEF6 SHROOM1 SLC22A4 SLC22A5 UQCRQ	CPA_mean_M	7.51332	0.0413341	727	A	C	0.042641	0.042641	3	1	-0.305415	0.0604864	6.29424	-0.143723	0.0878489	0.989658	-0.455241	0.083059	7.23317	-0.32903	0.0800987	4.37168	-0.153708	0.114167	0.747754	-0.491472	0.111814	4.89584	-0.243828	0.0476381	6.44901	-0.119107	0.0709673	1.02755	-0.359304	0.0641762	7.51332	-0.225953	0.0619289
rs57451401:131757827:G:GA	5	131757827	5q31.1	5:131799433:G:A	0.674895	C5orf56 (0 kb, intron/Intron/MODIFIER | nc-RNA/Non coding transcript/MODIFIER); AC116366.5 (0 kb, intron/Intron/MODIFIER | nc-RNA/Non coding transcript/MODIFIER | near_gene/Downstream gene/MODIFIER); SLC22A5 (27 kb); MIR3936 (57 kb)	0.477 Fibrinogen // 0.477 Red cell distribution width	CDC42SE2 | FNIP1 | IRF1 | P4HA2 | SHROOM1 | SLC22A4 | SLC22A5 | UQCRQ	HINT1	AC116366.5 C5orf56 CDC42SE2 FNIP1 HINT1 IL13 IL5 IRF1 MIR3936 P4HA2 P4HA2-AS1 PDLIM4 RAD50 SHROOM1 SLC22A4 SLC22A5 UQCRQ	CPA_max_M	7.36577	0.0404641	727	G	GA	0.0640746	0.0640746	0	0.847	-0.269105	0.054659	6.01666	-0.106493	0.0820381	0.710409	-0.403672	0.072905	7.36577	-0.325655	0.0722504	5.14453	-0.135867	0.106537	0.693052	-0.482537	0.0978566	5.99354	-0.213538	0.0430542	6.09623	-0.104861	0.066232	0.943301	-0.303145	0.0564474	6.97488	-0.214421	0.0559051
rs35532613:131618197:TG:T	5	131618197	5q31.1	5:131799433:G:A	0.744685	P4HA2 (0 kb); PDLIM4 (9 kb); SLC22A4 (12 kb); MIR3936 (83 kb)	0.759 Fibrinogen // 0.759 Red cell distribution width // 0.331 Adolescent idiopathic scoliosis	AC034220.3 | ACSL6 | CDC42SE2 | FNIP1 | HINT1 | IL5 | IRF1 | LYRM7 | MEIKIN | P4HA2 | PDLIM4 | RAPGEF6 | SHROOM1 | SLC22A4 | SLC22A5 | UQCRQ	AGRP | HINT1 | PTH2R	AC034220.3 ACSL6 AGRP C5orf56 CDC42SE2 CSF2 FNIP1 HINT1 IL3 IL5 IRF1 LYRM7 MEIKIN MIR3936 P4HA2 P4HA2-AS1 PDLIM4 PTH2R RAPGEF6 SHROOM1 SLC22A4 SLC22A5 UQCRQ	CPA_mean_M	7.07811	0.0387668	727	T	TG	0.0431871	0.0431871	0	0.988	-0.30746	0.0610546	6.26421	-0.146522	0.0899864	0.982787	-0.44325	0.0828832	6.92286	-0.356204	0.0807662	4.95106	-0.196598	0.116834	1.03152	-0.490728	0.111466	4.90957	-0.241749	0.0481004	6.24223	-0.119499	0.0726999	0.996505	-0.3469	0.0640651	7.07811	-0.245232	0.0624563
rs115861191:131858211:C:T	5	131858211	5q31.1	5:131799433:G:A	0.807109	IL5 (19 kb); IRF1 (32 kb); RAD50 (33 kb); C5orf56 (46 kb)	0.602 Fibrinogen // 0.602 Red cell distribution width	ACSL6 | CDC42SE2 | FNIP1 | HINT1 | IRF1 | LYRM7 | P4HA2 | RAPGEF6 | SHROOM1 | SLC22A4 | SLC22A5 | UQCRQ	HINT1	ACSL6 C5orf56 CCNI2 CDC42SE2 FNIP1 HINT1 IL13 IL4 IL5 IRF1 KIF3A LYRM7 MIR3936 P4HA2 PDLIM4 RAD50 RAPGEF6 SEPT8 SHROOM1 SLC22A4 SLC22A5 UQCRQ	CPA_mean_M	7.07281	0.0387355	727	T	C	0.0426011	0.0426011	0	0.971	-0.297261	0.060891	5.92662	-0.143173	0.0909986	0.934738	-0.425641	0.0816181	6.61958	-0.349713	0.0805207	4.81928	-0.180617	0.118183	0.896128	-0.490563	0.109615	5.05264	-0.237745	0.0479559	6.09149	-0.113377	0.0735277	0.907771	-0.341149	0.0630295	7.07281	-0.205677	0.0623622
rs144984936:131858992:C:G	5	131858992	5q31.1	5:131799433:G:A	0.806263	IL5 (18 kb); IRF1 (33 kb); RAD50 (33 kb); C5orf56 (47 kb)	0.602 Fibrinogen // 0.602 Red cell distribution width	ACSL6 | CDC42SE2 | FNIP1 | HINT1 | IRF1 | LYRM7 | P4HA2 | RAPGEF6 | SHROOM1 | SLC22A4 | SLC22A5 | UQCRQ	HINT1	ACSL6 C5orf56 CCNI2 CDC42SE2 FNIP1 HINT1 IL13 IL4 IL5 IRF1 KIF3A LYRM7 MIR3936 P4HA2 PDLIM4 RAD50 RAPGEF6 SEPT8 SHROOM1 SLC22A4 SLC22A5 UQCRQ	CPA_mean_M	7.0636	0.0386813	727	G	C	0.0426105	0.0426105	0	0.972	-0.296933	0.0608683	5.9189	-0.143	0.0909669	0.933566	-0.425166	0.0815867	6.61097	-0.349343	0.0804905	4.81348	-0.180362	0.118141	0.894752	-0.490075	0.109571	5.04734	-0.237481	0.0479381	6.08347	-0.113237	0.073502	0.906596	-0.34077	0.0630053	7.0636	-0.205377	0.0623388
rs72942431:113567116:G:A	6	113567116	6q21	rs72942431:113567116:G:A	1	SOCS5P5 (22 kb); FCF1P10 (230 kb)	NA	RP11-437J19.1	SELL	FCF1P10 RP11-437J19.1 SELL SOCS5P5	CPS_max	7.02885	0.0220822	1277	A	G	0.299552	0.299552	0	0.94	-0.128434	0.028601	5.11081	-0.152689	0.0429892	3.38131	-0.108243	0.0382826	2.31683	-0.162838	0.0377717	4.75707	-0.209131	0.0557518	3.71033	-0.125378	0.0512386	1.83433	-0.107466	0.0225088	5.69651	-0.128272	0.0347001	3.61881	-0.0907058	0.0295765	2.64897	-0.155985	0.0290481
rs12777:131671662:C:G	5	131671662	5q31.1	5:131799433:G:A	0.838471	SLC22A4 (0 kb, exon/Synonymous/LOW); AC034220.3 (0 kb, intron/Intron/MODIFIER | nc-RNA/Non coding transcript/MODIFIER); MIR3936 (30 kb); SLC22A5 (34 kb); P4HA2 (41 kb)	1 Fibrinogen // 1 Red cell distribution width	AC034220.3 | ACSL6 | CDC42SE2 | FNIP1 | HINT1 | IL5 | IRF1 | LYRM7 | P4HA2 | PDLIM4 | RAPGEF6 | SHROOM1 | SLC22A4 | SLC22A5 | UQCRQ	HINT1	AC034220.3 ACSL6 C5orf56 CDC42SE2 FNIP1 HINT1 IL5 IRF1 LYRM7 MIR3936 P4HA2 P4HA2-AS1 PDLIM4 RAD50 RAPGEF6 SHROOM1 SLC22A4 SLC22A5 UQCRQ	CPA_mean_M	6.90806	0.0377633	727	G	C	0.0412449	0.0412449	0	0.994	-0.301834	0.0632523	5.69128	-0.12358	0.0949763	0.712761	-0.446014	0.0844024	6.77705	-0.340331	0.0836843	4.29602	-0.161434	0.123331	0.718739	-0.484995	0.113545	4.65722	-0.240663	0.049819	5.8166	-0.107899	0.0767149	0.795489	-0.348501	0.0652443	6.90806	-0.243137	0.0646721
rs13357124:131612287:G:A	5	131612287	5q31.1	5:131799433:G:A	0.744972	P4HA2 (0 kb, intron/Intron/MODIFIER | nc-RNA/Non coding transcript/MODIFIER | near_gene/Downstream gene/MODIFIER); PDLIM4 (3.1 kb, near_gene/Downstream gene/MODIFIER); SLC22A4 (18 kb); P4HA2-AS1 (84 kb)	0.759 Fibrinogen // 0.759 Red cell distribution width // 0.331 Adolescent idiopathic scoliosis	AC034220.3 | ACSL6 | CDC42SE2 | FNIP1 | HINT1 | IL5 | IRF1 | LYRM7 | MEIKIN | P4HA2 | PDLIM4 | RAPGEF6 | SHROOM1 | SLC22A4 | SLC22A5 | UQCRQ	AGRP | HINT1 | PTH2R	AC034220.3 ACSL6 AGRP C5orf56 CDC42SE2 CSF2 FNIP1 HINT1 IL3 IL5 IRF1 LYRM7 MEIKIN MIR3936 P4HA2 P4HA2-AS1 PDLIM4 PTH2R RAPGEF6 SHROOM1 SLC22A4 SLC22A5 UQCRQ	CPA_mean_M	6.87267	0.0375544	727	A	G	0.043143	0.043143	0	0.987	-0.305063	0.0615334	6.09172	-0.144131	0.0909602	0.944438	-0.439052	0.0833323	6.74127	-0.352473	0.0813971	4.79424	-0.189091	0.118112	0.958742	-0.488478	0.112036	4.82712	-0.240561	0.0484748	6.1025	-0.119844	0.0734801	0.985173	-0.343092	0.0644171	6.87267	-0.242721	0.0629405
rs10479001:131607721:C:T	5	131607721	5q31.1	5:131799433:G:A	0.743342	PDLIM4 (0 kb, exon/Missense/MODERATE | exon/Synonymous/LOW | nc-exon/Non coding transcript exon/MODIFIER | nc-RNA/Non coding transcript/MODIFIER | near_gene/Downstream gene/MODIFIER); P4HA2 (0 kb, intron/Intron/MODIFIER | nc-RNA/Non coding transcript/MODIFIER); SLC22A4 (22 kb); P4HA2-AS1 (79 kb)	0.759 Fibrinogen // 0.759 Red cell distribution width // 0.331 Adolescent idiopathic scoliosis	AC034220.3 | ACSL6 | CDC42SE2 | FNIP1 | HINT1 | IL5 | IRF1 | LYRM7 | MEIKIN | P4HA2 | PDLIM4 | RAPGEF6 | SHROOM1 | SLC22A4 | SLC22A5 | UQCRQ	AGRP | HINT1 | PTH2R	AC034220.3 ACSL6 AGRP C5orf56 CDC42SE2 CSF2 FNIP1 HINT1 IL3 IL5 IRF1 LYRM7 MEIKIN MIR3936 P4HA2 P4HA2-AS1 PDLIM4 PTH2R RAPGEF6 SHROOM1 SLC22A4 SLC22A5 UQCRQ	CPA_mean_M	6.82557	0.0372765	727	T	C	0.0430742	0.0430742	0	0.984	-0.305428	0.0617259	6.07079	-0.144656	0.0912128	0.945628	-0.439414	0.0836207	6.70978	-0.353618	0.0816486	4.79557	-0.190182	0.118439	0.962936	-0.489811	0.112414	4.82164	-0.24059	0.0486275	6.06967	-0.120176	0.0736844	0.985156	-0.34297	0.0646431	6.82557	-0.243314	0.0631356
rs718897:119953489:T:A	7	119953489	7q31.31	rs718897:119953489:T:A	1	KCND2 (0 kb, intron/Intron/MODIFIER)	NA			KCND2	CPS_mean_F	6.77234	0.0485773	550	A	T	0.0106182	0.0106182	0	0.885	-0.265815	0.139249	1.24797	-0.727842	0.195647	3.65828	0.172057	0.196313	0.418986	-0.188795	0.183973	0.515716	-0.817454	0.254869	2.84834	0.412304	0.262082	0.935123	-0.232419	0.109664	1.46532	-0.59702	0.158009	3.75654	0.118694	0.15183	0.361895	-0.406702	0.141645
rs3821968:96072245:C:T	4	96072245	4q22.3	rs3821968:96072245:C:T	1	BMPR1B (0 kb, intron/Intron/MODIFIER); UNC5C (11 kb)	0.464 Cerebrospinal P-tau181p levels	BMPR1B	PTPN13	BMPR1B PTPN13 UNC5C	CPS_sum	6.71916	0.0210246	1277	T	C	0.118176	0.118176	0	0.961	0.160781	0.0405802	4.10552	0.199547	0.0645739	2.6774	0.134577	0.0521489	1.99751	0.258773	0.0533982	5.84955	0.238432	0.0839655	2.32935	0.270725	0.0692951	3.99024	0.102529	0.0320368	2.85186	0.128244	0.0523386	1.83604	0.0854442	0.0403885	1.45938	0.200136	0.0412269
rs10080188:131728435:T:A	5	131728435	5q31.1	5:131799433:G:A	0.855162	SLC22A5 (0 kb, intron/NMD transcript/MODIFIER | intron/Intron/MODIFIER | nc-RNA/Non coding transcript/MODIFIER | near_gene/Downstream gene/MODIFIER); C5orf56 (18 kb); MIR3936 (27 kb); SLC22A4 (49 kb)	0.933 Fibrinogen // 0.933 Red cell distribution width // 0.319 Crohn's disease	AC034220.3 | ACSL6 | AFF4 | CDC42SE2 | FNIP1 | HINT1 | HSPA4 | IL5 | IRF1 | LYRM7 | P4HA2 | RAPGEF6 | SHROOM1 | SLC22A4 | SLC22A5 | UQCRQ	HINT1	AC034220.3 ACSL6 AFF4 C5orf56 CDC42SE2 FNIP1 HINT1 HSPA4 IL5 IRF1 LYRM7 MIR3936 P4HA2 P4HA2-AS1 PDLIM4 RAD50 RAPGEF6 SHROOM1 SLC22A4 SLC22A5 UQCRQ	CPA_mean_M	6.69848	0.0365262	727	A	T	0.0422634	0.0422634	0	0.988	-0.300972	0.0627305	5.74641	-0.133845	0.0940667	0.808706	-0.43744	0.083827	6.6271	-0.339765	0.0829948	4.34576	-0.168879	0.122164	0.776206	-0.479297	0.112732	4.61981	-0.240521	0.0494058	5.89729	-0.118586	0.0759714	0.924023	-0.340252	0.0648114	6.69848	-0.241385	0.064144
rs58056086:55256021:C:T	20	55256021	20q13.31	rs58056086:55256021:C:T	1	RN7SL170P (7.4 kb); RNU6-1146P (13 kb); PTMAP6 (20 kb); TFAP2C (42 kb)	NA	C20orf106 | FAM210B | GCNT7 | RAE1		C20orf106 CASS4 FAM209A FAM209B FAM210B GCNT7 PTMAP6 RAE1 RN7SL170P RNU6-1146P RNU6-929P RPL39P RPS4XP3 RTFDC1 TFAP2C	CPS_mean_F	6.65541	0.0476755	550	T	C	0.0883254	0.0883254	0	0.887	-0.16529	0.0468371	3.36458	-0.316655	0.0723758	4.83755	-0.0606292	0.0611343	0.492607	-0.210308	0.0618387	3.15962	-0.393328	0.0941243	4.46712	-0.0838205	0.081708	0.515269	-0.128846	0.0369018	3.304	-0.252401	0.0585023	4.72137	-0.0435518	0.0472812	0.446975	-0.173222	0.0477151
rs4539714:51259612:T:C	19	51259612	19q13.33	rs4539714:51259612:T:C	1	GPR32P1 (2 kb, near_gene/Upstream gene/MODIFIER); GPR32 (14 kb); CLEC11A (31 kb); ACPT (34 kb); SHANK1 (37 kb); C19orf48 (41 kb); SNORD88B (43 kb); SNORD88A (43 kb); SNORD88C (46 kb)	NA	AP2A1 | FPR1 | KLK4 | NKG7 | SIGLECP3 | SYT3 | TBC1D17		ACPT AP2A1 ASPDH C19orf48 C19orf81 CLEC11A FPR1 GPR32 GPR32P1 JOSD2 KLK1 KLK15 KLK2 KLK3 KLK4 KLK5 KLK6 KLK7 KLK8 KLK9 KLKP1 LRRC4B NKG7 SHANK1 SIGLECP3 SNORD88A SNORD88B SNORD88C SYT3 TBC1D17	CPA_sum_F	6.65107	0.0476421	550	C	T	0.194079	0.194079	0	0.905	0.130584	0.0352143	3.66223	0.24412	0.0531253	5.26974	0.0504483	0.0468115	0.550475	0.17121	0.0464805	3.62029	0.35984	0.0686014	6.65107	0.0352033	0.0626045	0.24103	0.0772442	0.0278069	2.25556	0.167144	0.0431547	3.91921	0.0120751	0.0362268	0.131362	0.109975	0.0359459
rs6729048:77780797:T:A	2	77780797	2p12	rs6729048:77780797:T:A	1	LRRTM4 (0 kb, intron/Intron/MODIFIER | nc-RNA/Non coding transcript/MODIFIER)	NA		ABCC1 | SUPT4H1	ABCC1 LRRTM4 SUPT4H1	CPA_sum_F	6.54619	0.046833	550	A	T	0.137328	0.137328	0	0.995	-0.122803	0.0371198	3.0155	-0.259171	0.0548455	5.53417	-0.00927669	0.0500577	0.0690357	-0.205204	0.0488649	4.54328	-0.368718	0.0709286	6.54619	-0.0701338	0.0668577	0.530873	-0.0875411	0.0292655	2.54796	-0.180666	0.0445422	4.24285	-0.0113756	0.0387096	0.114107	-0.126404	0.037823
rs7245281:43405183:G:A	18	43405183	18q12.3	rs7245281:43405183:G:A	1	SIGLEC15 (0.29 kb, near_gene/Upstream gene/MODIFIER); EPG5 (22 kb); SLC14A1 (73 kb); SLC14A2 (140 kb)	NA	ATP5A1 | EPG5 | HAUS1 | KIAA1632 | PSTPIP2 | SIGLEC15 | SLC14A1		ATP5A1 EPG5 HAUS1 KIAA1632 PSTPIP2 RN7SKP26 SIGLEC15 SLC14A1 SLC14A2	CPS_sum_M	6.51574	0.0354472	727	A	G	0.196519	0.196519	0	0.956	-0.0739485	0.0339666	1.52788	0.0204546	0.0530911	0.154788	-0.138914	0.044012	2.77879	-0.129065	0.0447679	2.39734	0.0720175	0.0688828	0.528342	-0.268195	0.0583849	5.28917	-0.040731	0.0267842	0.890827	0.00709993	0.042899	0.0611757	-0.0737106	0.0341593	1.5049	-0.09474	0.0345757
rs1528152:16092562:G:C	7	16092562	7p21.2	rs1528152:16092562:G:C	1	ISPD (38 kb); RPL36AP29 (160 kb); ISPD-AS1 (160 kb)	NA	ISPD		ISPD ISPD-AS1 RPL36AP29	CPA_mean	6.47486	0.0201907	1277	C	G	0.0150885	0.0150885	0	0.952	0.487421	0.107609	5.18939	0.464442	0.18917	1.84187	0.504433	0.130723	3.90615	0.51408	0.14244	3.49595	0.392329	0.246429	0.95098	0.578826	0.175196	2.99978	0.433903	0.0845849	6.47486	0.515903	0.152086	3.12871	0.397062	0.101054	4.02967	0.438427	0.109853
rs1528157:16090939:G:C	7	16090939	7p21.2	rs1528152:16092562:G:C	0.988524	ISPD (40 kb); RPL36AP29 (160 kb); ISPD-AS1 (160 kb)	NA	ISPD		ISPD ISPD-AS1 RPL36AP29	CPA_mean	6.44759	0.0200975	1277	C	G	0.0145301	0.0145301	0	0.994	0.487603	0.107387	5.21178	0.472864	0.188548	1.90543	0.501746	0.13055	3.87927	0.518367	0.142137	3.55898	0.404129	0.245639	0.997838	0.580793	0.174937	3.02445	0.432025	0.0844177	6.44759	0.524539	0.151558	3.23639	0.390479	0.100945	3.92262	0.438747	0.109626
rs1528158:16090752:G:A	7	16090752	7p21.2	rs1528152:16092562:G:C	0.988503	ISPD (40 kb); RPL36AP29 (160 kb); ISPD-AS1 (160 kb)	NA	ISPD		ISPD ISPD-AS1 RPL36AP29	CPA_mean	6.44416	0.0200859	1277	A	G	0.0145329	0.0145329	0	0.994	0.487371	0.107379	5.20817	0.472864	0.188548	1.90543	0.501398	0.130534	3.87546	0.518145	0.142124	3.55689	0.404129	0.245639	0.997838	0.580447	0.174915	3.02206	0.431861	0.0844106	6.44416	0.524539	0.151558	3.23639	0.390246	0.100932	3.91943	0.438634	0.109617
rs1528160:16090629:G:T	7	16090629	7p21.2	rs1528152:16092562:G:C	0.988484	ISPD (40 kb); RPL36AP29 (160 kb); ISPD-AS1 (160 kb)	NA	ISPD		ISPD ISPD-AS1 RPL36AP29	CPA_mean	6.44131	0.0200761	1277	T	G	0.0145352	0.0145352	0	0.994	0.487175	0.10737	5.2052	0.472864	0.188548	1.90543	0.501103	0.130519	3.87233	0.517956	0.142113	3.55517	0.404129	0.245639	0.997838	0.580152	0.174894	3.02009	0.431719	0.0844038	6.44131	0.524539	0.151558	3.23639	0.390047	0.10092	3.91679	0.438527	0.109608
rs1528159:16090634:G:C	7	16090634	7p21.2	rs1528152:16092562:G:C	0.988484	ISPD (40 kb); RPL36AP29 (160 kb); ISPD-AS1 (160 kb)	NA	ISPD		ISPD ISPD-AS1 RPL36AP29	CPA_mean	6.44131	0.0200761	1277	C	G	0.0145352	0.0145352	0	0.994	0.487175	0.10737	5.2052	0.472864	0.188548	1.90543	0.501103	0.130519	3.87233	0.517956	0.142113	3.55517	0.404129	0.245639	0.997838	0.580152	0.174894	3.02009	0.431719	0.0844038	6.44131	0.524539	0.151558	3.23639	0.390047	0.10092	3.91679	0.438527	0.109608
rs60709352:162320608:CG:C	1	162320608	1q23.3	rs60709352:162320608:CG:C	1	NOS1AP (0 kb, intron/NMD transcript/MODIFIER | intron/Intron/MODIFIER); MIR556 (8.2 kb); RNA5SP61 (12 kb); C1orf226 (16 kb); C1orf111 (22 kb); SH2D1B (44 kb)	NA	C1orf192 | C1orf226 | FCGR2A | FCGR3A | FCGR3B | HSPA6	TPBG	C1orf111 C1orf192 C1orf226 FCGR2A FCGR3A FCGR3B HSPA6 MIR4654 MIR556 NOS1AP RNA5SP61 SH2D1B SLAMF6P1 TPBG UAP1 UHMK1 UQCRBP2	CPS_sum	6.4214	0.0200081	1277	CG	C	0.118306	0.118306	0	0.889	0.14928	0.0412697	3.50936	0.142404	0.0611616	1.69339	0.160703	0.0559562	2.37687	0.24986	0.0542989	5.33611	0.292622	0.0788281	3.64482	0.220228	0.074769	2.47777	0.0750693	0.032611	1.6676	0.0600357	0.0495926	0.644778	0.0900417	0.0433893	1.41657	0.175155	0.0419848
rs10487905:16090176:G:A	7	16090176	7p21.2	rs1528152:16092562:G:C	0.98818	ISPD (41 kb); RPL36AP29 (160 kb); ISPD-AS1 (160 kb)	NA	ISPD		ISPD ISPD-AS1 RPL36AP29	CPA_mean	6.40588	0.0199552	1277	A	G	0.0145634	0.0145634	0	0.994	0.484742	0.107266	5.16827	0.472864	0.188548	1.90543	0.497462	0.130334	3.83345	0.515619	0.141971	3.53379	0.404129	0.245639	0.997838	0.576505	0.174638	2.9956	0.429972	0.0843217	6.40588	0.524539	0.151558	3.23639	0.387587	0.100776	3.88401	0.437245	0.109497
rs116630553:131949174:C:T	5	131949174	5q31.1	5:131799433:G:A	0.574656	RAD50 (0 kb, intron/NMD transcript/MODIFIER | intron/Intron/MODIFIER | near_gene/Downstream gene/MODIFIER | near_gene/Upstream gene/MODIFIER); IL13 (43 kb); IL5 (57 kb); IL4 (61 kb)	0.345 Fibrinogen // 0.345 Red cell distribution width	CDC42SE2 | FNIP1 | IRF1 | P4HA2 | SHROOM1 | SLC22A4 | SLC22A5 | UQCRQ	HINT1	C5orf56 CCNI2 CDC42SE2 FNIP1 GDF9 HINT1 IL13 IL4 IL5 IRF1 KIF3A MIR3936 P4HA2 RAD50 RNA5SP192 SEPT8 SHROOM1 SLC22A4 SLC22A5 SOWAHA UQCRQ	CPA_mean_M	6.38	0.0346457	727	T	C	0.0357373	0.0357373	0	0.985	-0.313104	0.064656	5.84208	-0.20966	0.09635	1.52316	-0.398482	0.0870621	5.25565	-0.36246	0.0855166	4.61747	-0.293705	0.125028	1.71731	-0.41897	0.117007	3.43709	-0.256616	0.0508971	6.27764	-0.152747	0.0779076	1.2973	-0.342726	0.0670963	6.38	-0.214251	0.066219
rs3831903:29631236:C:CTA	1	29631236	1p35.3	rs3831903:29631236:C:CTA	1	PTPRU (0 kb, intron/Intron/MODIFIER | nc-RNA/Non coding transcript/MODIFIER | near_gene/Downstream gene/MODIFIER); MECR (74 kb); SRSF4 (120 kb); TMEM200B (180 kb)	NA	EPB41 | MECR | PHACTR4 | PTPRU | RCC1 | SFRS4 | SRSF4	ATPIF1	ATPIF1 EPB41 MECR PHACTR4 PTPRU RCC1 SFRS4 SRSF4 TMEM200B	CPA_mean_M	6.33975	0.0344082	727	CTA	C	0.408882	0.408882	0	0.898	0.108261	0.0275536	4.04652	0.014104	0.0421816	0.131807	0.176864	0.0362203	5.89059	0.129127	0.0364067	3.39351	0.0372755	0.0547579	0.30423	0.195934	0.0486608	4.20358	0.0835122	0.021712	3.90025	0.00462223	0.034083	0.0495504	0.14237	0.0279716	6.33975	0.0882436	0.0281393
rs10487902:16089460:C:T	7	16089460	7p21.2	rs1528152:16092562:G:C	0.987256	ISPD (41 kb); RPL36AP29 (160 kb); ISPD-AS1 (160 kb)	NA	ISPD		ISPD ISPD-AS1 RPL36AP29	CPA_mean	6.33669	0.0197191	1277	T	C	0.0146175	0.0146175	0	0.994	0.479981	0.107051	5.09699	0.472544	0.188552	1.90331	0.490511	0.129953	3.76084	0.510987	0.14168	3.49188	0.403702	0.245642	0.996268	0.569494	0.174114	2.94955	0.426515	0.0841531	6.33669	0.524309	0.151561	3.23389	0.38286	0.100478	3.82238	0.434625	0.10927
rs73289919:16089369:G:A	7	16089369	7p21.2	rs1528152:16092562:G:C	0.987104	ISPD (41 kb); RPL36AP29 (160 kb); ISPD-AS1 (160 kb)	NA	ISPD		ISPD ISPD-AS1 RPL36AP29	CPA_mean	6.32725	0.0196869	1277	A	G	0.0146245	0.0146245	0	0.993	0.47934	0.107023	5.0874	0.472444	0.188552	1.90266	0.489604	0.129902	3.75146	0.510354	0.141641	3.48612	0.403564	0.245643	0.99576	0.568575	0.174043	2.94357	0.426045	0.0841305	6.32725	0.524229	0.151562	3.23302	0.382241	0.100438	3.81438	0.434272	0.10924
rs1910605:25558908:A:G	21	25558908	21q21.2	rs1910605:25558908:A:G	1	AP000470.2 (0 kb, intron/Intron/MODIFIER | nc-RNA/Non coding transcript/MODIFIER)	NA			AP000470.2	CPA_mean_M	6.3253	0.0343224	727	G	A	0.334325	0.334325	0	0.997	0.097164	0.0265905	3.5709	-0.00511598	0.0422594	0.043982	0.168045	0.0339604	6.03057	0.104243	0.0351575	2.51103	-0.0184335	0.0548716	0.132506	0.188814	0.0456159	4.40947	0.0733849	0.0209568	3.32035	-0.0148401	0.0341375	0.177871	0.133378	0.0262388	6.3253	0.0533663	0.0271972
rs12482164:25571076:C:T	21	25571076	21q21.2	rs1910605:25558908:A:G	0.989296		NA		IPCEF1	IPCEF1	CPA_mean_M	6.32278	0.0343078	727	T	C	0.333351	0.333351	0	0.986	0.0993904	0.0268359	3.65436	-0.000195808	0.0428144	0.00158677	0.167694	0.0342054	5.93237	0.106197	0.0354848	2.55007	-0.0147182	0.0555937	0.101657	0.188639	0.0459395	4.34875	0.0763561	0.0211468	3.49871	-0.00977809	0.0345888	0.10929	0.134271	0.0264203	6.32278	0.0564987	0.027448
rs12482163:25571073:C:T	21	25571073	21q21.2	rs1910605:25558908:A:G	0.989297		NA		IPCEF1	IPCEF1	CPA_mean_M	6.32275	0.0343076	727	T	C	0.33335	0.33335	0	0.986	0.09939	0.0268359	3.65434	-0.000195808	0.0428144	0.00158677	0.167693	0.0342053	5.93233	0.106198	0.0354848	2.55009	-0.0147182	0.0555937	0.101657	0.18864	0.0459395	4.34879	0.0763558	0.0211468	3.4987	-0.00977809	0.0345888	0.10929	0.13427	0.0264202	6.32275	0.0564994	0.027448
rs13050542:25574927:A:T	21	25574927	21q21.2	rs1910605:25558908:A:G	0.984268		NA				CPA_mean_M	6.32014	0.0342925	727	T	A	0.335834	0.335834	0	0.987	0.0993335	0.0267522	3.67042	0.000111714	0.0427964	0.000905144	0.166657	0.0340382	5.91872	0.107144	0.035372	2.60161	-0.010294	0.0555721	0.0689934	0.186444	0.0457202	4.29691	0.075817	0.0210823	3.47469	-0.0109727	0.0345736	0.124313	0.133579	0.0262902	6.32014	0.055419	0.0273646
rs7276019:25561071:C:T	21	25561071	21q21.2	rs1910605:25558908:A:G	0.999695		NA			AP000470.2	CPA_mean_M	6.30986	0.0342318	727	T	C	0.33425	0.33425	2	1	0.0967904	0.0265449	3.55786	-0.00513504	0.0422048	0.0442137	0.167284	0.0338932	6.00335	0.103745	0.0350972	2.49829	-0.0185254	0.0548007	0.133444	0.187871	0.0455251	4.38648	0.0731658	0.0209206	3.31322	-0.0148773	0.0340933	0.178656	0.132927	0.0261859	6.30986	0.0533359	0.0271499
rs1910622:25561631:A:G	21	25561631	21q21.2	rs1910605:25558908:A:G	0.999769		NA			AP000470.2	CPA_mean_M	6.30978	0.034231	727	G	A	0.334235	0.334235	0	0.999	0.0971803	0.0265559	3.57991	-0.00429878	0.0422492	0.0366873	0.167301	0.0338964	6.00346	0.104326	0.0351118	2.51975	-0.0172507	0.0548589	0.123035	0.187892	0.0455293	4.38661	0.0734461	0.0209294	3.33247	-0.0143235	0.0341295	0.170771	0.132938	0.0261884	6.30978	0.0536782	0.0271617
rs8133019:25563988:A:G	21	25563988	21q21.2	rs1910605:25558908:A:G	0.999028		NA			AP000470.2	CPA_mean_M	6.30824	0.034222	727	G	A	0.334162	0.334162	0	0.999	0.0985693	0.0265841	3.66148	-0.00129133	0.0423447	0.0106913	0.167368	0.0339132	6.00241	0.106055	0.0351502	2.58469	-0.0134695	0.0549843	0.0933569	0.187965	0.0455519	4.38579	0.0746142	0.0209515	3.41718	-0.0117803	0.0342081	0.136261	0.132986	0.0262014	6.30824	0.0552229	0.027192
rs9959760:6824219:C:T	18	6824219	18p11.31	rs9959760:6824219:C:T	1		NA	ARHGAP28		ARHGAP28 C18orf64 LAMA1 LINC00668 RN7SL282P RN7SL537P RNU6-916P SCML2P1	CPA_mean_F	6.30168	0.0449456	550	T	C	0.0504082	0.0504082	0	0.996	-0.133909	0.0561423	1.76405	-0.442465	0.0902469	5.90408	0.0478037	0.0709798	0.300288	-0.184658	0.0740836	1.89249	-0.500206	0.117813	4.59182	0.00116025	0.0949011	0.00425559	-0.0986705	0.0442411	1.58667	-0.370356	0.0727962	6.30168	0.061767	0.0548598	0.584062	-0.159325	0.0571645
rs9960002:6824484:C:T	18	6824484	18p11.31	rs9959760:6824219:C:T	0.999999		NA	ARHGAP28		ARHGAP28 C18orf64 LAMA1 LINC00668 RN7SL282P RN7SL537P RNU6-916P SCML2P1	CPA_mean_F	6.30043	0.0449361	550	T	C	0.0504191	0.0504191	0	0.996	-0.133884	0.0561424	1.76351	-0.442395	0.0902487	5.90224	0.0478027	0.0709793	0.300283	-0.184665	0.0740837	1.8926	-0.500214	0.117815	4.59183	0.00115403	0.0949003	0.00423278	-0.0986543	0.0442411	1.58626	-0.370322	0.0727975	6.30043	0.0617689	0.0548594	0.584092	-0.159311	0.0571645
rs13052620:25578781:G:A	21	25578781	21q21.2	rs1910605:25558908:A:G	0.980838		NA				CPA_mean_M	6.30014	0.034174	727	A	G	0.336587	0.336587	0	0.989	0.0985347	0.0267258	3.62603	-0.000486996	0.0427963	0.00395921	0.165466	0.033984	5.86062	0.106022	0.0353368	2.56077	-0.0109931	0.0555717	0.074038	0.184742	0.045647	4.24095	0.0754216	0.0210608	3.4498	-0.0115903	0.0345731	0.132196	0.133112	0.0262453	6.30014	0.0545542	0.0273368
rs2828909:25571137:T:A	21	25571137	21q21.2	rs1910605:25558908:A:G	0.995206		NA				CPA_mean_M	6.2979	0.034161	727	A	T	0.336081	0.336081	0	0.992	0.0985377	0.0266656	3.64028	-0.000250564	0.0425015	0.00204687	0.16651	0.0340102	5.91811	0.105903	0.0352578	2.56552	-0.0122741	0.0551884	0.0840296	0.186778	0.0456799	4.31684	0.0752808	0.0210138	3.45195	-0.0106174	0.0343355	0.120751	0.133213	0.0262704	6.2979	0.0548922	0.0272751
rs12482154:25579461:C:T	21	25579461	21q21.2	rs1910605:25558908:A:G	0.980249		NA				CPA_mean_M	6.2934	0.0341342	727	T	C	0.33668	0.33668	0	0.989	0.0983723	0.0267232	3.61639	-0.000667197	0.0427959	0.00543343	0.165276	0.0339785	5.85041	0.105813	0.0353333	2.55283	-0.0112281	0.0555712	0.0757445	0.184506	0.0456394	4.2328	0.0753251	0.0210586	3.44286	-0.0117196	0.0345728	0.133859	0.133009	0.0262408	6.2934	0.0544034	0.0273339
rs7282587:25579764:G:T	21	25579764	21q21.2	rs1910605:25558908:A:G	0.979473		NA				CPA_mean_M	6.28565	0.0340886	727	T	G	0.336785	0.336785	0	0.989	0.0982281	0.0267205	3.60791	-0.000753956	0.0427989	0.00614467	0.165054	0.0339718	5.83859	0.105666	0.0353296	2.54737	-0.0112577	0.0555751	0.0759545	0.184234	0.04563	4.22354	0.0752343	0.0210564	3.43638	-0.0118187	0.0345751	0.135125	0.132889	0.0262353	6.28565	0.0542411	0.027331
rs17169222:16088960:A:G	7	16088960	7p21.2	rs1528152:16092562:G:C	0.986341		NA	ISPD		ISPD ISPD-AS1 RPL36AP29	CPA_mean	6.2856	0.0195449	1277	G	A	0.0146566	0.0146566	0	0.993	0.476476	0.10689	5.04495	0.472013	0.188557	1.89981	0.485553	0.129666	3.70999	0.507529	0.141461	3.4607	0.402992	0.245648	0.993658	0.564464	0.173719	2.91707	0.423949	0.0840264	6.2856	0.523922	0.151566	3.22969	0.379469	0.100253	3.77893	0.432644	0.1091
rs117319985:6834910:T:G	18	6834910	18p11.31	rs9959760:6824219:C:T	0.998848		NA	ARHGAP28		ARHGAP28 C18orf64 LAMA1 LINC00668 RN7SL282P RN7SL537P RNU6-916P SCML2P1	CPA_mean_F	6.27183	0.0447152	550	G	T	0.0507119	0.0507119	0	0.994	-0.134298	0.0563368	1.76248	-0.441176	0.0903744	5.85931	0.0479069	0.0713188	0.299321	-0.186828	0.074337	1.91776	-0.502544	0.117945	4.62014	0.000619264	0.0953542	0.00225549	-0.0994331	0.0443934	1.59731	-0.369861	0.0728947	6.27183	0.0614771	0.0551226	0.576589	-0.160948	0.0573599
rs1910624:25566307:G:A	21	25566307	21q21.2	rs1910605:25558908:A:G	0.996217		NA				CPA_mean_M	6.26929	0.0339922	727	A	G	0.335356	0.335356	0	0.994	0.098145	0.0266638	3.61584	-0.00133348	0.0425126	0.0110003	0.16638	0.0339962	5.91423	0.105586	0.0352547	2.55316	-0.0129025	0.0552027	0.0886916	0.186451	0.0456618	4.30671	0.074598	0.0210133	3.39879	-0.0119419	0.0343437	0.137757	0.132827	0.0262615	6.26929	0.0543931	0.0272729
rs2828905:25569598:C:G	21	25569598	21q21.2	rs1910605:25558908:A:G	0.996016		NA				CPA_mean_M	6.26745	0.0339813	727	G	C	0.33543	0.33543	0	0.993	0.098129	0.0266665	3.6142	-0.00127136	0.0425219	0.0104794	0.166307	0.0339978	5.90915	0.105612	0.0352581	2.55378	-0.0126996	0.0552148	0.0871538	0.186351	0.0456639	4.30237	0.0745908	0.0210154	3.39764	-0.0119531	0.0343513	0.13787	0.13281	0.0262625	6.26745	0.0543156	0.0272757
rs13051443:25569338:G:A	21	25569338	21q21.2	rs1910605:25558908:A:G	0.996047		NA				CPA_mean_M	6.26731	0.0339801	727	A	G	0.335426	0.335426	0	0.993	0.0980779	0.0266655	3.6112	-0.0014165	0.0425169	0.011693	0.16631	0.0339975	5.90941	0.105506	0.0352569	2.5497	-0.012985	0.0552081	0.0893004	0.186358	0.0456636	4.30271	0.0745637	0.0210146	3.39576	-0.012014	0.0343471	0.138682	0.132807	0.0262624	6.26731	0.0543128	0.0272746
rs13051156:25569291:C:T	21	25569291	21q21.2	rs1910605:25558908:A:G	0.996052		NA				CPA_mean_M	6.26709	0.0339791	727	T	C	0.335424	0.335424	0	0.993	0.0980758	0.0266654	3.61109	-0.0014167	0.0425166	0.0116948	0.166307	0.0339975	5.90926	0.105504	0.0352568	2.54962	-0.0129866	0.0552078	0.0893126	0.186357	0.0456635	4.30265	0.0745622	0.0210146	3.39566	-0.0120128	0.0343469	0.138667	0.132805	0.0262624	6.26709	0.054312	0.0272745
18:6831480:T:C	18	6831480	18p11.31	rs9959760:6824219:C:T	0.999609		NA	ARHGAP28		ARHGAP28 C18orf64 LAMA1 LINC00668 RN7SL282P RN7SL537P RNU6-916P SCML2P1	CPA_mean_F	6.26548	0.0446663	550	C	T	0.0506782	0.0506782	0	0.995	-0.133256	0.0561386	1.75058	-0.440265	0.090248	5.85244	0.0477876	0.0709773	0.300176	-0.184738	0.0740769	1.89408	-0.499956	0.117791	4.58933	0.00114041	0.0948977	0.00418279	-0.0982963	0.0442378	1.57743	-0.369131	0.0727925	6.26548	0.0617677	0.0548578	0.584099	-0.158796	0.0571605
rs73289916:16088677:G:A	7	16088677	7p21.2	rs1528152:16092562:G:C	0.985715		NA	ISPD		ISPD ISPD-AS1 RPL36AP29	CPA_mean	6.25566	0.0194428	1277	A	G	0.0146793	0.0146793	0	0.992	0.474406	0.10679	5.01465	0.471691	0.18856	1.8977	0.482635	0.129488	3.68053	0.505481	0.141326	3.44249	0.402563	0.245651	0.99209	0.561488	0.173475	2.89817	0.422423	0.0839478	6.25566	0.52369	0.151568	3.22718	0.377463	0.100115	3.75364	0.43144	0.108994
rs138934880:55633630:T:G	15	55633630	15q21.3	rs138934880:55633630:T:G	1		NA	PIGB		C15orf65 CCPG1 DYX1C1 DYX1C1-CCPG1 MIR628 PIGB PYGO1 RAB27A RSL24D1	CPS_max_M	6.25274	0.0338942	727	G	T	0.0175808	0.0175808	0	0.91	-0.338628	0.106215	2.83365	0.17336	0.169104	0.514651	-0.667738	0.135084	6.01951	-0.410977	0.140273	2.46195	0.280423	0.219476	0.694864	-0.857856	0.180785	5.60023	-0.237055	0.0837458	2.3262	0.0627263	0.13673	0.189371	-0.431148	0.104997	4.34883	-0.344511	0.108238
rs17169221:16088612:C:T	7	16088612	7p21.2	rs1528152:16092562:G:C	0.985562		NA	ISPD		ISPD ISPD-AS1 RPL36AP29	CPA_mean	6.24932	0.0194211	1277	T	C	0.014684	0.014684	0	0.991	0.473965	0.10677	5.00817	0.471691	0.18856	1.8977	0.48198	0.129452	3.67376	0.505053	0.141298	3.43868	0.402563	0.245651	0.99209	0.560823	0.173425	2.89383	0.422101	0.0839315	6.24932	0.52369	0.151568	3.22718	0.377015	0.100086	3.74785	0.431204	0.108973
rs17169220:16088565:G:T	7	16088565	7p21.2	rs1528152:16092562:G:C	0.985446		NA	ISPD		ISPD ISPD-AS1 RPL36AP29	CPA_mean	6.24386	0.0194025	1277	T	G	0.0146883	0.0146883	0	0.991	0.473585	0.106751	5.00267	0.47158	0.188561	1.89696	0.481472	0.129417	3.6688	0.504671	0.141272	3.43531	0.402417	0.245652	0.991553	0.560302	0.173378	2.89062	0.421819	0.0839165	6.24386	0.523613	0.151569	3.22635	0.376663	0.10006	3.74355	0.430963	0.108953
rs13052317:25571594:A:C	21	25571594	21q21.2	rs1910605:25558908:A:G	0.993776		NA				CPA_mean_M	6.23746	0.0338039	727	C	A	0.336107	0.336107	0	0.992	0.0972919	0.026681	3.55817	-0.00229967	0.0425584	0.0191212	0.16545	0.0340088	5.85212	0.104652	0.0352764	2.51329	-0.0136187	0.0552619	0.0939695	0.1852	0.0456773	4.25427	0.0740923	0.0210264	3.35603	-0.0128722	0.0343802	0.149816	0.132483	0.0262689	6.23746	0.0533507	0.0272896
rs35057878:25558300:G:T	21	25558300	21q21.2	rs1910605:25558908:A:G	0.99587		NA		IPCEF1	AP000470.2 IPCEF1	CPA_mean_M	6.22499	0.0337305	727	T	G	0.335056	0.335056	0	0.995	0.094416	0.0265876	3.40058	-0.0102788	0.0421273	0.0929505	0.167489	0.0340125	5.9791	0.101941	0.0351488	2.42108	-0.0227501	0.0546993	0.169003	0.188557	0.0456817	4.38808	0.0708799	0.0209551	3.13064	-0.0188706	0.0340285	0.237001	0.132405	0.026283	6.22499	0.0526822	0.0271875
rs13052749:25578898:G:A	21	25578898	21q21.2	rs1910605:25558908:A:G	0.979849		NA				CPA_mean_M	6.22292	0.0337182	727	A	G	0.336032	0.336032	0	0.987	0.0984069	0.0267453	3.61343	0.000502477	0.0427971	0.00408546	0.164738	0.034029	5.80159	0.10589	0.0353624	2.55244	-0.00981728	0.0555733	0.0655798	0.183912	0.0457051	4.19883	0.0753574	0.021076	3.44052	-0.0104345	0.0345745	0.11752	0.132373	0.0262816	6.22292	0.0547373	0.0273559
rs17169219:16088387:C:A	7	16088387	7p21.2	rs1528152:16092562:G:C	0.984943		NA	ISPD		ISPD ISPD-AS1 RPL36AP29	CPA_mean	6.2227	0.0193304	1277	A	C	0.014704	0.014704	0	0.991	0.472127	0.106681	4.98132	0.471361	0.188563	1.89553	0.479415	0.129293	3.648	0.503226	0.141177	3.42245	0.402124	0.245654	0.990481	0.558202	0.173208	2.87724	0.420743	0.0838615	6.2227	0.523451	0.151571	3.2246	0.375249	0.0999628	3.72567	0.430133	0.108879
rs35192945:25558377:T:C	21	25558377	21q21.2	rs1910605:25558908:A:G	0.995946		NA		IPCEF1	AP000470.2 IPCEF1	CPA_mean_M	6.22222	0.0337143	727	C	T	0.335194	0.335194	0	0.995	0.0943992	0.0265878	3.3995	-0.0102222	0.0421326	0.0923785	0.167445	0.0340113	5.97666	0.102066	0.0351487	2.426	-0.0223682	0.0547065	0.165712	0.188529	0.0456798	4.38727	0.0707947	0.0209555	3.12419	-0.019026	0.0340326	0.23931	0.132367	0.026282	6.22222	0.052518	0.0271879
rs2846459:113528456:T:C	9	113528456	9q31.3	rs2846459:113528456:T:C	1		NA	AKAP2 | GNG10 | KIAA0368 | LPAR1 | TXN | TXNDC8	C20orf79 | HMOX2 | LOH12CR1 | TREH | TTC9 | ZNF654	AKAP2 C20orf79 GNG10 HMOX2 KIAA0368 LOH12CR1 LPAR1 MUSK RNU6-124P RNU6-432P SVEP1 TREH TTC9 TXN TXNDC8 ZNF654	CPS_mean_F	6.20926	0.0442318	550	C	T	0.146024	0.146024	0	0.991	-0.108142	0.0359	2.57777	-0.212357	0.0539715	4.02658	-0.0328436	0.0478883	0.307123	-0.128492	0.0474142	2.16627	-0.244664	0.0702961	3.26724	-0.0442352	0.0640069	0.310049	-0.0894566	0.0282715	2.79807	-0.194075	0.0434327	5.01857	-0.0113872	0.0370429	0.119975	-0.124037	0.0365485
rs34988391:231404651:C:CA	1	231404651	1q42.2	rs34988391:231404651:C:CA	1		NA	ARV1 | C1orf124 | C1orf131 | DISC1 | EGLN1 | EXOC8 | FAM89A | GNPAT | RP11-295G20.2 | SPRTN | TSNAX | TSNAX-DISC1 | unnamed		ARV1 C1orf124 C1orf131 DISC1 EGLN1 EXOC8 FAM89A GNPAT MIR1182 RNA5SP80 RP11-295G20.2 SNRPD2P2 SPRTN TRIM67 TSX TSX-DISC1	CPS_mean_F	6.20455	0.0441957	550	CA	C	0.432728	0.432728	0	0.919	0.108595	0.0269029	4.24046	0.181013	0.0401645	5.09396	0.0548806	0.0360775	0.89059	0.134166	0.0355357	3.77721	0.194421	0.0524612	3.63454	0.0900562	0.0481819	1.20751	0.0857602	0.0211934	4.25881	0.149068	0.0324269	5.27352	0.0376296	0.0279092	0.749607	0.109239	0.0274195
rs12170366:18626502:T:C	22	18626502	22q11.21	rs12170366:18626502:T:C	1		NA	DGCR14 | TUBA8 | unnamed | USP18		ARL2BPP10 BCRP7 DGCR14 GGT3P MICAL3 MIR648 PEX26 RHEBP3 TUBA8 USP18	CPA_sum_F	6.16098	0.043859	550	C	T	0.036378	0.036378	0	0.834	0.15323	0.0692353	1.56763	0.501213	0.111343	5.08357	-0.0579048	0.0876623	0.293184	0.283478	0.0912096	2.71548	0.723079	0.143958	6.16098	0.0176005	0.117203	0.0551863	0.0946241	0.0545837	1.07968	0.359534	0.0903105	4.10868	-0.0649282	0.0677691	0.470644	0.15005	0.0705634
rs75688870:131849091:T:G	5	131849091	5q31.1	5:131799433:G:A	0.560231		0.356 Fibrinogen // 0.356 Red cell distribution width	CDC42SE2 | FNIP1 | IRF1 | P4HA2 | SHROOM1 | SLC22A4 | SLC22A5 | UQCRQ	HINT1	C5orf56 CCNI2 CDC42SE2 FNIP1 HINT1 IL13 IL4 IL5 IRF1 KIF3A MIR3936 P4HA2 PDLIM4 RAD50 SEPT8 SHROOM1 SLC22A4 SLC22A5 UQCRQ	CPA_mean_M	6.14109	0.033235	727	G	T	0.0583463	0.0583463	0	0.982	-0.174047	0.0521995	3.0556	-0.0112635	0.0755002	0.0547964	-0.32429	0.0718098	5.1333	-0.179272	0.0690124	2.02255	0.00292198	0.0980437	0.0104456	-0.34751	0.0964624	3.47279	-0.149207	0.0410894	3.53278	-0.0114331	0.0609986	0.0698709	-0.276767	0.0553617	6.14109	-0.0842087	0.0533726
7:127818873:T:G	7	127818873	7q32.1	7:127818873:T:G	1		NA	CALU | RBM28 | SND1		CALU IMPDH1 LEP LRRC4 MIR129-1 MIR593 PRRT4 RBM28 RNU7-27P SND1	CPA_sum	6.13262	0.0190232	1277	G	T	0.027247	0.027247	0	0.838	-0.363603	0.0860829	4.58966	-0.40939	0.146307	2.27404	-0.333487	0.106516	2.7416	-0.563876	0.113312	6.13262	-0.599117	0.189621	2.77793	-0.539397	0.14192	3.8057	-0.24413	0.0679456	3.46938	-0.303962	0.118338	1.97982	-0.210171	0.0825586	1.95422	-0.319858	0.0878778
rs112840955:16087745:G:A	7	16087745	7p21.2	rs1528152:16092562:G:C	0.982278		NA	ISPD		ISPD ISPD-AS1 RPL36AP29	CPA_mean	6.12791	0.0190071	1277	A	G	0.0147737	0.0147737	0	0.989	0.465483	0.106341	4.88602	0.470487	0.188569	1.88981	0.470019	0.128692	3.55494	0.496643	0.140718	3.36509	0.400969	0.245661	0.98627	0.548559	0.172385	2.81697	0.415812	0.0835943	6.12791	0.522824	0.151577	3.21788	0.36876	0.0994939	3.64531	0.4262	0.108522
rs7720592:131844744:G:T	5	131844744	5q31.1	5:131799433:G:A	0.565823		0.379 Fibrinogen // 0.379 Red cell distribution width	CDC42SE2 | FNIP1 | IRF1 | P4HA2 | SHROOM1 | SLC22A4 | SLC22A5 | UQCRQ	HINT1	C5orf56 CCNI2 CDC42SE2 FNIP1 HINT1 IL13 IL4 IL5 IRF1 KIF3A MIR3936 P4HA2 PDLIM4 RAD50 SEPT8 SHROOM1 SLC22A4 SLC22A5 UQCRQ	CPA_mean_M	6.11752	0.0330958	727	T	G	0.0582996	0.0582996	0	0.983	-0.172463	0.0523224	2.99688	-0.00823122	0.0758441	0.0392358	-0.323174	0.0718257	5.10039	-0.176385	0.0691747	1.96284	0.00624374	0.0984891	0.0225165	-0.344015	0.0964916	3.41183	-0.147546	0.0411878	3.45168	-0.00754676	0.061277	0.0447805	-0.27622	0.0553724	6.11752	-0.0818812	0.0534961
rs56133356:96114880:G:A	4	96114880	4q22.3	rs3821968:96072245:C:T	0.921356		0.444 Cerebrospinal P-tau181p levels	BMPR1B	PTPN13	BMPR1B PTPN13 UNC5C	CPS_sum	6.11429	0.0189607	1277	A	G	0.118666	0.118666	0	0.939	0.147014	0.0406393	3.50993	0.19526	0.0637808	2.63618	0.112227	0.0527108	1.4739	0.239857	0.0534915	5.09774	0.227459	0.0829619	2.19985	0.245976	0.0700795	3.32246	0.0830495	0.0320953	2.00989	0.108775	0.0517619	1.443	0.0647833	0.0408191	0.947187	0.184943	0.0413011
rs9966975:6826899:C:T	18	6826899	18p11.31	rs9959760:6824219:C:T	0.915146		NA	ARHGAP28		ARHGAP28 C18orf64 LAMA1 LINC00668 RN7SL282P RN7SL537P RNU6-916P SCML2P1	CPA_mean_F	6.11182	0.0434794	550	T	C	0.0526927	0.0526927	0	0.951	-0.149377	0.0565067	2.08063	-0.429043	0.0888178	5.75203	0.0272971	0.0725429	0.150696	-0.19981	0.0745742	2.12657	-0.493992	0.11586	4.62548	-0.013938	0.0969687	0.0526898	-0.113697	0.0445239	1.96751	-0.358278	0.0716546	6.11182	0.0417221	0.0560834	0.339932	-0.177213	0.0575261
rs9958278:6826900:T:G	18	6826900	18p11.31	rs9959760:6824219:C:T	0.915146		NA	ARHGAP28		ARHGAP28 C18orf64 LAMA1 LINC00668 RN7SL282P RN7SL537P RNU6-916P SCML2P1	CPA_mean_F	6.11182	0.0434794	550	G	T	0.0526927	0.0526927	0	0.951	-0.149377	0.0565067	2.08063	-0.429043	0.0888178	5.75203	0.0272971	0.0725429	0.150696	-0.19981	0.0745742	2.12657	-0.493992	0.11586	4.62548	-0.013938	0.0969687	0.0526898	-0.113697	0.0445239	1.96751	-0.358278	0.0716546	6.11182	0.0417221	0.0560834	0.339932	-0.177213	0.0575261
rs111668452:11950779:G:A	3	11950779	3p25.2	rs111668452:11950779:G:A	1		NA	TAMM41		ACTG1P12 CYCSP12 FANCD2P2 MARK2P14 NUP210P2 RN7SL147P SYN2 TAMM41 TIMP4 VGLL4	CPA_max	6.10596	0.0189323	1277	A	G	0.0273673	0.0273673	0	0.86	-0.420151	0.0846366	6.10596	-0.453853	0.124522	3.53288	-0.377521	0.115824	2.93238	-0.470945	0.112008	4.55308	-0.482273	0.162348	2.50829	-0.447321	0.155052	2.3946	-0.330921	0.0666766	6.10356	-0.335176	0.100807	3.02518	-0.322846	0.0894229	3.48559	-0.379081	0.0864277
10:96837622:T:G	10	96837622	10q23.33	10:96837622:T:G	1		0.301 Osteonecrosis of the jaw	C10orf129 | CYP2C19 | CYP2C8 | HELLS | MTND4P19 | NOC3L | PDLIM1 | RP11-400G3.3 | RP11-76P2.4		C10orf129 CYP2C19 CYP2C58P CYP2C59P CYP2C60P CYP2C8 CYP2C9 HELLS MTND4P19 MTND4P20 NOC3L PAWRP1 PDLIM1 RP11-400G3.3 RP11-76P2.4 SORBS1	CPS_mean	6.09518	0.0188956	1277	G	T	0.0485312	0.0485312	0	0.987	0.189557	0.0599224	2.79685	0.106276	0.0950077	0.578727	0.243058	0.0771144	2.77239	0.257403	0.0790697	2.93473	0.0850081	0.123461	0.308561	0.37014	0.10286	3.46616	0.174294	0.0471393	3.64386	0.116713	0.0766857	0.890769	0.211835	0.059524	3.4014	0.269306	0.060836
rs3114901:89389632:A:C	16	89389632	16q24.3	rs3114901:89389632:A:C	1		NA	C16orf7 | CBFA2T3 | CDK10 | CTU2 | CYBA | DBNDD1 | DEF8 | MC1R | RPL13 | SLC22A31 | SPATA2L | SPATA33 | SPG7 | ZNF276	DRD3	AC137932.6 ACSF3 ANKRD11 C16orf7 CBFA2T3 CDH15 CDK10 CTU2 CYBA DBNDD1 DEF8 DRD3 LINC00304 MC1R RNU6-430P RNU7-117P RPL13 SLC22A31 SNORD68 SPATA2L SPATA33 SPG7 ZNF276 ZNF778	CPA_sum	6.09223	0.0188854	1277	C	A	0.0894945	0.0894945	0	0.847	-0.231122	0.0487768	5.62044	-0.16041	0.0743715	1.50238	-0.277361	0.0648836	4.66361	-0.318916	0.0643246	6.09223	-0.196053	0.096623	1.36717	-0.405967	0.0865049	5.49217	-0.154133	0.0385221	4.17611	-0.102908	0.0601818	1.0563	-0.190807	0.0503082	3.79208	-0.216763	0.0497722
rs75244569:131847871:A:G	5	131847871	5q31.1	5:131799433:G:A	0.562148		0.373 Fibrinogen // 0.373 Red cell distribution width	CDC42SE2 | FNIP1 | IRF1 | P4HA2 | SHROOM1 | SLC22A4 | SLC22A5 | UQCRQ	HINT1	C5orf56 CCNI2 CDC42SE2 FNIP1 HINT1 IL13 IL4 IL5 IRF1 KIF3A MIR3936 P4HA2 PDLIM4 RAD50 SEPT8 SHROOM1 SLC22A4 SLC22A5 UQCRQ	CPA_mean_M	6.09041	0.0329358	727	G	A	0.0583273	0.0583273	0	0.986	-0.173355	0.0521231	3.04263	-0.012518	0.0753787	0.0613977	-0.321827	0.0717238	5.07579	-0.178059	0.0689118	2.00522	9.1038e-05	0.0978865	0.000322366	-0.342583	0.096352	3.39606	-0.148565	0.0410296	3.51559	-0.011902	0.0609006	0.0730785	-0.27514	0.0552943	6.09041	-0.0838689	0.0532936
rs56992090:4868658:ATT:A	5	4868658	5p15.32	rs56992090:4868658:ATT:A	1		NA		PDXDC1	LINC01020 PDXDC1	CPS_sum_M	6.05881	0.0327492	727	A	ATT	0.0878997	0.0878997	0	0.924	-0.0858008	0.0456936	1.2172	0.102701	0.0690472	0.861745	-0.230065	0.0603839	3.82175	-0.157632	0.0602299	2.04715	0.0969942	0.0897476	0.552397	-0.353157	0.0804503	4.88476	-0.040694	0.036029	0.586853	0.0963607	0.0557464	1.07338	-0.146202	0.0468482	2.72687	-0.160349	0.0464107
rs114089912:131990511:A:G	5	131990511	5q31.1	5:131799433:G:A	0.541938		0.335 Fibrinogen // 0.335 Red cell distribution width	CDC42SE2 | FNIP1 | IRF1 | P4HA2 | SHROOM1 | SLC22A4 | SLC22A5 | UQCRQ	HINT1	AC004041.2 AFF4 C5orf56 CCNI2 CDC42SE2 FNIP1 GDF9 HINT1 IL13 IL4 IL5 IRF1 KIF3A LEAP2 P4HA2 RAD50 RNA5SP192 SEPT8 SHROOM1 SLC22A4 SLC22A5 SOWAHA UQCRQ	CPA_mean	6.05509	0.0187588	1277	G	A	0.0389891	0.0389891	0	0.91	-0.325204	0.0685022	5.63935	-0.221855	0.100365	1.56089	-0.415691	0.093597	4.98551	-0.380648	0.0905825	4.54861	-0.313832	0.130222	1.78827	-0.438813	0.125741	3.2902	-0.266449	0.0539267	6.05509	-0.164953	0.0811444	1.37108	-0.355817	0.0721588	5.99348	-0.225293	0.0701376
rs74651100:107850417:C:G	5	107850417	5q21.3	rs74651100:107850417:C:G	1		NA	FBXL17 | FER | PJA2		FBXL17 FER LINC01023 PJA2	CPA_sum	6.04787	0.0187342	1277	G	C	0.0574878	0.0574878	0	0.981	-0.265517	0.0567333	5.49838	-0.259269	0.0916974	2.31301	-0.269329	0.072173	3.68808	-0.369372	0.0748073	6.04787	-0.449042	0.118395	3.78094	-0.3198	0.0966615	3.00678	-0.193818	0.0447486	4.79612	-0.181578	0.0742201	1.83151	-0.201394	0.0558482	3.47862	-0.246156	0.0578988
rs6545914:62103768:C:A	2	62103768	2p15	rs6545914:62103768:C:A	1		0.66 Proliferative diabetic retinopathy (vs NPDR and no DR)	AC108039.3 | AHSA2 | C2orf74 | FAM161A | KIAA1841 | USP34		AC107081.5 AC108039.3 AHSA2 C2orf74 CCT4 COMMD1 FAM161A KIAA1841 RPS24P7 USP34	CPS_mean_F	6.02771	0.04283	550	C	A	0.0291136	0.0291136	0	0.954	-0.164862	0.0799087	1.40557	-0.51489	0.11905	4.74152	0.0989943	0.106667	0.451388	-0.215837	0.105469	1.38809	-0.65324	0.154715	4.54779	0.115482	0.142591	0.378542	-0.145487	0.0629249	1.67917	-0.419282	0.0961591	4.80904	0.0636108	0.0825036	0.355606	-0.195634	0.0813812
rs739719:131872865:A:C	5	131872865	5q31.1	5:131799433:G:A	0.508807		0.341 Fibrinogen // 0.341 Red cell distribution width	CDC42SE2 | FNIP1 | IRF1 | P4HA2 | SHROOM1 | SLC22A4 | SLC22A5 | UQCRQ	HINT1	C5orf56 CCNI2 CDC42SE2 FNIP1 HINT1 IL13 IL4 IL5 IRF1 KIF3A MIR3936 P4HA2 RAD50 SEPT8 SHROOM1 SLC22A4 SLC22A5 UQCRQ	CPA_mean_M	6.01044	0.0324635	727	A	C	0.0668263	0.0668263	0	0.97	-0.171027	0.0505125	3.13594	-0.0116839	0.0739116	0.0582635	-0.311358	0.0687769	5.15549	-0.165495	0.066807	1.87386	0.000590052	0.0959812	0.00213458	-0.311776	0.092496	3.10261	-0.143612	0.0397691	3.49936	-0.00983061	0.0597158	0.0608298	-0.262001	0.0530483	6.01044	-0.0627894	0.0516752
[truncated: 25 more columns]
