# Supplementary material for: Genome-wide analysis of carotid plaque burden suggests a role of IL5 in men
Source: PLoS One. 2020 May 29;15(5):e0233728. doi: 10.1371/journal.pone.0233728 (PMC7259763; doi:10.1371/journal.pone.0233728)
Supplement: S5 Table — Lead SNPs are marked green in column A. (XLSX) [file pone.0233728.s005.xlsx]

## Sheet: S5
Table S5: Nearby genes of the associated SNPs. Lead SNPs are marked green in column A.
SNP	chromosome of SNP	position of SNP	Formated distance SNP-gene	Abbreviated genename	Full genename	Entrez-gene ID	Ensembl-gene ID	cytoband gene	start (bp) gene	end (bp) gene	Biotype gene	transcripttype	SNP function in transcript	SNP function in transcript shown in qqplot	Predicted Impact SNP on transcript
rs3831903:29631236:C:CTA	1	29631236	0 kb	PTPRU	protein tyrosine phosphatase, receptor type, U	10076	ENSG00000060656	p35.3	29563028	29653325	protein_coding	primary_transcript	Intron	intron	MODIFIER
rs3831903:29631236:C:CTA	1	29631236	0 kb	PTPRU	protein tyrosine phosphatase, receptor type, U	10076	ENSG00000060656	p35.3	29563028	29653325	protein_coding	ncRNA	Non coding transcript	nc-RNA	MODIFIER
rs3831903:29631236:C:CTA	1	29631236	0 kb	PTPRU	protein tyrosine phosphatase, receptor type, U	10076	ENSG00000060656	p35.3	29563028	29653325	protein_coding	transcript	Downstream gene	near_gene	MODIFIER
rs3831903:29631236:C:CTA	1	29631236	74 kb	MECR	mitochondrial trans-2-enoyl-CoA reductase	51102	ENSG00000116353	p35.3	29519385	29557454	protein_coding
rs3831903:29631236:C:CTA	1	29631236	120 kb	SRSF4	serine/arginine-rich splicing factor 4	6429	ENSG00000116350	p35.3	29474255	29508499	protein_coding
rs3831903:29631236:C:CTA	1	29631236	180 kb	TMEM200B	transmembrane protein 200B	399474	ENSG00000253304	p35.3	29445940	29450447	protein_coding
rs3831903:29631236:C:CTA	1	29631236	180 kb	EPB41	erythrocyte membrane protein band 4.1 (elliptocytosis 1, RH-linked)	2035	ENSG00000159023	p35.3	29213603	29446553	protein_coding
rs60709352:162320608:CG:C	1	162320608	0 kb	NOS1AP	nitric oxide synthase 1 (neuronal) adaptor protein	9722	ENSG00000198929	q23.3	162039564	162353321	protein_coding	mRNA	NMD transcript	intron	MODIFIER
rs60709352:162320608:CG:C	1	162320608	0 kb	NOS1AP	nitric oxide synthase 1 (neuronal) adaptor protein	9722	ENSG00000198929	q23.3	162039564	162353321	protein_coding	primary_transcript	Intron	intron	MODIFIER
rs60709352:162320608:CG:C	1	162320608	8.2 kb	MIR556	microRNA 556	693141	ENSG00000207729	q23.3	162312336	162312430	miRNA
rs60709352:162320608:CG:C	1	162320608	12 kb	RNA5SP61	RNA, 5S ribosomal pseudogene 61		ENSG00000252262	q23.3	162308433	162308532	rRNA
rs60709352:162320608:CG:C	1	162320608	16 kb	C1orf226	chromosome 1 open reading frame 226	400793	ENSG00000239887	q23.3	162336698	162356600	protein_coding
rs60709352:162320608:CG:C	1	162320608	22 kb	C1orf111	chromosome 1 open reading frame 111	284680	ENSG00000171722	q23.3	162342993	162346660	protein_coding
rs60709352:162320608:CG:C	1	162320608	44 kb	SH2D1B	SH2 domain containing 1B	117157	ENSG00000198574	q23.3	162365056	162381928	protein_coding
rs60709352:162320608:CG:C	1	162320608	95 kb	SLAMF6P1	SLAM family member 6 pseudogene 1		ENSG00000227243	q23.3	162415339	162415676	pseudogene
rs60709352:162320608:CG:C	1	162320608	150 kb	UHMK1	U2AF homology motif (UHM) kinase 1	127933	ENSG00000152332	q23.3	162467041	162499419	protein_coding
rs60709352:162320608:CG:C	1	162320608	190 kb	UQCRBP2	ubiquinol-cytochrome c reductase binding protein pseudogene 2		ENSG00000227941	q23.3	162511122	162511418	pseudogene
rs60709352:162320608:CG:C	1	162320608	190 kb	MIR4654	microRNA 4654	100616386	ENSG00000266144	q23.3	162126897	162126972	miRNA
rs60709352:162320608:CG:C	1	162320608	210 kb	UAP1	UDP-N-acteylglucosamine pyrophosphorylase 1	6675	ENSG00000117143	q23.3	162531323	162569627	protein_coding
rs34988391:231404651:C:CA	1	231404651	0 kb	GNPAT	glyceronephosphate O-acyltransferase	8443	ENSG00000116906	q42.2	231376953	231413719	protein_coding	primary_transcript	Intron	intron	MODIFIER
rs34988391:231404651:C:CA	1	231404651	0 kb	GNPAT	glyceronephosphate O-acyltransferase	8443	ENSG00000116906	q42.2	231376953	231413719	protein_coding	ncRNA	Non coding transcript	nc-RNA	MODIFIER
rs34988391:231404651:C:CA	1	231404651	0 kb	GNPAT	glyceronephosphate O-acyltransferase	8443	ENSG00000116906	q42.2	231376953	231413719	protein_coding	transcript	Downstream gene	near_gene	MODIFIER
rs34988391:231404651:C:CA	1	231404651	13 kb	RNA5SP80	RNA, 5S ribosomal pseudogene 80		ENSG00000222407	q42.2	231417160	231417270	rRNA
rs34988391:231404651:C:CA	1	231404651	28 kb	C1orf131	chromosome 1 open reading frame 131	128061	ENSG00000143633	q42.2	231359509	231376933	protein_coding
rs34988391:231404651:C:CA	1	231404651	47 kb	TRIM67	tripartite motif containing 67	440730	ENSG00000119283	q42.2	231297858	231357302	protein_coding
rs34988391:231404651:C:CA	1	231404651	64 kb	EXOC8	exocyst complex component 8	149371	ENSG00000116903	q42.2	231468480	231473598	protein_coding
rs34988391:231404651:C:CA	1	231404651	68 kb	SPRTN	SprT-like N-terminal domain	83932	ENSG00000010072	q42.2	231472850	231490769	protein_coding
rs34988391:231404651:C:CA	1	231404651	95 kb	EGLN1	egl-9 family hypoxia-inducible factor 1	54583	ENSG00000135766	q42.2	231499497	231560790	protein_coding
rs34988391:231404651:C:CA	1	231404651	210 kb	SNRPD2P2	small nuclear ribonucleoprotein D2 pseudogene 2	645339	ENSG00000223982	q42.2	231611702	231612034	pseudogene
rs34988391:231404651:C:CA	1	231404651	230 kb	FAM89A	family with sequence similarity 89, member A	100302132	ENSG00000182118	q42.2	231154704	231175992	protein_coding
rs34988391:231404651:C:CA	1	231404651	230 kb	FAM89A	family with sequence similarity 89, member A	375061	ENSG00000182118	q42.2	231154704	231175992	protein_coding
rs34988391:231404651:C:CA	1	231404651	250 kb	MIR1182	microRNA 1182	100302132	ENSG00000221290	q42.2	231155574	231155670	miRNA
rs6545914:62103768:C:A	2	62103768	0 kb	CCT4	chaperonin containing TCP1, subunit 4 (delta)	10575	ENSG00000115484	p15	62095224	62115939	protein_coding	primary_transcript	Intron	intron	MODIFIER
rs6545914:62103768:C:A	2	62103768	0 kb	AC107081.5			ENSG00000236498	p15	62095567	62113217	antisense	primary_transcript	Intron	intron	MODIFIER
rs6545914:62103768:C:A	2	62103768	0 kb	CCT4	chaperonin containing TCP1, subunit 4 (delta)	10575	ENSG00000115484	p15	62095224	62115939	protein_coding	ncRNA	Non coding transcript	nc-RNA	MODIFIER
rs6545914:62103768:C:A	2	62103768	0 kb	AC107081.5			ENSG00000236498	p15	62095567	62113217	antisense	ncRNA	Non coding transcript	nc-RNA	MODIFIER
rs6545914:62103768:C:A	2	62103768	12 kb	COMMD1	copper metabolism (Murr1) domain containing 1	150684	ENSG00000173163	p15	62115859	62374382	protein_coding
rs6545914:62103768:C:A	2	62103768	22 kb	FAM161A	family with sequence similarity 161, member A	84140	ENSG00000170264	p15	62051989	62081278	protein_coding
rs6545914:62103768:C:A	2	62103768	73 kb	RPS24P7	ribosomal protein S24 pseudogene 7		ENSG00000227361	p15	62030278	62030523	pseudogene
rs6729048:77780797:T:A	2	77780797	0 kb	LRRTM4	leucine rich repeat transmembrane neuronal 4	80059	ENSG00000176204	p12	76974845	77820445	protein_coding	primary_transcript	Intron	intron	MODIFIER
rs6729048:77780797:T:A	2	77780797	0 kb	LRRTM4	leucine rich repeat transmembrane neuronal 4	80059	ENSG00000176204	p12	76974845	77820445	protein_coding	ncRNA	Non coding transcript	nc-RNA	MODIFIER
rs111668452:11950779:G:A	3	11950779	0 kb	MARK2P14	MAP/microtubule affinity-regulating kinase 2 pseudogene 14		ENSG00000231897	p25.2
rs111668452:11950779:G:A	3	11950779	8.1 kb	NUP210P2	nucleoporin 210kDa pseudogene 2		ENSG00000225275	p25.2
rs111668452:11950779:G:A	3	11950779	18 kb	FANCD2P2	Fanconi anemia, complementation group D2 pseudogene 2		ENSG00000230342	p25.2
rs111668452:11950779:G:A	3	11950779	30 kb	CYCSP12	cytochrome c, somatic pseudogene 12		ENSG00000224263	p25.2
rs111668452:11950779:G:A	3	11950779	43 kb	RN7SL147P	RNA, 7SL, cytoplasmic 147, pseudogene		ENSG00000263988	p25.2
rs111668452:11950779:G:A	3	11950779	62 kb	TAMM41	TAM41, mitochondrial translocator assembly and maintenance protein, homolog (S. cerevisiae)	132001	ENSG00000144559	p25.2
rs111668452:11950779:G:A	3	11950779	95 kb	SYN2	synapsin II		ENSG00000157152	p25.2
rs111668452:11950779:G:A	3	11950779	160 kb	ACTG1P12	actin, gamma 1 pseudogene 12		ENSG00000226642	p25.2
rs111668452:11950779:G:A	3	11950779	190 kb	VGLL4	vestigial like 4 (Drosophila)	9686	ENSG00000144560	p25.3
rs111668452:11950779:G:A	3	11950779	240 kb	TIMP4	TIMP metallopeptidase inhibitor 4	7079	ENSG00000157150	p25.2
rs3821968:96072245:C:T	4	96072245	0 kb	BMPR1B	bone morphogenetic protein receptor, type IB	658	ENSG00000138696	q22.3				primary_transcript	Intron	intron	MODIFIER
rs3821968:96072245:C:T	4	96072245	11 kb	UNC5C	unc-5 homolog C (C. elegans)	8633	ENSG00000182168	q22.3
rs56133356:96114880:G:A	4	96114880	0 kb	UNC5C	unc-5 homolog C (C. elegans)	8633	ENSG00000182168	q22.3				primary_transcript	Intron	intron	MODIFIER
rs56133356:96114880:G:A	4	96114880	35 kb	BMPR1B	bone morphogenetic protein receptor, type IB	658	ENSG00000138696	q22.3
rs56992090:4868658:ATT:A	5	4868658	170 kb	LINC01020	long intergenic non-protein coding RNA 1020		ENSG00000215231	p15.32
rs74651100:107850417:C:G	5	107850417	130 kb	FBXL17	F-box and leucine-rich repeat protein 17	64839	ENSG00000145743	q21.3
rs74651100:107850417:C:G	5	107850417	210 kb	LINC01023	long intergenic non-protein coding RNA 1023	100652853	ENSG00000272523	q21.3
rs74651100:107850417:C:G	5	107850417	230 kb	FER	fer (fps/fes related) tyrosine kinase	2241	ENSG00000151422	q21.3
rs10479001:131607721:C:T	5	131607721	0 kb	PDLIM4	PDZ and LIM domain 4	8572	ENSG00000131435	q31.1				mRNA	Missense	exon	MODERATE
rs10479001:131607721:C:T	5	131607721	0 kb	PDLIM4	PDZ and LIM domain 4	8572	ENSG00000131435	q31.1				mRNA	Synonymous	exon	LOW
rs10479001:131607721:C:T	5	131607721	0 kb	PDLIM4	PDZ and LIM domain 4	8572	ENSG00000131435	q31.1				ncRNA	Non coding transcript exon	nc-exon	MODIFIER
rs10479001:131607721:C:T	5	131607721	0 kb	P4HA2	prolyl 4-hydroxylase, alpha polypeptide II	101927705	ENSG00000072682	q31.1				primary_transcript	Intron	intron	MODIFIER
rs10479001:131607721:C:T	5	131607721	0 kb	P4HA2	prolyl 4-hydroxylase, alpha polypeptide II	8974	ENSG00000072682	q31.1				primary_transcript	Intron	intron	MODIFIER
rs10479001:131607721:C:T	5	131607721	0 kb	P4HA2	prolyl 4-hydroxylase, alpha polypeptide II	101927705	ENSG00000072682	q31.1				ncRNA	Non coding transcript	nc-RNA	MODIFIER
rs10479001:131607721:C:T	5	131607721	0 kb	P4HA2	prolyl 4-hydroxylase, alpha polypeptide II	8974	ENSG00000072682	q31.1				ncRNA	Non coding transcript	nc-RNA	MODIFIER
rs10479001:131607721:C:T	5	131607721	0 kb	PDLIM4	PDZ and LIM domain 4	8572	ENSG00000131435	q31.1				ncRNA	Non coding transcript	nc-RNA	MODIFIER
rs10479001:131607721:C:T	5	131607721	0 kb	PDLIM4	PDZ and LIM domain 4	8572	ENSG00000131435	q31.1				transcript	Downstream gene	near_gene	MODIFIER
rs10479001:131607721:C:T	5	131607721	22 kb	SLC22A4	solute carrier family 22 (organic cation/zwitterion transporter), member 4	6583	ENSG00000197208	q31.1
rs10479001:131607721:C:T	5	131607721	79 kb	P4HA2-AS1	P4HA2 antisense RNA 1	100861518	ENSG00000237714	q31.1
rs10479001:131607721:C:T	5	131607721	93 kb	MIR3936	microRNA 3936	100500865	ENSG00000263597	q31.1
rs10479001:131607721:C:T	5	131607721	98 kb	SLC22A5	solute carrier family 22 (organic cation/carnitine transporter), member 5	6584	ENSG00000197375	q31.1
rs10479001:131607721:C:T	5	131607721	140 kb	C5orf56	chromosome 5 open reading frame 56		ENSG00000197536	q31.1
rs10479001:131607721:C:T	5	131607721	200 kb	CSF2	colony stimulating factor 2 (granulocyte-macrophage)	1437	ENSG00000164400	q31.1
rs10479001:131607721:C:T	5	131607721	210 kb	IL3	interleukin 3 (colony-stimulating factor, multiple)	3562	ENSG00000164399	q31.1
rs10479001:131607721:C:T	5	131607721	210 kb	IRF1	interferon regulatory factor 1	3659	ENSG00000125347	q31.1
rs13357124:131612287:G:A	5	131612287	0 kb	P4HA2	prolyl 4-hydroxylase, alpha polypeptide II	101927705	ENSG00000072682	q31.1				primary_transcript	Intron	intron	MODIFIER
rs13357124:131612287:G:A	5	131612287	0 kb	P4HA2	prolyl 4-hydroxylase, alpha polypeptide II	8974	ENSG00000072682	q31.1				primary_transcript	Intron	intron	MODIFIER
rs13357124:131612287:G:A	5	131612287	0 kb	P4HA2	prolyl 4-hydroxylase, alpha polypeptide II	101927705	ENSG00000072682	q31.1				ncRNA	Non coding transcript	nc-RNA	MODIFIER
rs13357124:131612287:G:A	5	131612287	0 kb	P4HA2	prolyl 4-hydroxylase, alpha polypeptide II	8974	ENSG00000072682	q31.1				ncRNA	Non coding transcript	nc-RNA	MODIFIER
rs13357124:131612287:G:A	5	131612287	0 kb	P4HA2	prolyl 4-hydroxylase, alpha polypeptide II	101927705	ENSG00000072682	q31.1				transcript	Downstream gene	near_gene	MODIFIER
rs13357124:131612287:G:A	5	131612287	0 kb	P4HA2	prolyl 4-hydroxylase, alpha polypeptide II	8974	ENSG00000072682	q31.1				transcript	Downstream gene	near_gene	MODIFIER
rs13357124:131612287:G:A	5	131612287	3.1 kb	PDLIM4	PDZ and LIM domain 4	8572	ENSG00000131435	q31.1				transcript	Downstream gene	near_gene	MODIFIER
rs13357124:131612287:G:A	5	131612287	18 kb	SLC22A4	solute carrier family 22 (organic cation/zwitterion transporter), member 4	6583	ENSG00000197208	q31.1
rs13357124:131612287:G:A	5	131612287	84 kb	P4HA2-AS1	P4HA2 antisense RNA 1	100861518	ENSG00000237714	q31.1
rs13357124:131612287:G:A	5	131612287	89 kb	MIR3936	microRNA 3936	100500865	ENSG00000263597	q31.1
rs13357124:131612287:G:A	5	131612287	93 kb	SLC22A5	solute carrier family 22 (organic cation/carnitine transporter), member 5	6584	ENSG00000197375	q31.1
rs13357124:131612287:G:A	5	131612287	130 kb	C5orf56	chromosome 5 open reading frame 56		ENSG00000197536	q31.1
rs13357124:131612287:G:A	5	131612287	200 kb	CSF2	colony stimulating factor 2 (granulocyte-macrophage)	1437	ENSG00000164400	q31.1
rs13357124:131612287:G:A	5	131612287	210 kb	IRF1	interferon regulatory factor 1	3659	ENSG00000125347	q31.1
rs13357124:131612287:G:A	5	131612287	210 kb	IL3	interleukin 3 (colony-stimulating factor, multiple)	3562	ENSG00000164399	q31.1
rs35532613:131618197:TG:T	5	131618197	0 kb	P4HA2	prolyl 4-hydroxylase, alpha polypeptide II	101927705	ENSG00000072682	q31.1
rs35532613:131618197:TG:T	5	131618197	0 kb	P4HA2	prolyl 4-hydroxylase, alpha polypeptide II	8974	ENSG00000072682	q31.1
rs35532613:131618197:TG:T	5	131618197	9 kb	PDLIM4	PDZ and LIM domain 4	8572	ENSG00000131435	q31.1
rs35532613:131618197:TG:T	5	131618197	12 kb	SLC22A4	solute carrier family 22 (organic cation/zwitterion transporter), member 4	6583	ENSG00000197208	q31.1
rs35532613:131618197:TG:T	5	131618197	83 kb	MIR3936	microRNA 3936	100500865	ENSG00000263597	q31.1
rs35532613:131618197:TG:T	5	131618197	87 kb	SLC22A5	solute carrier family 22 (organic cation/carnitine transporter), member 5	6584	ENSG00000197375	q31.1
rs35532613:131618197:TG:T	5	131618197	90 kb	P4HA2-AS1	P4HA2 antisense RNA 1	100861518	ENSG00000237714	q31.1
rs35532613:131618197:TG:T	5	131618197	130 kb	C5orf56	chromosome 5 open reading frame 56		ENSG00000197536	q31.1
rs35532613:131618197:TG:T	5	131618197	200 kb	IRF1	interferon regulatory factor 1	3659	ENSG00000125347	q31.1
rs35532613:131618197:TG:T	5	131618197	210 kb	CSF2	colony stimulating factor 2 (granulocyte-macrophage)	1437	ENSG00000164400	q31.1
rs35532613:131618197:TG:T	5	131618197	220 kb	IL3	interleukin 3 (colony-stimulating factor, multiple)	3562	ENSG00000164399	q31.1
rs12777:131671662:C:G	5	131671662	0 kb	SLC22A4	solute carrier family 22 (organic cation/zwitterion transporter), member 4	6583	ENSG00000197208	q31.1				mRNA	Synonymous	exon	LOW
rs12777:131671662:C:G	5	131671662	0 kb	AC034220.3		553103	ENSG00000233006	q31.1				primary_transcript	Intron	intron	MODIFIER
rs12777:131671662:C:G	5	131671662	0 kb	AC034220.3		553103	ENSG00000233006	q31.1				ncRNA	Non coding transcript	nc-RNA	MODIFIER
rs12777:131671662:C:G	5	131671662	30 kb	MIR3936	microRNA 3936	100500865	ENSG00000263597	q31.1
rs12777:131671662:C:G	5	131671662	34 kb	SLC22A5	solute carrier family 22 (organic cation/carnitine transporter), member 5	6584	ENSG00000197375	q31.1
rs12777:131671662:C:G	5	131671662	41 kb	P4HA2	prolyl 4-hydroxylase, alpha polypeptide II	101927705	ENSG00000072682	q31.1
rs12777:131671662:C:G	5	131671662	41 kb	P4HA2	prolyl 4-hydroxylase, alpha polypeptide II	8974	ENSG00000072682	q31.1
rs12777:131671662:C:G	5	131671662	63 kb	PDLIM4	PDZ and LIM domain 4	8572	ENSG00000131435	q31.1
rs12777:131671662:C:G	5	131671662	75 kb	C5orf56	chromosome 5 open reading frame 56		ENSG00000197536	q31.1
rs12777:131671662:C:G	5	131671662	140 kb	P4HA2-AS1	P4HA2 antisense RNA 1	100861518	ENSG00000237714	q31.1
rs12777:131671662:C:G	5	131671662	150 kb	IRF1	interferon regulatory factor 1	3659	ENSG00000125347	q31.1
rs12777:131671662:C:G	5	131671662	210 kb	IL5	interleukin 5 (colony-stimulating factor, eosinophil)	3567	ENSG00000113525	q31.1
rs12777:131671662:C:G	5	131671662	220 kb	RAD50	RAD50 homolog (S. cerevisiae)	10111	ENSG00000113522	q31.1
rs10080188:131728435:T:A	5	131728435	0 kb	SLC22A5	solute carrier family 22 (organic cation/carnitine transporter), member 5	6584	ENSG00000197375	q31.1				mRNA	NMD transcript	intron	MODIFIER
rs10080188:131728435:T:A	5	131728435	0 kb	SLC22A5	solute carrier family 22 (organic cation/carnitine transporter), member 5	6584	ENSG00000197375	q31.1				primary_transcript	Intron	intron	MODIFIER
rs10080188:131728435:T:A	5	131728435	0 kb	SLC22A5	solute carrier family 22 (organic cation/carnitine transporter), member 5	6584	ENSG00000197375	q31.1				ncRNA	Non coding transcript	nc-RNA	MODIFIER
rs10080188:131728435:T:A	5	131728435	0 kb	SLC22A5	solute carrier family 22 (organic cation/carnitine transporter), member 5	6584	ENSG00000197375	q31.1				transcript	Downstream gene	near_gene	MODIFIER
rs10080188:131728435:T:A	5	131728435	18 kb	C5orf56	chromosome 5 open reading frame 56		ENSG00000197536	q31.1
rs10080188:131728435:T:A	5	131728435	27 kb	MIR3936	microRNA 3936	100500865	ENSG00000263597	q31.1
rs10080188:131728435:T:A	5	131728435	49 kb	SLC22A4	solute carrier family 22 (organic cation/zwitterion transporter), member 4	6583	ENSG00000197208	q31.1
rs10080188:131728435:T:A	5	131728435	89 kb	IRF1	interferon regulatory factor 1	3659	ENSG00000125347	q31.1
rs10080188:131728435:T:A	5	131728435	97 kb	P4HA2	prolyl 4-hydroxylase, alpha polypeptide II	101927705	ENSG00000072682	q31.1
rs10080188:131728435:T:A	5	131728435	97 kb	P4HA2	prolyl 4-hydroxylase, alpha polypeptide II	8974	ENSG00000072682	q31.1
rs10080188:131728435:T:A	5	131728435	120 kb	PDLIM4	PDZ and LIM domain 4	8572	ENSG00000131435	q31.1
rs10080188:131728435:T:A	5	131728435	150 kb	IL5	interleukin 5 (colony-stimulating factor, eosinophil)	3567	ENSG00000113525	q31.1
rs10080188:131728435:T:A	5	131728435	160 kb	RAD50	RAD50 homolog (S. cerevisiae)	10111	ENSG00000113522	q31.1
rs10080188:131728435:T:A	5	131728435	200 kb	P4HA2-AS1	P4HA2 antisense RNA 1	100861518	ENSG00000237714	q31.1
rs13189284:131744101:A:C	5	131744101	2.2 kb	C5orf56	chromosome 5 open reading frame 56		ENSG00000197536	q31.1				transcript	Upstream gene	near_gene	MODIFIER
rs13189284:131744101:A:C	5	131744101	13 kb	SLC22A5	solute carrier family 22 (organic cation/carnitine transporter), member 5	6584	ENSG00000197375	q31.1
rs13189284:131744101:A:C	5	131744101	43 kb	MIR3936	microRNA 3936	100500865	ENSG00000263597	q31.1
rs13189284:131744101:A:C	5	131744101	64 kb	SLC22A4	solute carrier family 22 (organic cation/zwitterion transporter), member 4	6583	ENSG00000197208	q31.1
rs13189284:131744101:A:C	5	131744101	73 kb	IRF1	interferon regulatory factor 1	3659	ENSG00000125347	q31.1
rs13189284:131744101:A:C	5	131744101	110 kb	P4HA2	prolyl 4-hydroxylase, alpha polypeptide II	101927705	ENSG00000072682	q31.1
rs13189284:131744101:A:C	5	131744101	110 kb	P4HA2	prolyl 4-hydroxylase, alpha polypeptide II	8974	ENSG00000072682	q31.1
rs13189284:131744101:A:C	5	131744101	130 kb	IL5	interleukin 5 (colony-stimulating factor, eosinophil)	3567	ENSG00000113525	q31.1
rs13189284:131744101:A:C	5	131744101	130 kb	PDLIM4	PDZ and LIM domain 4	8572	ENSG00000131435	q31.1
rs13189284:131744101:A:C	5	131744101	150 kb	RAD50	RAD50 homolog (S. cerevisiae)	10111	ENSG00000113522	q31.1
rs13189284:131744101:A:C	5	131744101	220 kb	P4HA2-AS1	P4HA2 antisense RNA 1	100861518	ENSG00000237714	q31.1
rs13189284:131744101:A:C	5	131744101	250 kb	IL13	interleukin 13	3596	ENSG00000169194	q31.1
5:131751231:GGTTT:GGTTTGTTT	5	131751231	0 kb	C5orf56	chromosome 5 open reading frame 56		ENSG00000197536	q31.1				primary_transcript	Intron	intron	MODIFIER
5:131751231:GGTTT:GGTTTGTTT	5	131751231	0 kb	C5orf56	chromosome 5 open reading frame 56		ENSG00000197536	q31.1				ncRNA	Non coding transcript	nc-RNA	MODIFIER
5:131751231:GGTTT:GGTTTGTTT	5	131751231	3.9 kb	AC116366.5			ENSG00000238160	q31.1				transcript	Downstream gene	near_gene	MODIFIER
5:131751231:GGTTT:GGTTTGTTT	5	131751231	20 kb	SLC22A5	solute carrier family 22 (organic cation/carnitine transporter), member 5	6584	ENSG00000197375	q31.1
5:131751231:GGTTT:GGTTTGTTT	5	131751231	50 kb	MIR3936	microRNA 3936	100500865	ENSG00000263597	q31.1
5:131751231:GGTTT:GGTTTGTTT	5	131751231	66 kb	IRF1	interferon regulatory factor 1	3659	ENSG00000125347	q31.1
5:131751231:GGTTT:GGTTTGTTT	5	131751231	71 kb	SLC22A4	solute carrier family 22 (organic cation/zwitterion transporter), member 4	6583	ENSG00000197208	q31.1
5:131751231:GGTTT:GGTTTGTTT	5	131751231	120 kb	P4HA2	prolyl 4-hydroxylase, alpha polypeptide II	101927705	ENSG00000072682	q31.1
5:131751231:GGTTT:GGTTTGTTT	5	131751231	120 kb	P4HA2	prolyl 4-hydroxylase, alpha polypeptide II	8974	ENSG00000072682	q31.1
5:131751231:GGTTT:GGTTTGTTT	5	131751231	130 kb	IL5	interleukin 5 (colony-stimulating factor, eosinophil)	3567	ENSG00000113525	q31.1
5:131751231:GGTTT:GGTTTGTTT	5	131751231	140 kb	RAD50	RAD50 homolog (S. cerevisiae)	10111	ENSG00000113522	q31.1
5:131751231:GGTTT:GGTTTGTTT	5	131751231	140 kb	PDLIM4	PDZ and LIM domain 4	8572	ENSG00000131435	q31.1
5:131751231:GGTTT:GGTTTGTTT	5	131751231	220 kb	P4HA2-AS1	P4HA2 antisense RNA 1	100861518	ENSG00000237714	q31.1
5:131751231:GGTTT:GGTTTGTTT	5	131751231	240 kb	IL13	interleukin 13	3596	ENSG00000169194	q31.1
rs4451042:131755477:G:T	5	131755477	0 kb	C5orf56	chromosome 5 open reading frame 56		ENSG00000197536	q31.1				primary_transcript	Intron	intron	MODIFIER
rs4451042:131755477:G:T	5	131755477	0 kb	AC116366.5			ENSG00000238160	q31.1				primary_transcript	Intron	intron	MODIFIER
rs4451042:131755477:G:T	5	131755477	0 kb	C5orf56	chromosome 5 open reading frame 56		ENSG00000197536	q31.1				ncRNA	Non coding transcript	nc-RNA	MODIFIER
rs4451042:131755477:G:T	5	131755477	0 kb	AC116366.5			ENSG00000238160	q31.1				ncRNA	Non coding transcript	nc-RNA	MODIFIER
rs4451042:131755477:G:T	5	131755477	24 kb	SLC22A5	solute carrier family 22 (organic cation/carnitine transporter), member 5	6584	ENSG00000197375	q31.1
rs4451042:131755477:G:T	5	131755477	54 kb	MIR3936	microRNA 3936	100500865	ENSG00000263597	q31.1
rs4451042:131755477:G:T	5	131755477	62 kb	IRF1	interferon regulatory factor 1	3659	ENSG00000125347	q31.1
rs4451042:131755477:G:T	5	131755477	76 kb	SLC22A4	solute carrier family 22 (organic cation/zwitterion transporter), member 4	6583	ENSG00000197208	q31.1
rs4451042:131755477:G:T	5	131755477	120 kb	IL5	interleukin 5 (colony-stimulating factor, eosinophil)	3567	ENSG00000113525	q31.1
rs4451042:131755477:G:T	5	131755477	120 kb	P4HA2	prolyl 4-hydroxylase, alpha polypeptide II	101927705	ENSG00000072682	q31.1
rs4451042:131755477:G:T	5	131755477	120 kb	P4HA2	prolyl 4-hydroxylase, alpha polypeptide II	8974	ENSG00000072682	q31.1
rs4451042:131755477:G:T	5	131755477	140 kb	RAD50	RAD50 homolog (S. cerevisiae)	10111	ENSG00000113522	q31.1
rs4451042:131755477:G:T	5	131755477	150 kb	PDLIM4	PDZ and LIM domain 4	8572	ENSG00000131435	q31.1
rs4451042:131755477:G:T	5	131755477	230 kb	P4HA2-AS1	P4HA2 antisense RNA 1	100861518	ENSG00000237714	q31.1
rs4451042:131755477:G:T	5	131755477	240 kb	IL13	interleukin 13	3596	ENSG00000169194	q31.1
rs11242111:131756058:A:G	5	131756058	0 kb	C5orf56	chromosome 5 open reading frame 56		ENSG00000197536	q31.1				primary_transcript	Intron	intron	MODIFIER
rs11242111:131756058:A:G	5	131756058	0 kb	AC116366.5			ENSG00000238160	q31.1				primary_transcript	Intron	intron	MODIFIER
rs11242111:131756058:A:G	5	131756058	0 kb	C5orf56	chromosome 5 open reading frame 56		ENSG00000197536	q31.1				ncRNA	Non coding transcript	nc-RNA	MODIFIER
rs11242111:131756058:A:G	5	131756058	0 kb	AC116366.5			ENSG00000238160	q31.1				ncRNA	Non coding transcript	nc-RNA	MODIFIER
rs11242111:131756058:A:G	5	131756058	25 kb	SLC22A5	solute carrier family 22 (organic cation/carnitine transporter), member 5	6584	ENSG00000197375	q31.1
rs11242111:131756058:A:G	5	131756058	55 kb	MIR3936	microRNA 3936	100500865	ENSG00000263597	q31.1
rs11242111:131756058:A:G	5	131756058	61 kb	IRF1	interferon regulatory factor 1	3659	ENSG00000125347	q31.1
rs11242111:131756058:A:G	5	131756058	76 kb	SLC22A4	solute carrier family 22 (organic cation/zwitterion transporter), member 4	6583	ENSG00000197208	q31.1
rs11242111:131756058:A:G	5	131756058	120 kb	IL5	interleukin 5 (colony-stimulating factor, eosinophil)	3567	ENSG00000113525	q31.1
rs11242111:131756058:A:G	5	131756058	130 kb	P4HA2	prolyl 4-hydroxylase, alpha polypeptide II	101927705	ENSG00000072682	q31.1
rs11242111:131756058:A:G	5	131756058	130 kb	P4HA2	prolyl 4-hydroxylase, alpha polypeptide II	8974	ENSG00000072682	q31.1
rs11242111:131756058:A:G	5	131756058	140 kb	RAD50	RAD50 homolog (S. cerevisiae)	10111	ENSG00000113522	q31.1
rs11242111:131756058:A:G	5	131756058	150 kb	PDLIM4	PDZ and LIM domain 4	8572	ENSG00000131435	q31.1
rs11242111:131756058:A:G	5	131756058	230 kb	P4HA2-AS1	P4HA2 antisense RNA 1	100861518	ENSG00000237714	q31.1
rs11242111:131756058:A:G	5	131756058	240 kb	IL13	interleukin 13	3596	ENSG00000169194	q31.1
rs1981525:131756532:T:C	5	131756532	0 kb	C5orf56	chromosome 5 open reading frame 56		ENSG00000197536	q31.1				primary_transcript	Intron	intron	MODIFIER
rs1981525:131756532:T:C	5	131756532	0 kb	AC116366.5			ENSG00000238160	q31.1				primary_transcript	Intron	intron	MODIFIER
rs1981525:131756532:T:C	5	131756532	0 kb	C5orf56	chromosome 5 open reading frame 56		ENSG00000197536	q31.1				ncRNA	Non coding transcript	nc-RNA	MODIFIER
rs1981525:131756532:T:C	5	131756532	0 kb	AC116366.5			ENSG00000238160	q31.1				ncRNA	Non coding transcript	nc-RNA	MODIFIER
rs1981525:131756532:T:C	5	131756532	0 kb	AC116366.5			ENSG00000238160	q31.1				transcript	Downstream gene	near_gene	MODIFIER
rs1981525:131756532:T:C	5	131756532	25 kb	SLC22A5	solute carrier family 22 (organic cation/carnitine transporter), member 5	6584	ENSG00000197375	q31.1
rs1981525:131756532:T:C	5	131756532	55 kb	MIR3936	microRNA 3936	100500865	ENSG00000263597	q31.1
rs1981525:131756532:T:C	5	131756532	61 kb	IRF1	interferon regulatory factor 1	3659	ENSG00000125347	q31.1
rs1981525:131756532:T:C	5	131756532	77 kb	SLC22A4	solute carrier family 22 (organic cation/zwitterion transporter), member 4	6583	ENSG00000197208	q31.1
rs1981525:131756532:T:C	5	131756532	120 kb	IL5	interleukin 5 (colony-stimulating factor, eosinophil)	3567	ENSG00000113525	q31.1
rs1981525:131756532:T:C	5	131756532	130 kb	P4HA2	prolyl 4-hydroxylase, alpha polypeptide II	101927705	ENSG00000072682	q31.1
rs1981525:131756532:T:C	5	131756532	130 kb	P4HA2	prolyl 4-hydroxylase, alpha polypeptide II	8974	ENSG00000072682	q31.1
rs1981525:131756532:T:C	5	131756532	140 kb	RAD50	RAD50 homolog (S. cerevisiae)	10111	ENSG00000113522	q31.1
rs1981525:131756532:T:C	5	131756532	150 kb	PDLIM4	PDZ and LIM domain 4	8572	ENSG00000131435	q31.1
rs1981525:131756532:T:C	5	131756532	230 kb	P4HA2-AS1	P4HA2 antisense RNA 1	100861518	ENSG00000237714	q31.1
rs1981525:131756532:T:C	5	131756532	240 kb	IL13	interleukin 13	3596	ENSG00000169194	q31.1
rs1004234:131757101:A:G	5	131757101	0 kb	C5orf56	chromosome 5 open reading frame 56		ENSG00000197536	q31.1				primary_transcript	Intron	intron	MODIFIER
rs1004234:131757101:A:G	5	131757101	0 kb	AC116366.5			ENSG00000238160	q31.1				primary_transcript	Intron	intron	MODIFIER
rs1004234:131757101:A:G	5	131757101	0 kb	C5orf56	chromosome 5 open reading frame 56		ENSG00000197536	q31.1				ncRNA	Non coding transcript	nc-RNA	MODIFIER
rs1004234:131757101:A:G	5	131757101	0 kb	AC116366.5			ENSG00000238160	q31.1				ncRNA	Non coding transcript	nc-RNA	MODIFIER
rs1004234:131757101:A:G	5	131757101	0 kb	AC116366.5			ENSG00000238160	q31.1				transcript	Downstream gene	near_gene	MODIFIER
rs1004234:131757101:A:G	5	131757101	26 kb	SLC22A5	solute carrier family 22 (organic cation/carnitine transporter), member 5	6584	ENSG00000197375	q31.1
rs1004234:131757101:A:G	5	131757101	56 kb	MIR3936	microRNA 3936	100500865	ENSG00000263597	q31.1
rs1004234:131757101:A:G	5	131757101	60 kb	IRF1	interferon regulatory factor 1	3659	ENSG00000125347	q31.1
rs1004234:131757101:A:G	5	131757101	77 kb	SLC22A4	solute carrier family 22 (organic cation/zwitterion transporter), member 4	6583	ENSG00000197208	q31.1
rs1004234:131757101:A:G	5	131757101	120 kb	IL5	interleukin 5 (colony-stimulating factor, eosinophil)	3567	ENSG00000113525	q31.1
rs1004234:131757101:A:G	5	131757101	130 kb	P4HA2	prolyl 4-hydroxylase, alpha polypeptide II	101927705	ENSG00000072682	q31.1
rs1004234:131757101:A:G	5	131757101	130 kb	P4HA2	prolyl 4-hydroxylase, alpha polypeptide II	8974	ENSG00000072682	q31.1
rs1004234:131757101:A:G	5	131757101	130 kb	RAD50	RAD50 homolog (S. cerevisiae)	10111	ENSG00000113522	q31.1
rs1004234:131757101:A:G	5	131757101	150 kb	PDLIM4	PDZ and LIM domain 4	8572	ENSG00000131435	q31.1
rs1004234:131757101:A:G	5	131757101	230 kb	P4HA2-AS1	P4HA2 antisense RNA 1	100861518	ENSG00000237714	q31.1
rs1004234:131757101:A:G	5	131757101	230 kb	IL13	interleukin 13	3596	ENSG00000169194	q31.1
rs57451401:131757827:G:GA	5	131757827	0 kb	C5orf56	chromosome 5 open reading frame 56		ENSG00000197536	q31.1				primary_transcript	Intron	intron	MODIFIER
rs57451401:131757827:G:GA	5	131757827	0 kb	AC116366.5			ENSG00000238160	q31.1				primary_transcript	Intron	intron	MODIFIER
rs57451401:131757827:G:GA	5	131757827	0 kb	C5orf56	chromosome 5 open reading frame 56		ENSG00000197536	q31.1				ncRNA	Non coding transcript	nc-RNA	MODIFIER
rs57451401:131757827:G:GA	5	131757827	0 kb	AC116366.5			ENSG00000238160	q31.1				ncRNA	Non coding transcript	nc-RNA	MODIFIER
rs57451401:131757827:G:GA	5	131757827	0 kb	AC116366.5			ENSG00000238160	q31.1				transcript	Downstream gene	near_gene	MODIFIER
rs57451401:131757827:G:GA	5	131757827	27 kb	SLC22A5	solute carrier family 22 (organic cation/carnitine transporter), member 5	6584	ENSG00000197375	q31.1
rs57451401:131757827:G:GA	5	131757827	57 kb	MIR3936	microRNA 3936	100500865	ENSG00000263597	q31.1
rs57451401:131757827:G:GA	5	131757827	59 kb	IRF1	interferon regulatory factor 1	3659	ENSG00000125347	q31.1
rs57451401:131757827:G:GA	5	131757827	78 kb	SLC22A4	solute carrier family 22 (organic cation/zwitterion transporter), member 4	6583	ENSG00000197208	q31.1
rs57451401:131757827:G:GA	5	131757827	120 kb	IL5	interleukin 5 (colony-stimulating factor, eosinophil)	3567	ENSG00000113525	q31.1
rs57451401:131757827:G:GA	5	131757827	130 kb	P4HA2	prolyl 4-hydroxylase, alpha polypeptide II	101927705	ENSG00000072682	q31.1
rs57451401:131757827:G:GA	5	131757827	130 kb	P4HA2	prolyl 4-hydroxylase, alpha polypeptide II	8974	ENSG00000072682	q31.1
rs57451401:131757827:G:GA	5	131757827	130 kb	RAD50	RAD50 homolog (S. cerevisiae)	10111	ENSG00000113522	q31.1
rs57451401:131757827:G:GA	5	131757827	150 kb	PDLIM4	PDZ and LIM domain 4	8572	ENSG00000131435	q31.1
rs57451401:131757827:G:GA	5	131757827	230 kb	P4HA2-AS1	P4HA2 antisense RNA 1	100861518	ENSG00000237714	q31.1
rs57451401:131757827:G:GA	5	131757827	230 kb	IL13	interleukin 13	3596	ENSG00000169194	q31.1
rs114283007:131777682:G:A	5	131777682	0 kb	C5orf56	chromosome 5 open reading frame 56		ENSG00000197536	q31.1				primary_transcript	Intron	intron	MODIFIER
rs114283007:131777682:G:A	5	131777682	0 kb	C5orf56	chromosome 5 open reading frame 56		ENSG00000197536	q31.1				ncRNA	Non coding transcript	nc-RNA	MODIFIER
rs114283007:131777682:G:A	5	131777682	40 kb	IRF1	interferon regulatory factor 1	3659	ENSG00000125347	q31.1
rs114283007:131777682:G:A	5	131777682	46 kb	SLC22A5	solute carrier family 22 (organic cation/carnitine transporter), member 5	6584	ENSG00000197375	q31.1
rs114283007:131777682:G:A	5	131777682	76 kb	MIR3936	microRNA 3936	100500865	ENSG00000263597	q31.1
rs114283007:131777682:G:A	5	131777682	98 kb	SLC22A4	solute carrier family 22 (organic cation/zwitterion transporter), member 4	6583	ENSG00000197208	q31.1
rs114283007:131777682:G:A	5	131777682	99 kb	IL5	interleukin 5 (colony-stimulating factor, eosinophil)	3567	ENSG00000113525	q31.1
rs114283007:131777682:G:A	5	131777682	110 kb	RAD50	RAD50 homolog (S. cerevisiae)	10111	ENSG00000113522	q31.1
rs114283007:131777682:G:A	5	131777682	150 kb	P4HA2	prolyl 4-hydroxylase, alpha polypeptide II	101927705	ENSG00000072682	q31.1
rs114283007:131777682:G:A	5	131777682	150 kb	P4HA2	prolyl 4-hydroxylase, alpha polypeptide II	8974	ENSG00000072682	q31.1
rs114283007:131777682:G:A	5	131777682	170 kb	PDLIM4	PDZ and LIM domain 4	8572	ENSG00000131435	q31.1
rs114283007:131777682:G:A	5	131777682	210 kb	IL13	interleukin 13	3596	ENSG00000169194	q31.1
rs114283007:131777682:G:A	5	131777682	230 kb	IL4	interleukin 4	3565	ENSG00000113520	q31.1
rs114283007:131777682:G:A	5	131777682	250 kb	P4HA2-AS1	P4HA2 antisense RNA 1	100861518	ENSG00000237714	q31.1
rs145432904:131790520:C:T	5	131790520	0 kb	C5orf56	chromosome 5 open reading frame 56		ENSG00000197536	q31.1				primary_transcript	Intron	intron	MODIFIER
rs145432904:131790520:C:T	5	131790520	0 kb	C5orf56	chromosome 5 open reading frame 56		ENSG00000197536	q31.1				transcript	Downstream gene	near_gene	MODIFIER
rs145432904:131790520:C:T	5	131790520	27 kb	IRF1	interferon regulatory factor 1	3659	ENSG00000125347	q31.1
rs145432904:131790520:C:T	5	131790520	59 kb	SLC22A5	solute carrier family 22 (organic cation/carnitine transporter), member 5	6584	ENSG00000197375	q31.1
rs145432904:131790520:C:T	5	131790520	87 kb	IL5	interleukin 5 (colony-stimulating factor, eosinophil)	3567	ENSG00000113525	q31.1
rs145432904:131790520:C:T	5	131790520	89 kb	MIR3936	microRNA 3936	100500865	ENSG00000263597	q31.1
rs145432904:131790520:C:T	5	131790520	100 kb	RAD50	RAD50 homolog (S. cerevisiae)	10111	ENSG00000113522	q31.1
rs145432904:131790520:C:T	5	131790520	110 kb	SLC22A4	solute carrier family 22 (organic cation/zwitterion transporter), member 4	6583	ENSG00000197208	q31.1
rs145432904:131790520:C:T	5	131790520	160 kb	P4HA2	prolyl 4-hydroxylase, alpha polypeptide II	101927705	ENSG00000072682	q31.1
rs145432904:131790520:C:T	5	131790520	160 kb	P4HA2	prolyl 4-hydroxylase, alpha polypeptide II	8974	ENSG00000072682	q31.1
rs145432904:131790520:C:T	5	131790520	180 kb	PDLIM4	PDZ and LIM domain 4	8572	ENSG00000131435	q31.1
rs145432904:131790520:C:T	5	131790520	200 kb	IL13	interleukin 13	3596	ENSG00000169194	q31.1
rs145432904:131790520:C:T	5	131790520	220 kb	IL4	interleukin 4	3565	ENSG00000113520	q31.1
rs145432904:131790520:C:T	5	131790520	240 kb	KIF3A	kinesin family member 3A	11127	ENSG00000131437	q31.1
rs115926813:131790662:G:A	5	131790662	0 kb	C5orf56	chromosome 5 open reading frame 56		ENSG00000197536	q31.1				primary_transcript	Intron	intron	MODIFIER
rs115926813:131790662:G:A	5	131790662	0 kb	C5orf56	chromosome 5 open reading frame 56		ENSG00000197536	q31.1				transcript	Downstream gene	near_gene	MODIFIER
rs115926813:131790662:G:A	5	131790662	27 kb	IRF1	interferon regulatory factor 1	3659	ENSG00000125347	q31.1
rs115926813:131790662:G:A	5	131790662	59 kb	SLC22A5	solute carrier family 22 (organic cation/carnitine transporter), member 5	6584	ENSG00000197375	q31.1
rs115926813:131790662:G:A	5	131790662	86 kb	IL5	interleukin 5 (colony-stimulating factor, eosinophil)	3567	ENSG00000113525	q31.1
rs115926813:131790662:G:A	5	131790662	89 kb	MIR3936	microRNA 3936	100500865	ENSG00000263597	q31.1
rs115926813:131790662:G:A	5	131790662	100 kb	RAD50	RAD50 homolog (S. cerevisiae)	10111	ENSG00000113522	q31.1
rs115926813:131790662:G:A	5	131790662	110 kb	SLC22A4	solute carrier family 22 (organic cation/zwitterion transporter), member 4	6583	ENSG00000197208	q31.1
rs115926813:131790662:G:A	5	131790662	160 kb	P4HA2	prolyl 4-hydroxylase, alpha polypeptide II	101927705	ENSG00000072682	q31.1
rs115926813:131790662:G:A	5	131790662	160 kb	P4HA2	prolyl 4-hydroxylase, alpha polypeptide II	8974	ENSG00000072682	q31.1
rs115926813:131790662:G:A	5	131790662	180 kb	PDLIM4	PDZ and LIM domain 4	8572	ENSG00000131435	q31.1
rs115926813:131790662:G:A	5	131790662	200 kb	IL13	interleukin 13	3596	ENSG00000169194	q31.1
rs115926813:131790662:G:A	5	131790662	220 kb	IL4	interleukin 4	3565	ENSG00000113520	q31.1
rs115926813:131790662:G:A	5	131790662	240 kb	KIF3A	kinesin family member 3A	11127	ENSG00000131437	q31.1
rs80112473:131799373:G:C	5	131799373	0 kb	C5orf56	chromosome 5 open reading frame 56		ENSG00000197536	q31.1				primary_transcript	Intron	intron	MODIFIER
rs80112473:131799373:G:C	5	131799373	0 kb	C5orf56	chromosome 5 open reading frame 56		ENSG00000197536	q31.1				transcript	Downstream gene	near_gene	MODIFIER
rs80112473:131799373:G:C	5	131799373	4.5 kb	Y_RNA	Y RNA		ENSG00000202533	q31.1				transcript	Upstream gene	near_gene	MODIFIER
rs80112473:131799373:G:C	5	131799373	18 kb	IRF1	interferon regulatory factor 1	3659	ENSG00000125347	q31.1
rs80112473:131799373:G:C	5	131799373	68 kb	SLC22A5	solute carrier family 22 (organic cation/carnitine transporter), member 5	6584	ENSG00000197375	q31.1
rs80112473:131799373:G:C	5	131799373	78 kb	IL5	interleukin 5 (colony-stimulating factor, eosinophil)	3567	ENSG00000113525	q31.1
rs80112473:131799373:G:C	5	131799373	92 kb	RAD50	RAD50 homolog (S. cerevisiae)	10111	ENSG00000113522	q31.1
rs80112473:131799373:G:C	5	131799373	98 kb	MIR3936	microRNA 3936	100500865	ENSG00000263597	q31.1
rs80112473:131799373:G:C	5	131799373	120 kb	SLC22A4	solute carrier family 22 (organic cation/zwitterion transporter), member 4	6583	ENSG00000197208	q31.1
rs80112473:131799373:G:C	5	131799373	170 kb	P4HA2	prolyl 4-hydroxylase, alpha polypeptide II	101927705	ENSG00000072682	q31.1
rs80112473:131799373:G:C	5	131799373	170 kb	P4HA2	prolyl 4-hydroxylase, alpha polypeptide II	8974	ENSG00000072682	q31.1
rs80112473:131799373:G:C	5	131799373	190 kb	PDLIM4	PDZ and LIM domain 4	8572	ENSG00000131435	q31.1
rs80112473:131799373:G:C	5	131799373	190 kb	IL13	interleukin 13	3596	ENSG00000169194	q31.1
rs80112473:131799373:G:C	5	131799373	210 kb	IL4	interleukin 4	3565	ENSG00000113520	q31.1
rs80112473:131799373:G:C	5	131799373	230 kb	KIF3A	kinesin family member 3A	11127	ENSG00000131437	q31.1
rs199539932:131799418:GCACACACACAC:G	5	131799418	0 kb	C5orf56	chromosome 5 open reading frame 56		ENSG00000197536	q31.1				primary_transcript	Intron	intron	MODIFIER
rs199539932:131799418:GCACACACACAC:G	5	131799418	0 kb	C5orf56	chromosome 5 open reading frame 56		ENSG00000197536	q31.1				transcript	Downstream gene	near_gene	MODIFIER
rs199539932:131799418:GCACACACACAC:G	5	131799418	4.4 kb	Y_RNA	Y RNA		ENSG00000202533	q31.1				transcript	Upstream gene	near_gene	MODIFIER
rs199539932:131799418:GCACACACACAC:G	5	131799418	18 kb	IRF1	interferon regulatory factor 1	3659	ENSG00000125347	q31.1
rs199539932:131799418:GCACACACACAC:G	5	131799418	68 kb	SLC22A5	solute carrier family 22 (organic cation/carnitine transporter), member 5	6584	ENSG00000197375	q31.1
rs199539932:131799418:GCACACACACAC:G	5	131799418	78 kb	IL5	interleukin 5 (colony-stimulating factor, eosinophil)	3567	ENSG00000113525	q31.1
rs199539932:131799418:GCACACACACAC:G	5	131799418	92 kb	RAD50	RAD50 homolog (S. cerevisiae)	10111	ENSG00000113522	q31.1
rs199539932:131799418:GCACACACACAC:G	5	131799418	98 kb	MIR3936	microRNA 3936	100500865	ENSG00000263597	q31.1
rs199539932:131799418:GCACACACACAC:G	5	131799418	120 kb	SLC22A4	solute carrier family 22 (organic cation/zwitterion transporter), member 4	6583	ENSG00000197208	q31.1
rs199539932:131799418:GCACACACACAC:G	5	131799418	170 kb	P4HA2	prolyl 4-hydroxylase, alpha polypeptide II	101927705	ENSG00000072682	q31.1
rs199539932:131799418:GCACACACACAC:G	5	131799418	170 kb	P4HA2	prolyl 4-hydroxylase, alpha polypeptide II	8974	ENSG00000072682	q31.1
rs199539932:131799418:GCACACACACAC:G	5	131799418	190 kb	PDLIM4	PDZ and LIM domain 4	8572	ENSG00000131435	q31.1
rs199539932:131799418:GCACACACACAC:G	5	131799418	190 kb	IL13	interleukin 13	3596	ENSG00000169194	q31.1
rs199539932:131799418:GCACACACACAC:G	5	131799418	210 kb	IL4	interleukin 4	3565	ENSG00000113520	q31.1
rs199539932:131799418:GCACACACACAC:G	5	131799418	230 kb	KIF3A	kinesin family member 3A	11127	ENSG00000131437	q31.1
rs201629990:131799431:G:GT	5	131799431	0 kb	C5orf56	chromosome 5 open reading frame 56		ENSG00000197536	q31.1				primary_transcript	Intron	intron	MODIFIER
rs201629990:131799431:G:GT	5	131799431	0 kb	C5orf56	chromosome 5 open reading frame 56		ENSG00000197536	q31.1				transcript	Downstream gene	near_gene	MODIFIER
rs201629990:131799431:G:GT	5	131799431	4.4 kb	Y_RNA	Y RNA		ENSG00000202533	q31.1				transcript	Upstream gene	near_gene	MODIFIER
rs201629990:131799431:G:GT	5	131799431	18 kb	IRF1	interferon regulatory factor 1	3659	ENSG00000125347	q31.1
rs201629990:131799431:G:GT	5	131799431	68 kb	SLC22A5	solute carrier family 22 (organic cation/carnitine transporter), member 5	6584	ENSG00000197375	q31.1
rs201629990:131799431:G:GT	5	131799431	78 kb	IL5	interleukin 5 (colony-stimulating factor, eosinophil)	3567	ENSG00000113525	q31.1
rs201629990:131799431:G:GT	5	131799431	92 kb	RAD50	RAD50 homolog (S. cerevisiae)	10111	ENSG00000113522	q31.1
rs201629990:131799431:G:GT	5	131799431	98 kb	MIR3936	microRNA 3936	100500865	ENSG00000263597	q31.1
rs201629990:131799431:G:GT	5	131799431	120 kb	SLC22A4	solute carrier family 22 (organic cation/zwitterion transporter), member 4	6583	ENSG00000197208	q31.1
rs201629990:131799431:G:GT	5	131799431	170 kb	P4HA2	prolyl 4-hydroxylase, alpha polypeptide II	101927705	ENSG00000072682	q31.1
rs201629990:131799431:G:GT	5	131799431	170 kb	P4HA2	prolyl 4-hydroxylase, alpha polypeptide II	8974	ENSG00000072682	q31.1
rs201629990:131799431:G:GT	5	131799431	190 kb	PDLIM4	PDZ and LIM domain 4	8572	ENSG00000131435	q31.1
rs201629990:131799431:G:GT	5	131799431	190 kb	IL13	interleukin 13	3596	ENSG00000169194	q31.1
rs201629990:131799431:G:GT	5	131799431	210 kb	IL4	interleukin 4	3565	ENSG00000113520	q31.1
rs201629990:131799431:G:GT	5	131799431	230 kb	KIF3A	kinesin family member 3A	11127	ENSG00000131437	q31.1
5:131799433:G:A	5	131799433	0 kb	C5orf56	chromosome 5 open reading frame 56		ENSG00000197536	q31.1				primary_transcript	Intron	intron	MODIFIER
5:131799433:G:A	5	131799433	0 kb	C5orf56	chromosome 5 open reading frame 56		ENSG00000197536	q31.1				transcript	Downstream gene	near_gene	MODIFIER
5:131799433:G:A	5	131799433	4.4 kb	Y_RNA	Y RNA		ENSG00000202533	q31.1				transcript	Upstream gene	near_gene	MODIFIER
5:131799433:G:A	5	131799433	18 kb	IRF1	interferon regulatory factor 1	3659	ENSG00000125347	q31.1
5:131799433:G:A	5	131799433	68 kb	SLC22A5	solute carrier family 22 (organic cation/carnitine transporter), member 5	6584	ENSG00000197375	q31.1
5:131799433:G:A	5	131799433	78 kb	IL5	interleukin 5 (colony-stimulating factor, eosinophil)	3567	ENSG00000113525	q31.1
5:131799433:G:A	5	131799433	92 kb	RAD50	RAD50 homolog (S. cerevisiae)	10111	ENSG00000113522	q31.1
5:131799433:G:A	5	131799433	98 kb	MIR3936	microRNA 3936	100500865	ENSG00000263597	q31.1
5:131799433:G:A	5	131799433	120 kb	SLC22A4	solute carrier family 22 (organic cation/zwitterion transporter), member 4	6583	ENSG00000197208	q31.1
5:131799433:G:A	5	131799433	170 kb	P4HA2	prolyl 4-hydroxylase, alpha polypeptide II	101927705	ENSG00000072682	q31.1
5:131799433:G:A	5	131799433	170 kb	P4HA2	prolyl 4-hydroxylase, alpha polypeptide II	8974	ENSG00000072682	q31.1
5:131799433:G:A	5	131799433	190 kb	PDLIM4	PDZ and LIM domain 4	8572	ENSG00000131435	q31.1
5:131799433:G:A	5	131799433	190 kb	IL13	interleukin 13	3596	ENSG00000169194	q31.1
5:131799433:G:A	5	131799433	210 kb	IL4	interleukin 4	3565	ENSG00000113520	q31.1
5:131799433:G:A	5	131799433	230 kb	KIF3A	kinesin family member 3A	11127	ENSG00000131437	q31.1
rs79480807:131800990:G:A	5	131800990	0 kb	C5orf56	chromosome 5 open reading frame 56		ENSG00000197536	q31.1				primary_transcript	Intron	intron	MODIFIER
rs79480807:131800990:G:A	5	131800990	0 kb	C5orf56	chromosome 5 open reading frame 56		ENSG00000197536	q31.1				transcript	Downstream gene	near_gene	MODIFIER
rs79480807:131800990:G:A	5	131800990	2.8 kb	Y_RNA	Y RNA		ENSG00000202533	q31.1				transcript	Upstream gene	near_gene	MODIFIER
rs79480807:131800990:G:A	5	131800990	3.6 kb	AC116366.6			ENSG00000234290	q31.1				transcript	Downstream gene	near_gene	MODIFIER
rs79480807:131800990:G:A	5	131800990	16 kb	IRF1	interferon regulatory factor 1	3659	ENSG00000125347	q31.1
rs79480807:131800990:G:A	5	131800990	70 kb	SLC22A5	solute carrier family 22 (organic cation/carnitine transporter), member 5	6584	ENSG00000197375	q31.1
rs79480807:131800990:G:A	5	131800990	76 kb	IL5	interleukin 5 (colony-stimulating factor, eosinophil)	3567	ENSG00000113525	q31.1
rs79480807:131800990:G:A	5	131800990	91 kb	RAD50	RAD50 homolog (S. cerevisiae)	10111	ENSG00000113522	q31.1
rs79480807:131800990:G:A	5	131800990	100 kb	MIR3936	microRNA 3936	100500865	ENSG00000263597	q31.1
rs79480807:131800990:G:A	5	131800990	120 kb	SLC22A4	solute carrier family 22 (organic cation/zwitterion transporter), member 4	6583	ENSG00000197208	q31.1
rs79480807:131800990:G:A	5	131800990	170 kb	P4HA2	prolyl 4-hydroxylase, alpha polypeptide II	101927705	ENSG00000072682	q31.1
rs79480807:131800990:G:A	5	131800990	170 kb	P4HA2	prolyl 4-hydroxylase, alpha polypeptide II	8974	ENSG00000072682	q31.1
rs79480807:131800990:G:A	5	131800990	190 kb	IL13	interleukin 13	3596	ENSG00000169194	q31.1
rs79480807:131800990:G:A	5	131800990	190 kb	PDLIM4	PDZ and LIM domain 4	8572	ENSG00000131435	q31.1
rs79480807:131800990:G:A	5	131800990	210 kb	IL4	interleukin 4	3565	ENSG00000113520	q31.1
rs79480807:131800990:G:A	5	131800990	230 kb	KIF3A	kinesin family member 3A	11127	ENSG00000131437	q31.1
rs113437942:131802223:C:T	5	131802223	0 kb	C5orf56	chromosome 5 open reading frame 56		ENSG00000197536	q31.1				primary_transcript	Intron	intron	MODIFIER
rs113437942:131802223:C:T	5	131802223	0 kb	C5orf56	chromosome 5 open reading frame 56		ENSG00000197536	q31.1				transcript	Downstream gene	near_gene	MODIFIER
rs113437942:131802223:C:T	5	131802223	0 kb	C5orf56	chromosome 5 open reading frame 56		ENSG00000197536	q31.1				transcript	Upstream gene	near_gene	MODIFIER
rs113437942:131802223:C:T	5	131802223	1.6 kb	Y_RNA	Y RNA		ENSG00000202533	q31.1				transcript	Upstream gene	near_gene	MODIFIER
rs113437942:131802223:C:T	5	131802223	2.4 kb	AC116366.6			ENSG00000234290	q31.1				transcript	Downstream gene	near_gene	MODIFIER
rs113437942:131802223:C:T	5	131802223	15 kb	IRF1	interferon regulatory factor 1	3659	ENSG00000125347	q31.1
rs113437942:131802223:C:T	5	131802223	71 kb	SLC22A5	solute carrier family 22 (organic cation/carnitine transporter), member 5	6584	ENSG00000197375	q31.1
rs113437942:131802223:C:T	5	131802223	75 kb	IL5	interleukin 5 (colony-stimulating factor, eosinophil)	3567	ENSG00000113525	q31.1
rs113437942:131802223:C:T	5	131802223	89 kb	RAD50	RAD50 homolog (S. cerevisiae)	10111	ENSG00000113522	q31.1
rs113437942:131802223:C:T	5	131802223	100 kb	MIR3936	microRNA 3936	100500865	ENSG00000263597	q31.1
rs113437942:131802223:C:T	5	131802223	120 kb	SLC22A4	solute carrier family 22 (organic cation/zwitterion transporter), member 4	6583	ENSG00000197208	q31.1
rs113437942:131802223:C:T	5	131802223	170 kb	P4HA2	prolyl 4-hydroxylase, alpha polypeptide II	101927705	ENSG00000072682	q31.1
rs113437942:131802223:C:T	5	131802223	170 kb	P4HA2	prolyl 4-hydroxylase, alpha polypeptide II	8974	ENSG00000072682	q31.1
rs113437942:131802223:C:T	5	131802223	190 kb	IL13	interleukin 13	3596	ENSG00000169194	q31.1
rs113437942:131802223:C:T	5	131802223	190 kb	PDLIM4	PDZ and LIM domain 4	8572	ENSG00000131435	q31.1
rs113437942:131802223:C:T	5	131802223	210 kb	IL4	interleukin 4	3565	ENSG00000113520	q31.1
rs113437942:131802223:C:T	5	131802223	230 kb	KIF3A	kinesin family member 3A	11127	ENSG00000131437	q31.1
rs114597978:131803851:G:A	5	131803851	0 kb	Y_RNA	Y RNA		ENSG00000202533	q31.1				ncRNA	Non coding transcript exon	nc-exon	MODIFIER
rs114597978:131803851:G:A	5	131803851	0 kb	C5orf56	chromosome 5 open reading frame 56		ENSG00000197536	q31.1				primary_transcript	Intron	intron	MODIFIER
rs114597978:131803851:G:A	5	131803851	0 kb	Y_RNA	Y RNA		ENSG00000202533	q31.1				ncRNA	Non coding transcript	nc-RNA	MODIFIER
rs114597978:131803851:G:A	5	131803851	0 kb	C5orf56	chromosome 5 open reading frame 56		ENSG00000197536	q31.1				transcript	Upstream gene	near_gene	MODIFIER
rs114597978:131803851:G:A	5	131803851	0.73 kb	AC116366.6			ENSG00000234290	q31.1				transcript	Downstream gene	near_gene	MODIFIER
rs114597978:131803851:G:A	5	131803851	13 kb	IRF1	interferon regulatory factor 1	3659	ENSG00000125347	q31.1
rs114597978:131803851:G:A	5	131803851	73 kb	SLC22A5	solute carrier family 22 (organic cation/carnitine transporter), member 5	6584	ENSG00000197375	q31.1
rs114597978:131803851:G:A	5	131803851	73 kb	IL5	interleukin 5 (colony-stimulating factor, eosinophil)	3567	ENSG00000113525	q31.1
rs114597978:131803851:G:A	5	131803851	88 kb	RAD50	RAD50 homolog (S. cerevisiae)	10111	ENSG00000113522	q31.1
rs114597978:131803851:G:A	5	131803851	100 kb	MIR3936	microRNA 3936	100500865	ENSG00000263597	q31.1
rs114597978:131803851:G:A	5	131803851	120 kb	SLC22A4	solute carrier family 22 (organic cation/zwitterion transporter), member 4	6583	ENSG00000197208	q31.1
rs114597978:131803851:G:A	5	131803851	170 kb	P4HA2	prolyl 4-hydroxylase, alpha polypeptide II	101927705	ENSG00000072682	q31.1
rs114597978:131803851:G:A	5	131803851	170 kb	P4HA2	prolyl 4-hydroxylase, alpha polypeptide II	8974	ENSG00000072682	q31.1
rs114597978:131803851:G:A	5	131803851	190 kb	IL13	interleukin 13	3596	ENSG00000169194	q31.1
rs114597978:131803851:G:A	5	131803851	190 kb	PDLIM4	PDZ and LIM domain 4	8572	ENSG00000131435	q31.1
rs114597978:131803851:G:A	5	131803851	210 kb	IL4	interleukin 4	3565	ENSG00000113520	q31.1
rs114597978:131803851:G:A	5	131803851	220 kb	KIF3A	kinesin family member 3A	11127	ENSG00000131437	q31.1
rs7720592:131844744:G:T	5	131844744	18 kb	IRF1	interferon regulatory factor 1	3659	ENSG00000125347	q31.1
rs7720592:131844744:G:T	5	131844744	32 kb	IL5	interleukin 5 (colony-stimulating factor, eosinophil)	3567	ENSG00000113525	q31.1
rs7720592:131844744:G:T	5	131844744	33 kb	C5orf56	chromosome 5 open reading frame 56		ENSG00000197536	q31.1
rs7720592:131844744:G:T	5	131844744	47 kb	RAD50	RAD50 homolog (S. cerevisiae)	10111	ENSG00000113522	q31.1
rs7720592:131844744:G:T	5	131844744	110 kb	SLC22A5	solute carrier family 22 (organic cation/carnitine transporter), member 5	6584	ENSG00000197375	q31.1
rs7720592:131844744:G:T	5	131844744	140 kb	MIR3936	microRNA 3936	100500865	ENSG00000263597	q31.1
rs7720592:131844744:G:T	5	131844744	150 kb	IL13	interleukin 13	3596	ENSG00000169194	q31.1
rs7720592:131844744:G:T	5	131844744	160 kb	SLC22A4	solute carrier family 22 (organic cation/zwitterion transporter), member 4	6583	ENSG00000197208	q31.1
rs7720592:131844744:G:T	5	131844744	160 kb	IL4	interleukin 4	3565	ENSG00000113520	q31.1
rs7720592:131844744:G:T	5	131844744	180 kb	KIF3A	kinesin family member 3A	11127	ENSG00000131437	q31.1
rs7720592:131844744:G:T	5	131844744	210 kb	P4HA2	prolyl 4-hydroxylase, alpha polypeptide II	101927705	ENSG00000072682	q31.1
rs7720592:131844744:G:T	5	131844744	210 kb	P4HA2	prolyl 4-hydroxylase, alpha polypeptide II	8974	ENSG00000072682	q31.1
rs7720592:131844744:G:T	5	131844744	240 kb	PDLIM4	PDZ and LIM domain 4	8572	ENSG00000131435	q31.1
rs7720592:131844744:G:T	5	131844744	240 kb	CCNI2	cyclin I family, member 2	645121	ENSG00000205089	q31.1
rs7720592:131844744:G:T	5	131844744	240 kb	SEPT8	septin 8	23176	ENSG00000164402	q31.1
rs75244569:131847871:A:G	5	131847871	21 kb	IRF1	interferon regulatory factor 1	3659	ENSG00000125347	q31.1
rs75244569:131847871:A:G	5	131847871	29 kb	IL5	interleukin 5 (colony-stimulating factor, eosinophil)	3567	ENSG00000113525	q31.1
rs75244569:131847871:A:G	5	131847871	36 kb	C5orf56	chromosome 5 open reading frame 56		ENSG00000197536	q31.1
rs75244569:131847871:A:G	5	131847871	44 kb	RAD50	RAD50 homolog (S. cerevisiae)	10111	ENSG00000113522	q31.1
rs75244569:131847871:A:G	5	131847871	120 kb	SLC22A5	solute carrier family 22 (organic cation/carnitine transporter), member 5	6584	ENSG00000197375	q31.1
rs75244569:131847871:A:G	5	131847871	140 kb	IL13	interleukin 13	3596	ENSG00000169194	q31.1
rs75244569:131847871:A:G	5	131847871	150 kb	MIR3936	microRNA 3936	100500865	ENSG00000263597	q31.1
rs75244569:131847871:A:G	5	131847871	160 kb	IL4	interleukin 4	3565	ENSG00000113520	q31.1
rs75244569:131847871:A:G	5	131847871	170 kb	SLC22A4	solute carrier family 22 (organic cation/zwitterion transporter), member 4	6583	ENSG00000197208	q31.1
rs75244569:131847871:A:G	5	131847871	180 kb	KIF3A	kinesin family member 3A	11127	ENSG00000131437	q31.1
rs75244569:131847871:A:G	5	131847871	220 kb	P4HA2	prolyl 4-hydroxylase, alpha polypeptide II	101927705	ENSG00000072682	q31.1
rs75244569:131847871:A:G	5	131847871	220 kb	P4HA2	prolyl 4-hydroxylase, alpha polypeptide II	8974	ENSG00000072682	q31.1
rs75244569:131847871:A:G	5	131847871	240 kb	CCNI2	cyclin I family, member 2	645121	ENSG00000205089	q31.1
rs75244569:131847871:A:G	5	131847871	240 kb	SEPT8	septin 8	23176	ENSG00000164402	q31.1
rs75244569:131847871:A:G	5	131847871	240 kb	PDLIM4	PDZ and LIM domain 4	8572	ENSG00000131435	q31.1
rs75688870:131849091:T:G	5	131849091	23 kb	IRF1	interferon regulatory factor 1	3659	ENSG00000125347	q31.1
rs75688870:131849091:T:G	5	131849091	28 kb	IL5	interleukin 5 (colony-stimulating factor, eosinophil)	3567	ENSG00000113525	q31.1
rs75688870:131849091:T:G	5	131849091	37 kb	C5orf56	chromosome 5 open reading frame 56		ENSG00000197536	q31.1
rs75688870:131849091:T:G	5	131849091	43 kb	RAD50	RAD50 homolog (S. cerevisiae)	10111	ENSG00000113522	q31.1
rs75688870:131849091:T:G	5	131849091	120 kb	SLC22A5	solute carrier family 22 (organic cation/carnitine transporter), member 5	6584	ENSG00000197375	q31.1
rs75688870:131849091:T:G	5	131849091	140 kb	IL13	interleukin 13	3596	ENSG00000169194	q31.1
rs75688870:131849091:T:G	5	131849091	150 kb	MIR3936	microRNA 3936	100500865	ENSG00000263597	q31.1
rs75688870:131849091:T:G	5	131849091	160 kb	IL4	interleukin 4	3565	ENSG00000113520	q31.1
rs75688870:131849091:T:G	5	131849091	170 kb	SLC22A4	solute carrier family 22 (organic cation/zwitterion transporter), member 4	6583	ENSG00000197208	q31.1
rs75688870:131849091:T:G	5	131849091	180 kb	KIF3A	kinesin family member 3A	11127	ENSG00000131437	q31.1
rs75688870:131849091:T:G	5	131849091	220 kb	P4HA2	prolyl 4-hydroxylase, alpha polypeptide II	101927705	ENSG00000072682	q31.1
rs75688870:131849091:T:G	5	131849091	220 kb	P4HA2	prolyl 4-hydroxylase, alpha polypeptide II	8974	ENSG00000072682	q31.1
rs75688870:131849091:T:G	5	131849091	230 kb	CCNI2	cyclin I family, member 2	645121	ENSG00000205089	q31.1
rs75688870:131849091:T:G	5	131849091	240 kb	SEPT8	septin 8	23176	ENSG00000164402	q31.1
rs75688870:131849091:T:G	5	131849091	240 kb	PDLIM4	PDZ and LIM domain 4	8572	ENSG00000131435	q31.1
rs115861191:131858211:C:T	5	131858211	19 kb	IL5	interleukin 5 (colony-stimulating factor, eosinophil)	3567	ENSG00000113525	q31.1
rs115861191:131858211:C:T	5	131858211	32 kb	IRF1	interferon regulatory factor 1	3659	ENSG00000125347	q31.1
rs115861191:131858211:C:T	5	131858211	33 kb	RAD50	RAD50 homolog (S. cerevisiae)	10111	ENSG00000113522	q31.1
rs115861191:131858211:C:T	5	131858211	46 kb	C5orf56	chromosome 5 open reading frame 56		ENSG00000197536	q31.1
rs115861191:131858211:C:T	5	131858211	130 kb	SLC22A5	solute carrier family 22 (organic cation/carnitine transporter), member 5	6584	ENSG00000197375	q31.1
rs115861191:131858211:C:T	5	131858211	130 kb	IL13	interleukin 13	3596	ENSG00000169194	q31.1
rs115861191:131858211:C:T	5	131858211	150 kb	IL4	interleukin 4	3565	ENSG00000113520	q31.1
rs115861191:131858211:C:T	5	131858211	160 kb	MIR3936	microRNA 3936	100500865	ENSG00000263597	q31.1
rs115861191:131858211:C:T	5	131858211	170 kb	KIF3A	kinesin family member 3A	11127	ENSG00000131437	q31.1
rs115861191:131858211:C:T	5	131858211	180 kb	SLC22A4	solute carrier family 22 (organic cation/zwitterion transporter), member 4	6583	ENSG00000197208	q31.1
rs115861191:131858211:C:T	5	131858211	220 kb	CCNI2	cyclin I family, member 2	645121	ENSG00000205089	q31.1
rs115861191:131858211:C:T	5	131858211	230 kb	P4HA2	prolyl 4-hydroxylase, alpha polypeptide II	101927705	ENSG00000072682	q31.1
rs115861191:131858211:C:T	5	131858211	230 kb	P4HA2	prolyl 4-hydroxylase, alpha polypeptide II	8974	ENSG00000072682	q31.1
rs115861191:131858211:C:T	5	131858211	230 kb	SEPT8	septin 8	23176	ENSG00000164402	q31.1
rs115861191:131858211:C:T	5	131858211	250 kb	PDLIM4	PDZ and LIM domain 4	8572	ENSG00000131435	q31.1
rs144984936:131858992:C:G	5	131858992	18 kb	IL5	interleukin 5 (colony-stimulating factor, eosinophil)	3567	ENSG00000113525	q31.1
rs144984936:131858992:C:G	5	131858992	33 kb	IRF1	interferon regulatory factor 1	3659	ENSG00000125347	q31.1
rs144984936:131858992:C:G	5	131858992	33 kb	RAD50	RAD50 homolog (S. cerevisiae)	10111	ENSG00000113522	q31.1
rs144984936:131858992:C:G	5	131858992	47 kb	C5orf56	chromosome 5 open reading frame 56		ENSG00000197536	q31.1
rs144984936:131858992:C:G	5	131858992	130 kb	SLC22A5	solute carrier family 22 (organic cation/carnitine transporter), member 5	6584	ENSG00000197375	q31.1
rs144984936:131858992:C:G	5	131858992	130 kb	IL13	interleukin 13	3596	ENSG00000169194	q31.1
rs144984936:131858992:C:G	5	131858992	150 kb	IL4	interleukin 4	3565	ENSG00000113520	q31.1
rs144984936:131858992:C:G	5	131858992	160 kb	MIR3936	microRNA 3936	100500865	ENSG00000263597	q31.1
rs144984936:131858992:C:G	5	131858992	170 kb	KIF3A	kinesin family member 3A	11127	ENSG00000131437	q31.1
rs144984936:131858992:C:G	5	131858992	180 kb	SLC22A4	solute carrier family 22 (organic cation/zwitterion transporter), member 4	6583	ENSG00000197208	q31.1
rs144984936:131858992:C:G	5	131858992	220 kb	CCNI2	cyclin I family, member 2	645121	ENSG00000205089	q31.1
rs144984936:131858992:C:G	5	131858992	230 kb	SEPT8	septin 8	23176	ENSG00000164402	q31.1
rs144984936:131858992:C:G	5	131858992	230 kb	P4HA2	prolyl 4-hydroxylase, alpha polypeptide II	101927705	ENSG00000072682	q31.1
rs144984936:131858992:C:G	5	131858992	230 kb	P4HA2	prolyl 4-hydroxylase, alpha polypeptide II	8974	ENSG00000072682	q31.1
rs144984936:131858992:C:G	5	131858992	250 kb	PDLIM4	PDZ and LIM domain 4	8572	ENSG00000131435	q31.1
rs739719:131872865:A:C	5	131872865	4.3 kb	IL5	interleukin 5 (colony-stimulating factor, eosinophil)	3567	ENSG00000113525	q31.1				transcript	Downstream gene	near_gene	MODIFIER
rs739719:131872865:A:C	5	131872865	19 kb	RAD50	RAD50 homolog (S. cerevisiae)	10111	ENSG00000113522	q31.1
rs739719:131872865:A:C	5	131872865	46 kb	IRF1	interferon regulatory factor 1	3659	ENSG00000125347	q31.1
rs739719:131872865:A:C	5	131872865	61 kb	C5orf56	chromosome 5 open reading frame 56		ENSG00000197536	q31.1
rs739719:131872865:A:C	5	131872865	120 kb	IL13	interleukin 13	3596	ENSG00000169194	q31.1
rs739719:131872865:A:C	5	131872865	140 kb	IL4	interleukin 4	3565	ENSG00000113520	q31.1
rs739719:131872865:A:C	5	131872865	140 kb	SLC22A5	solute carrier family 22 (organic cation/carnitine transporter), member 5	6584	ENSG00000197375	q31.1
rs739719:131872865:A:C	5	131872865	160 kb	KIF3A	kinesin family member 3A	11127	ENSG00000131437	q31.1
rs739719:131872865:A:C	5	131872865	170 kb	MIR3936	microRNA 3936	100500865	ENSG00000263597	q31.1
rs739719:131872865:A:C	5	131872865	190 kb	SLC22A4	solute carrier family 22 (organic cation/zwitterion transporter), member 4	6583	ENSG00000197208	q31.1
rs739719:131872865:A:C	5	131872865	210 kb	CCNI2	cyclin I family, member 2	645121	ENSG00000205089	q31.1
rs739719:131872865:A:C	5	131872865	210 kb	SEPT8	septin 8	23176	ENSG00000164402	q31.1
rs739719:131872865:A:C	5	131872865	240 kb	P4HA2	prolyl 4-hydroxylase, alpha polypeptide II	101927705	ENSG00000072682	q31.1
rs739719:131872865:A:C	5	131872865	240 kb	P4HA2	prolyl 4-hydroxylase, alpha polypeptide II	8974	ENSG00000072682	q31.1
rs116630553:131949174:C:T	5	131949174	0 kb	RAD50	RAD50 homolog (S. cerevisiae)	10111	ENSG00000113522	q31.1				mRNA	NMD transcript	intron	MODIFIER
rs116630553:131949174:C:T	5	131949174	0 kb	RAD50	RAD50 homolog (S. cerevisiae)	10111	ENSG00000113522	q31.1				primary_transcript	Intron	intron	MODIFIER
rs116630553:131949174:C:T	5	131949174	0 kb	RAD50	RAD50 homolog (S. cerevisiae)	10111	ENSG00000113522	q31.1				transcript	Downstream gene	near_gene	MODIFIER
rs116630553:131949174:C:T	5	131949174	0 kb	RAD50	RAD50 homolog (S. cerevisiae)	10111	ENSG00000113522	q31.1				transcript	Upstream gene	near_gene	MODIFIER
rs116630553:131949174:C:T	5	131949174	43 kb	IL13	interleukin 13	3596	ENSG00000169194	q31.1
rs116630553:131949174:C:T	5	131949174	57 kb	IL5	interleukin 5 (colony-stimulating factor, eosinophil)	3567	ENSG00000113525	q31.1
rs116630553:131949174:C:T	5	131949174	61 kb	IL4	interleukin 4	3565	ENSG00000113520	q31.1
rs116630553:131949174:C:T	5	131949174	79 kb	KIF3A	kinesin family member 3A	11127	ENSG00000131437	q31.1
rs116630553:131949174:C:T	5	131949174	120 kb	IRF1	interferon regulatory factor 1	3659	ENSG00000125347	q31.1
rs116630553:131949174:C:T	5	131949174	130 kb	CCNI2	cyclin I family, member 2	645121	ENSG00000205089	q31.1
rs116630553:131949174:C:T	5	131949174	140 kb	SEPT8	septin 8	23176	ENSG00000164402	q31.1
rs116630553:131949174:C:T	5	131949174	140 kb	C5orf56	chromosome 5 open reading frame 56		ENSG00000197536	q31.1
rs116630553:131949174:C:T	5	131949174	200 kb	SOWAHA	sosondowah ankyrin repeat domain family member A	134548	ENSG00000198944	q31.1
rs116630553:131949174:C:T	5	131949174	210 kb	SHROOM1	shroom family member 1	134549	ENSG00000164403	q31.1
rs116630553:131949174:C:T	5	131949174	220 kb	SLC22A5	solute carrier family 22 (organic cation/carnitine transporter), member 5	6584	ENSG00000197375	q31.1
rs116630553:131949174:C:T	5	131949174	240 kb	RNA5SP192	RNA, 5S ribosomal pseudogene 192		ENSG00000201274	q31.1
rs116630553:131949174:C:T	5	131949174	250 kb	GDF9	growth differentiation factor 9	2661	ENSG00000164404	q31.1
rs116630553:131949174:C:T	5	131949174	250 kb	MIR3936	microRNA 3936	100500865	ENSG00000263597	q31.1
rs114089912:131990511:A:G	5	131990511	0 kb	AC004041.2		101930600	ENSG00000223442	q31.1				primary_transcript	Intron	intron	MODIFIER
rs114089912:131990511:A:G	5	131990511	0 kb	AC004041.2		101927761	ENSG00000223442	q31.1				primary_transcript	Intron	intron	MODIFIER
rs114089912:131990511:A:G	5	131990511	0 kb	AC004041.2		101930600	ENSG00000223442	q31.1				ncRNA	Non coding transcript	nc-RNA	MODIFIER
rs114089912:131990511:A:G	5	131990511	0 kb	AC004041.2		101927761	ENSG00000223442	q31.1				ncRNA	Non coding transcript	nc-RNA	MODIFIER
rs114089912:131990511:A:G	5	131990511	1.4 kb	IL13	interleukin 13	3596	ENSG00000169194	q31.1				transcript	Upstream gene	near_gene	MODIFIER
rs114089912:131990511:A:G	5	131990511	10 kb	RAD50	RAD50 homolog (S. cerevisiae)	10111	ENSG00000113522	q31.1
rs114089912:131990511:A:G	5	131990511	19 kb	IL4	interleukin 4	3565	ENSG00000113520	q31.1
rs114089912:131990511:A:G	5	131990511	38 kb	KIF3A	kinesin family member 3A	11127	ENSG00000131437	q31.1
rs114089912:131990511:A:G	5	131990511	93 kb	CCNI2	cyclin I family, member 2	645121	ENSG00000205089	q31.1
rs114089912:131990511:A:G	5	131990511	96 kb	SEPT8	septin 8	23176	ENSG00000164402	q31.1
rs114089912:131990511:A:G	5	131990511	98 kb	IL5	interleukin 5 (colony-stimulating factor, eosinophil)	3567	ENSG00000113525	q31.1
rs114089912:131990511:A:G	5	131990511	160 kb	SOWAHA	sosondowah ankyrin repeat domain family member A	134548	ENSG00000198944	q31.1
rs114089912:131990511:A:G	5	131990511	160 kb	IRF1	interferon regulatory factor 1	3659	ENSG00000125347	q31.1
rs114089912:131990511:A:G	5	131990511	170 kb	SHROOM1	shroom family member 1	134549	ENSG00000164403	q31.1
rs114089912:131990511:A:G	5	131990511	180 kb	C5orf56	chromosome 5 open reading frame 56		ENSG00000197536	q31.1
rs114089912:131990511:A:G	5	131990511	190 kb	RNA5SP192	RNA, 5S ribosomal pseudogene 192		ENSG00000201274	q31.1
rs114089912:131990511:A:G	5	131990511	210 kb	GDF9	growth differentiation factor 9	2661	ENSG00000164404	q31.1
rs114089912:131990511:A:G	5	131990511	210 kb	UQCRQ	ubiquinol-cytochrome c reductase, complex III subunit VII, 9.5kDa	27089	ENSG00000164405	q31.1
rs114089912:131990511:A:G	5	131990511	220 kb	LEAP2	liver expressed antimicrobial peptide 2	116842	ENSG00000164406	q31.1
rs114089912:131990511:A:G	5	131990511	220 kb	AFF4	AF4/FMR2 family, member 4	27125	ENSG00000072364	q31.1
rs72942431:113567116:G:A	6	113567116	22 kb	SOCS5P5	suppressor of cytokine signaling 5 pseudogene 5		ENSG00000216904	q21
rs72942431:113567116:G:A	6	113567116	230 kb	FCF1P10	FCF1 pseudogene 10		ENSG00000218490	q21
rs112840955:16087745:G:A	7	16087745	43 kb	ISPD	isoprenoid synthase domain containing	729920	ENSG00000214960	p21.2
rs112840955:16087745:G:A	7	16087745	160 kb	RPL36AP29	ribosomal protein L36a pseudogene 29		ENSG00000224683	p21.2
rs112840955:16087745:G:A	7	16087745	160 kb	ISPD-AS1	ISPD antisense RNA 1	100506025	ENSG00000229688	p21.2
rs17169219:16088387:C:A	7	16088387	42 kb	ISPD	isoprenoid synthase domain containing	729920	ENSG00000214960	p21.2
rs17169219:16088387:C:A	7	16088387	160 kb	RPL36AP29	ribosomal protein L36a pseudogene 29		ENSG00000224683	p21.2
rs17169219:16088387:C:A	7	16088387	160 kb	ISPD-AS1	ISPD antisense RNA 1	100506025	ENSG00000229688	p21.2
rs17169220:16088565:G:T	7	16088565	42 kb	ISPD	isoprenoid synthase domain containing	729920	ENSG00000214960	p21.2
rs17169220:16088565:G:T	7	16088565	160 kb	RPL36AP29	ribosomal protein L36a pseudogene 29		ENSG00000224683	p21.2
rs17169220:16088565:G:T	7	16088565	160 kb	ISPD-AS1	ISPD antisense RNA 1	100506025	ENSG00000229688	p21.2
rs17169221:16088612:C:T	7	16088612	42 kb	ISPD	isoprenoid synthase domain containing	729920	ENSG00000214960	p21.2
rs17169221:16088612:C:T	7	16088612	160 kb	RPL36AP29	ribosomal protein L36a pseudogene 29		ENSG00000224683	p21.2
rs17169221:16088612:C:T	7	16088612	160 kb	ISPD-AS1	ISPD antisense RNA 1	100506025	ENSG00000229688	p21.2
rs73289916:16088677:G:A	7	16088677	42 kb	ISPD	isoprenoid synthase domain containing	729920	ENSG00000214960	p21.2
rs73289916:16088677:G:A	7	16088677	160 kb	RPL36AP29	ribosomal protein L36a pseudogene 29		ENSG00000224683	p21.2
rs73289916:16088677:G:A	7	16088677	160 kb	ISPD-AS1	ISPD antisense RNA 1	100506025	ENSG00000229688	p21.2
rs17169222:16088960:A:G	7	16088960	42 kb	ISPD	isoprenoid synthase domain containing	729920	ENSG00000214960	p21.2
rs17169222:16088960:A:G	7	16088960	160 kb	RPL36AP29	ribosomal protein L36a pseudogene 29		ENSG00000224683	p21.2
rs17169222:16088960:A:G	7	16088960	160 kb	ISPD-AS1	ISPD antisense RNA 1	100506025	ENSG00000229688	p21.2
rs73289919:16089369:G:A	7	16089369	41 kb	ISPD	isoprenoid synthase domain containing	729920	ENSG00000214960	p21.2
rs73289919:16089369:G:A	7	16089369	160 kb	RPL36AP29	ribosomal protein L36a pseudogene 29		ENSG00000224683	p21.2
rs73289919:16089369:G:A	7	16089369	160 kb	ISPD-AS1	ISPD antisense RNA 1	100506025	ENSG00000229688	p21.2
rs10487902:16089460:C:T	7	16089460	41 kb	ISPD	isoprenoid synthase domain containing	729920	ENSG00000214960	p21.2
rs10487902:16089460:C:T	7	16089460	160 kb	RPL36AP29	ribosomal protein L36a pseudogene 29		ENSG00000224683	p21.2
rs10487902:16089460:C:T	7	16089460	160 kb	ISPD-AS1	ISPD antisense RNA 1	100506025	ENSG00000229688	p21.2
rs10487905:16090176:G:A	7	16090176	41 kb	ISPD	isoprenoid synthase domain containing	729920	ENSG00000214960	p21.2
rs10487905:16090176:G:A	7	16090176	160 kb	RPL36AP29	ribosomal protein L36a pseudogene 29		ENSG00000224683	p21.2
rs10487905:16090176:G:A	7	16090176	160 kb	ISPD-AS1	ISPD antisense RNA 1	100506025	ENSG00000229688	p21.2
rs1528160:16090629:G:T	7	16090629	40 kb	ISPD	isoprenoid synthase domain containing	729920	ENSG00000214960	p21.2
rs1528160:16090629:G:T	7	16090629	160 kb	RPL36AP29	ribosomal protein L36a pseudogene 29		ENSG00000224683	p21.2
rs1528160:16090629:G:T	7	16090629	160 kb	ISPD-AS1	ISPD antisense RNA 1	100506025	ENSG00000229688	p21.2
rs1528159:16090634:G:C	7	16090634	40 kb	ISPD	isoprenoid synthase domain containing	729920	ENSG00000214960	p21.2
rs1528159:16090634:G:C	7	16090634	160 kb	RPL36AP29	ribosomal protein L36a pseudogene 29		ENSG00000224683	p21.2
rs1528159:16090634:G:C	7	16090634	160 kb	ISPD-AS1	ISPD antisense RNA 1	100506025	ENSG00000229688	p21.2
rs1528158:16090752:G:A	7	16090752	40 kb	ISPD	isoprenoid synthase domain containing	729920	ENSG00000214960	p21.2
rs1528158:16090752:G:A	7	16090752	160 kb	RPL36AP29	ribosomal protein L36a pseudogene 29		ENSG00000224683	p21.2
rs1528158:16090752:G:A	7	16090752	160 kb	ISPD-AS1	ISPD antisense RNA 1	100506025	ENSG00000229688	p21.2
rs1528157:16090939:G:C	7	16090939	40 kb	ISPD	isoprenoid synthase domain containing	729920	ENSG00000214960	p21.2
rs1528157:16090939:G:C	7	16090939	160 kb	RPL36AP29	ribosomal protein L36a pseudogene 29		ENSG00000224683	p21.2
rs1528157:16090939:G:C	7	16090939	160 kb	ISPD-AS1	ISPD antisense RNA 1	100506025	ENSG00000229688	p21.2
rs1528152:16092562:G:C	7	16092562	38 kb	ISPD	isoprenoid synthase domain containing	729920	ENSG00000214960	p21.2
rs1528152:16092562:G:C	7	16092562	160 kb	RPL36AP29	ribosomal protein L36a pseudogene 29		ENSG00000224683	p21.2
rs1528152:16092562:G:C	7	16092562	160 kb	ISPD-AS1	ISPD antisense RNA 1	100506025	ENSG00000229688	p21.2
rs718897:119953489:T:A	7	119953489	0 kb	KCND2	potassium voltage-gated channel, Shal-related subfamily, member 2	3751	ENSG00000184408	q31.31				primary_transcript	Intron	intron	MODIFIER
7:127818873:T:G	7	127818873	29 kb	MIR129-1	microRNA 129-1	406917	ENSG00000207705	q32.1
7:127818873:T:G	7	127818873	62 kb	LEP	leptin	3952	ENSG00000174697	q32.1
7:127818873:T:G	7	127818873	86 kb	SND1	staphylococcal nuclease and tudor domain containing 1	27044	ENSG00000197157	q32.1
7:127818873:T:G	7	127818873	97 kb	MIR593	microRNA 593	693178	ENSG00000207588	q32.1
7:127818873:T:G	7	127818873	120 kb	RBM28	RNA binding motif protein 28	55131	ENSG00000106344	q32.1
7:127818873:T:G	7	127818873	150 kb	LRRC4	leucine rich repeat containing 4	64101	ENSG00000128594	q32.1
7:127818873:T:G	7	127818873	170 kb	RNU7-27P	RNA, U7 small nuclear 27 pseudogene		ENSG00000238750	q32.1
7:127818873:T:G	7	127818873	170 kb	PRRT4	proline-rich transmembrane protein 4	401399	ENSG00000224940	q32.1
7:127818873:T:G	7	127818873	210 kb	IMPDH1	IMP (inosine 5'-monophosphate) dehydrogenase 1	3614	ENSG00000106348	q32.1
rs2846459:113528456:T:C	9	113528456	0 kb	MUSK	muscle, skeletal, receptor tyrosine kinase	4593	ENSG00000030304	q31.3				primary_transcript	Intron	intron	MODIFIER
rs2846459:113528456:T:C	9	113528456	110 kb	LPAR1	lysophosphatidic acid receptor 1	1902	ENSG00000198121	q31.3
rs2846459:113528456:T:C	9	113528456	140 kb	RNU6-432P	RNA, U6 small nuclear 432, pseudogene		ENSG00000206923	q31.3
rs2846459:113528456:T:C	9	113528456	190 kb	SVEP1	sushi, von Willebrand factor type A, EGF and pentraxin domain containing 1	79987	ENSG00000165124	q31.3
rs2846459:113528456:T:C	9	113528456	230 kb	RNU6-124P	RNA, U6 small nuclear 124, pseudogene		ENSG00000212254	q31.3
10:96837622:T:G	10	96837622	8.4 kb	CYP2C8	cytochrome P450, family 2, subfamily C, polypeptide 8	1558	ENSG00000138115	q23.33	96796530	96829254	protein_coding
10:96837622:T:G	10	96837622	68 kb	CYP2C60P	cytochrome P450, family 2, subfamily C, polypeptide 60, pseudogene		ENSG00000260863	q23.33	96769431	96769569	pseudogene
10:96837622:T:G	10	96837622	70 kb	CYP2C59P	cytochrome P450, family 2, subfamily C, polypeptide 59, pseudogene		ENSG00000228460	q23.33	96766883	96767313	pseudogene
10:96837622:T:G	10	96837622	88 kb	CYP2C9	cytochrome P450, family 2, subfamily C, polypeptide 9	1559	ENSG00000138109	q23.33	96698415	96749147	protein_coding
10:96837622:T:G	10	96837622	110 kb	PAWRP1	PRKC, apoptosis, WT1, regulator pseudogene 1		ENSG00000225533	q23.33	96943410	96943974	pseudogene
10:96837622:T:G	10	96837622	120 kb	C10orf129	chromosome 10 open reading frame 129	142827	ENSG00000173124	q23.33	96953957	96988685	protein_coding
10:96837622:T:G	10	96837622	140 kb	MTND4P20	MT-ND4 pseudogene 20		ENSG00000233377	q23.33	96700010	96700878	pseudogene
10:96837622:T:G	10	96837622	160 kb	PDLIM1	PDZ and LIM domain 1	9124	ENSG00000107438	q24.1	96997329	97050781	protein_coding
10:96837622:T:G	10	96837622	200 kb	CYP2C58P	cytochrome P450, family 2, subfamily C, polypeptide 58, pseudogene		ENSG00000235199	q23.33	96625609	96632886	pseudogene
10:96837622:T:G	10	96837622	220 kb	CYP2C19	cytochrome P450, family 2, subfamily C, polypeptide 19	1557	ENSG00000165841	q23.33	96447911	96613017	protein_coding
10:96837622:T:G	10	96837622	230 kb	SORBS1	sorbin and SH3 domain containing 1	10580	ENSG00000095637	q24.1	97071528	97321171	protein_coding
rs138934880:55633630:T:G	15	55633630	0 kb	PIGB	phosphatidylinositol glycan anchor biosynthesis, class B	9488	ENSG00000069943	q21.3	55611158	55647846	protein_coding	mRNA	NMD transcript	intron	MODIFIER
rs138934880:55633630:T:G	15	55633630	0 kb	PIGB	phosphatidylinositol glycan anchor biosynthesis, class B	9488	ENSG00000069943	q21.3	55611158	55647846	protein_coding	primary_transcript	Intron	intron	MODIFIER
rs138934880:55633630:T:G	15	55633630	0 kb	CCPG1	cell cycle progression 1	9236	ENSG00000260916	q21.3	55632230	55700708	protein_coding	primary_transcript	Intron	intron	MODIFIER
rs138934880:55633630:T:G	15	55633630	0 kb	PIGB	phosphatidylinositol glycan anchor biosynthesis, class B	9488	ENSG00000069943	q21.3	55611158	55647846	protein_coding	ncRNA	Non coding transcript	nc-RNA	MODIFIER
rs138934880:55633630:T:G	15	55633630	0 kb	CCPG1	cell cycle progression 1	9236	ENSG00000260916	q21.3	55632230	55700708	protein_coding	ncRNA	Non coding transcript	nc-RNA	MODIFIER
rs138934880:55633630:T:G	15	55633630	0 kb	PIGB	phosphatidylinositol glycan anchor biosynthesis, class B	9488	ENSG00000069943	q21.3	55611158	55647846	protein_coding	transcript	Downstream gene	near_gene	MODIFIER
rs138934880:55633630:T:G	15	55633630	14 kb	DYX1C1-CCPG1	DYX1C1-CCPG1 readthrough (NMD candidate)	100533483	ENSG00000261771	q21.3	55647446	55790558	processed_transcript
rs138934880:55633630:T:G	15	55633630	22 kb	RAB27A	RAB27A, member RAS oncogene family	5873	ENSG00000069974	q21.3	55495164	55611311	protein_coding
rs138934880:55633630:T:G	15	55633630	32 kb	MIR628	microRNA 628	693213	ENSG00000207964	q21.3	55665138	55665232	miRNA
rs138934880:55633630:T:G	15	55633630	67 kb	C15orf65	chromosome 15 open reading frame 65	145788	ENSG00000261652	q21.3	55700746	55710962	protein_coding
rs138934880:55633630:T:G	15	55633630	69 kb	DYX1C1	dyslexia susceptibility 1 candidate 1	161582	ENSG00000256061	q21.3	55702723	55800432	protein_coding
rs138934880:55633630:T:G	15	55633630	140 kb	RSL24D1	ribosomal L24 domain containing 1	51187	ENSG00000137876	q21.3	55473004	55489265	protein_coding
rs138934880:55633630:T:G	15	55633630	200 kb	PYGO1	pygopus family PHD finger 1	26108	ENSG00000171016	q21.3	55831088	55881145	protein_coding
rs3114901:89389632:A:C	16	89389632	0 kb	AC137932.6			ENSG00000261253	q24.3	89387541	89391518	antisense	ncRNA	Non coding transcript exon	nc-exon	MODIFIER
rs3114901:89389632:A:C	16	89389632	0 kb	ANKRD11	ankyrin repeat domain 11	29123	ENSG00000167522	q24.3	89334038	89556969	protein_coding	mRNA	NMD transcript	intron	MODIFIER
rs3114901:89389632:A:C	16	89389632	0 kb	ANKRD11	ankyrin repeat domain 11	29123	ENSG00000167522	q24.3	89334038	89556969	protein_coding	primary_transcript	Intron	intron	MODIFIER
rs3114901:89389632:A:C	16	89389632	0 kb	ANKRD11	ankyrin repeat domain 11	29123	ENSG00000167522	q24.3	89334038	89556969	protein_coding	ncRNA	Non coding transcript	nc-RNA	MODIFIER
rs3114901:89389632:A:C	16	89389632	0 kb	AC137932.6			ENSG00000261253	q24.3	89387541	89391518	antisense	ncRNA	Non coding transcript	nc-RNA	MODIFIER
rs3114901:89389632:A:C	16	89389632	0 kb	ANKRD11	ankyrin repeat domain 11	29123	ENSG00000167522	q24.3	89334038	89556969	protein_coding	transcript	Upstream gene	near_gene	MODIFIER
rs3114901:89389632:A:C	16	89389632	94 kb	ZNF778	zinc finger protein 778	197320	ENSG00000170100	q24.3	89284118	89295363	protein_coding
rs3114901:89389632:A:C	16	89389632	120 kb	RNU6-430P	RNA, U6 small nuclear 430, pseudogene		ENSG00000252887	q24.3	89509726	89509832	snRNA
rs3114901:89389632:A:C	16	89389632	120 kb	SLC22A31	solute carrier family 22, member 31	146429	ENSG00000259803	q24.3	89262406	89268072	protein_coding
rs3114901:89389632:A:C	16	89389632	130 kb	CDH15	cadherin 15, type 1, M-cadherin (myotubule)	1013	ENSG00000129910	q24.3	89238175	89261900	protein_coding
rs3114901:89389632:A:C	16	89389632	160 kb	LINC00304	long intergenic non-protein coding RNA 304	283860	ENSG00000180422	q24.3	89225554	89230653	lincRNA
rs3114901:89389632:A:C	16	89389632	170 kb	ACSF3	acyl-CoA synthetase family member 3	197322	ENSG00000176715	q24.3	89154783	89222254	protein_coding
rs3114901:89389632:A:C	16	89389632	170 kb	SPG7	spastic paraplegia 7 (pure and complicated autosomal recessive)	101930112	ENSG00000197912	q24.3	89557325	89624176	protein_coding
rs3114901:89389632:A:C	16	89389632	170 kb	SPG7	spastic paraplegia 7 (pure and complicated autosomal recessive)	6687	ENSG00000197912	q24.3	89557325	89624176	protein_coding
rs3114901:89389632:A:C	16	89389632	210 kb	RNU7-117P	RNA, U7 small nuclear 117 pseudogene		ENSG00000252579	q24.3	89599924	89599962	snRNA
rs3114901:89389632:A:C	16	89389632	240 kb	RPL13	ribosomal protein L13	606500	ENSG00000167526	q24.3	89627065	89630950	protein_coding
rs3114901:89389632:A:C	16	89389632	240 kb	RPL13	ribosomal protein L13	6137	ENSG00000167526	q24.3	89627065	89630950	protein_coding
rs3114901:89389632:A:C	16	89389632	240 kb	SNORD68	small nucleolar RNA, C/D box 68		ENSG00000200084	q24.3	89627842	89627925	snoRNA
rs9959760:6824219:C:T	18	6824219	0 kb	ARHGAP28	Rho GTPase activating protein 28	79822	ENSG00000088756	p11.31	6729717	6915715	protein_coding	primary_transcript	Intron	intron	MODIFIER
rs9959760:6824219:C:T	18	6824219	95 kb	LINC00668	long intergenic non-protein coding RNA 668	400643	ENSG00000265933	p11.31	6919495	6929965	lincRNA
rs9959760:6824219:C:T	18	6824219	100 kb	SCML2P1	sex comb on midleg-like 2 (Drosophila) pseudogene 1		ENSG00000264127	p11.31	6926943	6928209	pseudogene
rs9959760:6824219:C:T	18	6824219	110 kb	RNU6-916P	RNA, U6 small nuclear 916, pseudogene		ENSG00000251897	p11.31	6936911	6937019	snRNA
rs9959760:6824219:C:T	18	6824219	120 kb	LAMA1	laminin, alpha 1	284217	ENSG00000101680	p11.23	6941743	7117813	protein_coding
rs9959760:6824219:C:T	18	6824219	150 kb	RN7SL537P	RNA, 7SL, cytoplasmic 537, pseudogene		ENSG00000265890	p11.31	6972707	6972988	misc_RNA
rs9959760:6824219:C:T	18	6824219	220 kb	RN7SL282P	RNA, 7SL, cytoplasmic 282, pseudogene		ENSG00000243591	p11.31	6601539	6601834	misc_RNA
rs9959760:6824219:C:T	18	6824219	230 kb	C18orf64	chromosome 18 open reading frame 64	100130480	ENSG00000265944	p11.31	6511415	6590652	protein_coding
rs9960002:6824484:C:T	18	6824484	0 kb	ARHGAP28	Rho GTPase activating protein 28	79822	ENSG00000088756	p11.31	6729717	6915715	protein_coding	primary_transcript	Intron	intron	MODIFIER
rs9960002:6824484:C:T	18	6824484	95 kb	LINC00668	long intergenic non-protein coding RNA 668	400643	ENSG00000265933	p11.31	6919495	6929965	lincRNA
rs9960002:6824484:C:T	18	6824484	100 kb	SCML2P1	sex comb on midleg-like 2 (Drosophila) pseudogene 1		ENSG00000264127	p11.31	6926943	6928209	pseudogene
rs9960002:6824484:C:T	18	6824484	110 kb	RNU6-916P	RNA, U6 small nuclear 916, pseudogene		ENSG00000251897	p11.31	6936911	6937019	snRNA
rs9960002:6824484:C:T	18	6824484	120 kb	LAMA1	laminin, alpha 1	284217	ENSG00000101680	p11.23	6941743	7117813	protein_coding
rs9960002:6824484:C:T	18	6824484	150 kb	RN7SL537P	RNA, 7SL, cytoplasmic 537, pseudogene		ENSG00000265890	p11.31	6972707	6972988	misc_RNA
rs9960002:6824484:C:T	18	6824484	220 kb	RN7SL282P	RNA, 7SL, cytoplasmic 282, pseudogene		ENSG00000243591	p11.31	6601539	6601834	misc_RNA
rs9960002:6824484:C:T	18	6824484	230 kb	C18orf64	chromosome 18 open reading frame 64	100130480	ENSG00000265944	p11.31	6511415	6590652	protein_coding
rs9966975:6826899:C:T	18	6826899	0 kb	ARHGAP28	Rho GTPase activating protein 28	79822	ENSG00000088756	p11.31	6729717	6915715	protein_coding	primary_transcript	Intron	intron	MODIFIER
rs9966975:6826899:C:T	18	6826899	0 kb	ARHGAP28	Rho GTPase activating protein 28	79822	ENSG00000088756	p11.31	6729717	6915715	protein_coding	transcript	Downstream gene	near_gene	MODIFIER
rs9966975:6826899:C:T	18	6826899	93 kb	LINC00668	long intergenic non-protein coding RNA 668	400643	ENSG00000265933	p11.31	6919495	6929965	lincRNA
rs9966975:6826899:C:T	18	6826899	100 kb	SCML2P1	sex comb on midleg-like 2 (Drosophila) pseudogene 1		ENSG00000264127	p11.31	6926943	6928209	pseudogene
rs9966975:6826899:C:T	18	6826899	110 kb	RNU6-916P	RNA, U6 small nuclear 916, pseudogene		ENSG00000251897	p11.31	6936911	6937019	snRNA
rs9966975:6826899:C:T	18	6826899	110 kb	LAMA1	laminin, alpha 1	284217	ENSG00000101680	p11.23	6941743	7117813	protein_coding
rs9966975:6826899:C:T	18	6826899	150 kb	RN7SL537P	RNA, 7SL, cytoplasmic 537, pseudogene		ENSG00000265890	p11.31	6972707	6972988	misc_RNA
rs9966975:6826899:C:T	18	6826899	230 kb	RN7SL282P	RNA, 7SL, cytoplasmic 282, pseudogene		ENSG00000243591	p11.31	6601539	6601834	misc_RNA
rs9966975:6826899:C:T	18	6826899	240 kb	C18orf64	chromosome 18 open reading frame 64	100130480	ENSG00000265944	p11.31	6511415	6590652	protein_coding
rs9958278:6826900:T:G	18	6826900	0 kb	ARHGAP28	Rho GTPase activating protein 28	79822	ENSG00000088756	p11.31	6729717	6915715	protein_coding	primary_transcript	Intron	intron	MODIFIER
rs9958278:6826900:T:G	18	6826900	0 kb	ARHGAP28	Rho GTPase activating protein 28	79822	ENSG00000088756	p11.31	6729717	6915715	protein_coding	transcript	Downstream gene	near_gene	MODIFIER
rs9958278:6826900:T:G	18	6826900	93 kb	LINC00668	long intergenic non-protein coding RNA 668	400643	ENSG00000265933	p11.31	6919495	6929965	lincRNA
rs9958278:6826900:T:G	18	6826900	100 kb	SCML2P1	sex comb on midleg-like 2 (Drosophila) pseudogene 1		ENSG00000264127	p11.31	6926943	6928209	pseudogene
rs9958278:6826900:T:G	18	6826900	110 kb	RNU6-916P	RNA, U6 small nuclear 916, pseudogene		ENSG00000251897	p11.31	6936911	6937019	snRNA
rs9958278:6826900:T:G	18	6826900	110 kb	LAMA1	laminin, alpha 1	284217	ENSG00000101680	p11.23	6941743	7117813	protein_coding
rs9958278:6826900:T:G	18	6826900	150 kb	RN7SL537P	RNA, 7SL, cytoplasmic 537, pseudogene		ENSG00000265890	p11.31	6972707	6972988	misc_RNA
rs9958278:6826900:T:G	18	6826900	230 kb	RN7SL282P	RNA, 7SL, cytoplasmic 282, pseudogene		ENSG00000243591	p11.31	6601539	6601834	misc_RNA
rs9958278:6826900:T:G	18	6826900	240 kb	C18orf64	chromosome 18 open reading frame 64	100130480	ENSG00000265944	p11.31	6511415	6590652	protein_coding
18:6831480:T:C	18	6831480	0 kb	ARHGAP28	Rho GTPase activating protein 28	79822	ENSG00000088756	p11.31	6729717	6915715	protein_coding	primary_transcript	Intron	intron	MODIFIER
18:6831480:T:C	18	6831480	0 kb	ARHGAP28	Rho GTPase activating protein 28	79822	ENSG00000088756	p11.31	6729717	6915715	protein_coding	transcript	Upstream gene	near_gene	MODIFIER
18:6831480:T:C	18	6831480	88 kb	LINC00668	long intergenic non-protein coding RNA 668	400643	ENSG00000265933	p11.31	6919495	6929965	lincRNA
18:6831480:T:C	18	6831480	95 kb	SCML2P1	sex comb on midleg-like 2 (Drosophila) pseudogene 1		ENSG00000264127	p11.31	6926943	6928209	pseudogene
18:6831480:T:C	18	6831480	110 kb	RNU6-916P	RNA, U6 small nuclear 916, pseudogene		ENSG00000251897	p11.31	6936911	6937019	snRNA
18:6831480:T:C	18	6831480	110 kb	LAMA1	laminin, alpha 1	284217	ENSG00000101680	p11.23	6941743	7117813	protein_coding
18:6831480:T:C	18	6831480	140 kb	RN7SL537P	RNA, 7SL, cytoplasmic 537, pseudogene		ENSG00000265890	p11.31	6972707	6972988	misc_RNA
18:6831480:T:C	18	6831480	230 kb	RN7SL282P	RNA, 7SL, cytoplasmic 282, pseudogene		ENSG00000243591	p11.31	6601539	6601834	misc_RNA
18:6831480:T:C	18	6831480	240 kb	C18orf64	chromosome 18 open reading frame 64	100130480	ENSG00000265944	p11.31	6511415	6590652	protein_coding
rs117319985:6834910:T:G	18	6834910	0 kb	ARHGAP28	Rho GTPase activating protein 28	79822	ENSG00000088756	p11.31	6729717	6915715	protein_coding	primary_transcript	Intron	intron	MODIFIER
rs117319985:6834910:T:G	18	6834910	0 kb	ARHGAP28	Rho GTPase activating protein 28	79822	ENSG00000088756	p11.31	6729717	6915715	protein_coding	transcript	Upstream gene	near_gene	MODIFIER
rs117319985:6834910:T:G	18	6834910	85 kb	LINC00668	long intergenic non-protein coding RNA 668	400643	ENSG00000265933	p11.31	6919495	6929965	lincRNA
rs117319985:6834910:T:G	18	6834910	92 kb	SCML2P1	sex comb on midleg-like 2 (Drosophila) pseudogene 1		ENSG00000264127	p11.31	6926943	6928209	pseudogene
rs117319985:6834910:T:G	18	6834910	100 kb	RNU6-916P	RNA, U6 small nuclear 916, pseudogene		ENSG00000251897	p11.31	6936911	6937019	snRNA
rs117319985:6834910:T:G	18	6834910	110 kb	LAMA1	laminin, alpha 1	284217	ENSG00000101680	p11.23	6941743	7117813	protein_coding
rs117319985:6834910:T:G	18	6834910	140 kb	RN7SL537P	RNA, 7SL, cytoplasmic 537, pseudogene		ENSG00000265890	p11.31	6972707	6972988	misc_RNA
rs117319985:6834910:T:G	18	6834910	230 kb	RN7SL282P	RNA, 7SL, cytoplasmic 282, pseudogene		ENSG00000243591	p11.31	6601539	6601834	misc_RNA
rs117319985:6834910:T:G	18	6834910	240 kb	C18orf64	chromosome 18 open reading frame 64	100130480	ENSG00000265944	p11.31	6511415	6590652	protein_coding
rs7245281:43405183:G:A	18	43405183	0.29 kb	SIGLEC15	sialic acid binding Ig-like lectin 15	284266	ENSG00000197046	q12.3	43405477	43424045	protein_coding	transcript	Upstream gene	near_gene	MODIFIER
rs7245281:43405183:G:A	18	43405183	22 kb	EPG5	ectopic P-granules autophagy protein 5 homolog (C. elegans)	57724	ENSG00000152223	q21.1	43427574	43547240	protein_coding
rs7245281:43405183:G:A	18	43405183	73 kb	SLC14A1	solute carrier family 14 (urea transporter), member 1 (Kidd blood group)	6563	ENSG00000141469	q12.3	43304092	43332485	protein_coding
rs7245281:43405183:G:A	18	43405183	140 kb	SLC14A2	solute carrier family 14 (urea transporter), member 2	101930602	ENSG00000132874	q12.3	42792960	43263072	protein_coding
rs7245281:43405183:G:A	18	43405183	140 kb	SLC14A2	solute carrier family 14 (urea transporter), member 2	101930184	ENSG00000132874	q12.3	42792960	43263072	protein_coding
rs7245281:43405183:G:A	18	43405183	140 kb	SLC14A2	solute carrier family 14 (urea transporter), member 2	8170	ENSG00000132874	q12.3	42792960	43263072	protein_coding
rs7245281:43405183:G:A	18	43405183	160 kb	PSTPIP2	proline-serine-threonine phosphatase interacting protein 2	9050	ENSG00000152229	q21.1	43563502	43652238	protein_coding
rs7245281:43405183:G:A	18	43405183	160 kb	RN7SKP26	RNA, 7SK small nuclear pseudogene 26		ENSG00000222179	q21.1	43569619	43569911	misc_RNA
rs4539714:51259612:T:C	19	51259612	2 kb	GPR32P1	G protein-coupled receptor 32, pseudogene 1		ENSG00000269565	q13.33	51261639	51262449	pseudogene	transcript	Upstream gene	near_gene	MODIFIER
rs4539714:51259612:T:C	19	51259612	14 kb	GPR32	G protein-coupled receptor 32	2854	ENSG00000142511	q13.33	51273721	51274989	protein_coding
rs4539714:51259612:T:C	19	51259612	31 kb	CLEC11A	C-type lectin domain family 11, member A	6320	ENSG00000105472	q13.33	51226586	51228974	protein_coding
rs4539714:51259612:T:C	19	51259612	34 kb	ACPT	acid phosphatase, testicular	93650	ENSG00000142513	q13.33	51293672	51298481	protein_coding
rs4539714:51259612:T:C	19	51259612	37 kb	SHANK1	SH3 and multiple ankyrin repeat domains 1	50944	ENSG00000161681	q13.33	51165084	51222707	protein_coding
rs4539714:51259612:T:C	19	51259612	41 kb	C19orf48	chromosome 19 open reading frame 48	692204	ENSG00000167747	q13.33	51300961	51308186	protein_coding
rs4539714:51259612:T:C	19	51259612	41 kb	C19orf48	chromosome 19 open reading frame 48	84798	ENSG00000167747	q13.33	51300961	51308186	protein_coding
rs4539714:51259612:T:C	19	51259612	43 kb	SNORD88B	small nucleolar RNA, C/D box 88B	692203	ENSG00000221381	q13.33	51302289	51302379	snoRNA
rs4539714:51259612:T:C	19	51259612	43 kb	SNORD88A	small nucleolar RNA, C/D box 88A	692202	ENSG00000221241	q13.33	51302699	51302789	snoRNA
rs4539714:51259612:T:C	19	51259612	46 kb	SNORD88C	small nucleolar RNA, C/D box 88C		ENSG00000220988	q13.33	51305585	51305675	snoRNA
rs4539714:51259612:T:C	19	51259612	63 kb	KLK1	kallikrein 1	3816	ENSG00000167748	q13.33	51322404	51327043	protein_coding
rs4539714:51259612:T:C	19	51259612	69 kb	KLK15	kallikrein-related peptidase 15	55554	ENSG00000174562	q13.33	51328545	51340469	protein_coding
rs4539714:51259612:T:C	19	51259612	88 kb	SYT3	synaptotagmin III	84258	ENSG00000213023	q13.33	51124564	51171651	protein_coding
rs4539714:51259612:T:C	19	51259612	97 kb	C19orf81	chromosome 19 open reading frame 81	342918	ENSG00000235034	q13.33	51152702	51162567	protein_coding
rs4539714:51259612:T:C	19	51259612	99 kb	KLK3	kallikrein-related peptidase 3	354	ENSG00000142515	q13.33	51358171	51364020	protein_coding
rs4539714:51259612:T:C	19	51259612	110 kb	KLK2	kallikrein-related peptidase 2	3817	ENSG00000167751	q13.33	51364824	51383823	protein_coding
rs4539714:51259612:T:C	19	51259612	130 kb	KLKP1	kallikrein pseudogene 1	606293	ENSG00000197588	q13.33	51385352	51399654	pseudogene
rs4539714:51259612:T:C	19	51259612	150 kb	KLK4	kallikrein-related peptidase 4	9622	ENSG00000167749	q13.41	51409608	51413994	protein_coding
rs4539714:51259612:T:C	19	51259612	190 kb	KLK5	kallikrein-related peptidase 5	25818	ENSG00000167754	q13.41	51446559	51456349	protein_coding
rs4539714:51259612:T:C	19	51259612	190 kb	LRRC4B	leucine rich repeat containing 4B	94030	ENSG00000131409	q13.33	51020149	51071302	protein_coding
rs4539714:51259612:T:C	19	51259612	200 kb	KLK6	kallikrein-related peptidase 6	5653	ENSG00000167755	q13.41	51461887	51472929	protein_coding
rs4539714:51259612:T:C	19	51259612	220 kb	KLK7	kallikrein-related peptidase 7	5650	ENSG00000169035	q13.41	51479729	51487355	protein_coding
rs4539714:51259612:T:C	19	51259612	240 kb	KLK8	kallikrein-related peptidase 8	11202	ENSG00000129455	q13.41	51499263	51505967	protein_coding
rs4539714:51259612:T:C	19	51259612	240 kb	ASPDH	aspartate dehydrogenase domain containing	554235	ENSG00000204653	q13.33	51014857	51017947	protein_coding
rs4539714:51259612:T:C	19	51259612	240 kb	KLK9	kallikrein-related peptidase 9	284366	ENSG00000213022	q13.41	51503806	51512890	protein_coding
rs4539714:51259612:T:C	19	51259612	250 kb	JOSD2	Josephin domain containing 2	126119	ENSG00000161677	q13.33	51009255	51014610	protein_coding
rs58056086:55256021:C:T	20	55256021	7.4 kb	RN7SL170P	RNA, 7SL, cytoplasmic 170, pseudogene		ENSG00000241821	q13.31	55263457	55263749	misc_RNA
rs58056086:55256021:C:T	20	55256021	13 kb	RNU6-1146P	RNA, U6 small nuclear 1146, pseudogene		ENSG00000252091	q13.31	55242486	55242587	snRNA
rs58056086:55256021:C:T	20	55256021	20 kb	PTMAP6	prothymosin, alpha pseudogene 6		ENSG00000237000	q13.31	55275893	55276570	pseudogene
rs58056086:55256021:C:T	20	55256021	42 kb	TFAP2C	transcription factor AP-2 gamma (activating enhancer binding protein 2 gamma)	7022	ENSG00000087510	q13.31	55204358	55214339	protein_coding
rs58056086:55256021:C:T	20	55256021	79 kb	RPS4XP3	ribosomal protein S4X pseudogene 3		ENSG00000214541	q13.31	55176757	55177169	pseudogene
rs58056086:55256021:C:T	20	55256021	110 kb	RNU6-929P	RNA, U6 small nuclear 929, pseudogene		ENSG00000207158	q13.31	55361037	55361143	snRNA
rs58056086:55256021:C:T	20	55256021	140 kb	FAM209B	family with sequence similarity 209, member B	388799	ENSG00000213714	q13.31	55108302	55111576	protein_coding
rs58056086:55256021:C:T	20	55256021	150 kb	FAM209A	family with sequence similarity 209, member A	388799	ENSG00000124103	q13.31	55092243	55101198	protein_coding
rs58056086:55256021:C:T	20	55256021	150 kb	FAM209A	family with sequence similarity 209, member A	200232	ENSG00000124103	q13.31	55092243	55101198	protein_coding
rs58056086:55256021:C:T	20	55256021	160 kb	GCNT7	glucosaminyl (N-acetyl) transferase family member 7	140687	ENSG00000124091	q13.31	55066548	55100981	protein_coding
rs58056086:55256021:C:T	20	55256021	160 kb	RTFDC1	replication termination factor 2 domain containing 1	51507	ENSG00000022277	q13.31	55043647	55093943	protein_coding
rs58056086:55256021:C:T	20	55256021	220 kb	RPL39P	ribosomal protein L39 pseudogene		ENSG00000228601	q13.31	55034484	55034639	pseudogene
rs58056086:55256021:C:T	20	55256021	220 kb	CASS4	Cas scaffolding protein family member 4	57091	ENSG00000087589	q13.2	54987168	55034396	protein_coding
rs35057878:25558300:G:T	21	25558300	0 kb	AP000470.2			ENSG00000224018	q21.2	25527484	25560655	lincRNA	primary_transcript	Intron	intron	MODIFIER
rs35057878:25558300:G:T	21	25558300	0 kb	AP000470.2			ENSG00000224018	q21.2	25527484	25560655	lincRNA	ncRNA	Non coding transcript	nc-RNA	MODIFIER
rs35057878:25558300:G:T	21	25558300
rs35192945:25558377:T:C	21	25558377	0 kb	AP000470.2			ENSG00000224018	q21.2				primary_transcript	Intron	intron	MODIFIER
rs35192945:25558377:T:C	21	25558377	0 kb	AP000470.2			ENSG00000224018	q21.2				ncRNA	Non coding transcript	nc-RNA	MODIFIER
rs35192945:25558377:T:C	21	25558377
rs1910605:25558908:A:G	21	25558908	0 kb	AP000470.2			ENSG00000224018	q21.2				primary_transcript	Intron	intron	MODIFIER
rs1910605:25558908:A:G	21	25558908	0 kb	AP000470.2			ENSG00000224018	q21.2				ncRNA	Non coding transcript	nc-RNA	MODIFIER
rs1910605:25558908:A:G	21	25558908
rs7276019:25561071:C:T	21	25561071	0.42 kb	AP000470.2			ENSG00000224018	q21.2				transcript	Upstream gene	near_gene	MODIFIER
rs7276019:25561071:C:T	21	25561071
rs1910622:25561631:A:G	21	25561631	0.98 kb	AP000470.2			ENSG00000224018	q21.2				transcript	Upstream gene	near_gene	MODIFIER
rs1910622:25561631:A:G	21	25561631
rs8133019:25563988:A:G	21	25563988	3.3 kb	AP000470.2			ENSG00000224018	q21.2				transcript	Upstream gene	near_gene	MODIFIER
rs8133019:25563988:A:G	21	25563988
rs1910624:25566307:G:A	21	25566307
rs13051156:25569291:C:T	21	25569291
rs13051443:25569338:G:A	21	25569338
rs2828905:25569598:C:G	21	25569598
rs12482163:25571073:C:T	21	25571073
rs12482164:25571076:C:T	21	25571076
rs2828909:25571137:T:A	21	25571137
rs13052317:25571594:A:C	21	25571594
rs13050542:25574927:A:T	21	25574927
rs13052620:25578781:G:A	21	25578781
rs13052749:25578898:G:A	21	25578898
rs12482154:25579461:C:T	21	25579461
rs7282587:25579764:G:T	21	25579764
rs12170366:18626502:T:C	22	18626502	0 kb	TUBA8	tubulin, alpha 8	51807	ENSG00000183785	q11.21				primary_transcript	Intron	intron	MODIFIER
rs12170366:18626502:T:C	22	18626502	6.2 kb	USP18	ubiquitin specific peptidase 18	11274	ENSG00000184979	q11.21
rs12170366:18626502:T:C	22	18626502	13 kb	PEX26	peroxisomal biogenesis factor 26	55670	ENSG00000215193	q11.21
rs12170366:18626502:T:C	22	18626502	40 kb	ARL2BPP10	ADP-ribosylation factor-like 2 binding protein pseudogene 10		ENSG00000225225	q11.21
rs12170366:18626502:T:C	22	18626502	120 kb	MICAL3	microtubule associated monooxygenase, calponin and LIM domain containing 3	57553	ENSG00000243156	q11.21
rs12170366:18626502:T:C	22	18626502	120 kb	RHEBP3	Ras-homolog enriched in brain pseudogene 3		ENSG00000237446	q11.21
rs12170366:18626502:T:C	22	18626502	130 kb	GGT3P	gamma-glutamyltransferase 3 pseudogene	100132705	ENSG00000197421	q11.21
rs12170366:18626502:T:C	22	18626502	160 kb	MIR648	microRNA 648	693233	ENSG00000207780	q11.21
rs12170366:18626502:T:C	22	18626502	220 kb	BCRP7	breakpoint cluster region pseudogene 7		ENSG00000215544	q11.21
