# Supplementary material for: Genome-wide analysis of carotid plaque burden suggests a role of IL5 in men
Source: PLoS One. 2020 May 29;15(5):e0233728. doi: 10.1371/journal.pone.0233728 (PMC7259763; doi:10.1371/journal.pone.0233728)
Supplement: S6 Table — Lead SNPs are marked green in column A. (XLSX) [file pone.0233728.s006.xlsx]

## Sheet: S6
Table S6: eQTL lookup of the associated SNPs. Lead SNPs are marked green in column A.
SNP	chromosome of SNP	position of SNP	r2 SNP & eQTL-SNP	distance SNP & GWAS-SNP	reference LD calculation	eQTL-SNP	eQTL-gene	eQTL-gene probe ID	cis/trans	eQTL tissue	eQTL p-value or q-value	eQTL statistic type	chromosome of eQTL-SNP	position of eQTL-SNP	choromosome of eQTL-gene	transcription start position eQTL-gene	transcription end position eQTL-gene	distance eQTL-SNP eQTL-gene	study	eQTL first author	eQTL PMID	best corresp. p-value or r2
rs3831903:29631236:C:CTA	1	29631236	0.314417	14918	ref1: TG phase3 v5	rs2076620	ATPIF1	ILMN_1685978	trans	PBMC and Whole Blood	1.52881e-08	pval	1	29616318	1	28562611	28564609	1051709	LIFE A1&B3 hierarch.FDR	Kirsten 2018	in preparation	p
rs3831903:29631236:C:CTA	1	29631236	0.33461	9270	ref1: TG phase3 v5	rs6671468	ATPIF1	ILMN_1685978	trans	PBMC and Whole Blood	1.67354e-08	pval	1	29621966	1	28562611	28564609	1057357	LIFE A1&B3 hierarch.FDR	Kirsten 2018	in preparation	r2
rs3831903:29631236:C:CTA	1	29631236	0.314417	14918	ref1: TG phase3 v5	rs2076620	EPB41	ILMN_1667408	cis	PBMC and Whole Blood	8.21687e-07	pval	1	29616318	1	29213603	29446558	169760	LIFE A1&B3 hierarch.FDR	Kirsten 2018	in preparation	p
rs3831903:29631236:C:CTA	1	29631236	1	1	ref2: TG phase1 v3	chr1:29631235:I	EPB41	ILMN_1667408	cis	PBMC and Whole Blood	1.17564e-05	pval	1	29631235	1	29213603	29446558	184677	LIFE A1&B3 hierarch.FDR	Kirsten 2018	in preparation	r2
rs3831903:29631236:C:CTA	1	29631236	0.34076	23957	ref1: TG phase3 v5	rs4428852	EPB41	ILMN_2323427	cis	PBMC	7.91702e-05	pval	1	29607279	1	29213603	29446558	160721	LIFE B3 hierarch.FDR	Kirsten 2018	in preparation	r2 & p
rs3831903:29631236:C:CTA	1	29631236	1	1	ref2: TG phase1 v3	chr1:29631235:I	EPB41	ILMN_1667408	cis	Whole Blood	1.65353e-05	pval	1	29631235	1	29213603	29446558	184677	LIFE A1 hierarch.FDR	Kirsten 2018	in preparation	r2 & p
rs3831903:29631236:C:CTA	1	29631236	0.314417	14918	ref1: TG phase3 v5	1:29616318	EPB41	2327677	cis	Whole_Blood	1.64248e-06	pval	1	29616318	1	29213635	29448704	167614	Framingham Heart Study	Joehanes_2017	28122634	p
rs3831903:29631236:C:CTA	1	29631236	0.33461	9270	ref1: TG phase3 v5	1:29621966	EPB41	2327677	cis	Whole_Blood	5.12035e-06	pval	1	29621966	1	29213635	29448704	173262	Framingham Heart Study	Joehanes_2017	28122634	r2
rs3831903:29631236:C:CTA	1	29631236	0.319998	1165	ref1: TG phase3 v5	rs10915249	EPB41	1580386	cis	blood	1.4938e-05	pval	1	29630071	1	29213602	29446558	183513	westra_2013	Westra_2013	24013639	p
rs3831903:29631236:C:CTA	1	29631236	0.792379	186	ref1: TG phase3 v5	rs7524056	EPB41	1580386	cis	blood	0.00124311	pval	1	29631050	1	29213602	29446558	184492	westra_2013	Westra_2013	24013639	r2
rs3831903:29631236:C:CTA	1	29631236	0.320697	2535	ref1: TG phase3 v5	rs2319405	EPB41	29971	cis	blood	7.09458e-13	pval	1	29628701	1	29445304	29445305	183396	eQTLgen in prep.	Vossa 2018 in prep.	eQTLgen in prep.	p
rs3831903:29631236:C:CTA	1	29631236	0.590914	5861	ref1: TG phase3 v5	rs9426315	EPB41	29971	cis	blood	5.14567e-07	pval	1	29625375	1	29445304	29445305	180070	eQTLgen in prep.	Vossa 2018 in prep.	eQTLgen in prep.	r2
rs3831903:29631236:C:CTA	1	29631236	0.319998	1165	ref1: TG phase3 v5	rs10915249	MECR		cis	Cells_Transformed_fibroblasts	1.62723e-06	pval	1	29630071	1	29519385	29557454	72617	GTEx_V7	GTEx Consortium 2017	29022597	p
rs3831903:29631236:C:CTA	1	29631236	0.33461	9270	ref1: TG phase3 v5	rs6671468	MECR		cis	Cells_Transformed_fibroblasts	1.06104e-05	pval	1	29621966	1	29519385	29557454	64512	GTEx_V7	GTEx Consortium 2017	29022597	r2
rs3831903:29631236:C:CTA	1	29631236	0.319998	1165	ref1: TG phase3 v5	rs10915249	PHACTR4	ILMN_1736548	cis	PBMC and Whole Blood	2.13993e-13	pval	1	29630071	1	28696093	28826880	803191	LIFE A1&B3 hierarch.FDR	Kirsten 2018	in preparation	p
rs3831903:29631236:C:CTA	1	29631236	0.590914	5861	ref1: TG phase3 v5	rs9426315	PHACTR4	ILMN_1736548	cis	PBMC and Whole Blood	3.27393e-06	pval	1	29625375	1	28696093	28826880	798495	LIFE A1&B3 hierarch.FDR	Kirsten 2018	in preparation	r2
rs3831903:29631236:C:CTA	1	29631236	0.319998	1165	ref1: TG phase3 v5	rs10915249	PHACTR4	ILMN_1736548	cis	PBMC	1.39884e-06	pval	1	29630071	1	28696093	28826880	803191	LIFE B3 hierarch.FDR	Kirsten 2018	in preparation	p
rs3831903:29631236:C:CTA	1	29631236	0.428701	280	ref1: TG phase3 v5	rs3737606	PHACTR4	ILMN_1736548	cis	PBMC	0.0021048	pval	1	29630956	1	28696093	28826880	804076	LIFE B3 hierarch.FDR	Kirsten 2018	in preparation	r2
rs3831903:29631236:C:CTA	1	29631236	0.314417	14918	ref1: TG phase3 v5	rs2076620	PHACTR4	ILMN_1736548	cis	Whole Blood	2.22602e-09	pval	1	29616318	1	28696093	28826880	789438	LIFE A1 hierarch.FDR	Kirsten 2018	in preparation	p
rs3831903:29631236:C:CTA	1	29631236	0.792379	186	ref1: TG phase3 v5	rs7524056	PHACTR4	ILMN_1736548	cis	Whole Blood	0.000406619	pval	1	29631050	1	28696093	28826880	804170	LIFE A1 hierarch.FDR	Kirsten 2018	in preparation	r2
rs3831903:29631236:C:CTA	1	29631236	0.314417	14918	ref1: TG phase3 v5	rs2076620	PTPRU		cis	Brain_Spinal_cord_cervical_c-1	6.19791e-10	pval	1	29616318	1	29563028	29653325	0	GTEx_V7	GTEx Consortium 2017	29022597	p
rs3831903:29631236:C:CTA	1	29631236	0.33461	9270	ref1: TG phase3 v5	rs6671468	PTPRU		cis	Brain_Spinal_cord_cervical_c-1	1.48573e-08	pval	1	29621966	1	29563028	29653325	0	GTEx_V7	GTEx Consortium 2017	29022597	r2
rs3831903:29631236:C:CTA	1	29631236	0.320697	2535	ref1: TG phase3 v5	rs2319405	PTPRU		cis	Esophagus_Muscularis	2.25868e-07	pval	1	29628701	1	29563028	29653325	0	GTEx_V7	GTEx Consortium 2017	29022597	p
rs3831903:29631236:C:CTA	1	29631236	0.33461	9270	ref1: TG phase3 v5	rs6671468	PTPRU		cis	Esophagus_Muscularis	2.71731e-06	pval	1	29621966	1	29563028	29653325	0	GTEx_V7	GTEx Consortium 2017	29022597	r2
rs3831903:29631236:C:CTA	1	29631236	0.33461	9270	ref1: TG phase3 v5	rs6671468	PTPRU		cis	Nerve_Tibial	4.02999e-06	pval	1	29621966	1	29563028	29653325	0	GTEx_V7	GTEx Consortium 2017	29022597	r2 & p
rs3831903:29631236:C:CTA	1	29631236	0.590914	5861	ref1: TG phase3 v5	rs9426315	RCC1	ILMN_1707493	cis	PBMC and Whole Blood	0.00123537	pval	1	29625375	1	28832455	28865708	759667	LIFE A1&B3 hierarch.FDR	Kirsten 2018	in preparation	p
rs3831903:29631236:C:CTA	1	29631236	1	1	ref2: TG phase1 v3	chr1:29631235:I	RCC1	ILMN_1707493	cis	PBMC and Whole Blood	0.00282965	pval	1	29631235	1	28832455	28865708	765527	LIFE A1&B3 hierarch.FDR	Kirsten 2018	in preparation	r2
rs3831903:29631236:C:CTA	1	29631236	0.314417	14918	ref1: TG phase3 v5	rs2076620	RCC1	ILMN_1707493	cis	PBMC	0.00040686	pval	1	29616318	1	28832455	28865708	750610	LIFE B3 hierarch.FDR	Kirsten 2018	in preparation	p
rs3831903:29631236:C:CTA	1	29631236	1	1	ref2: TG phase1 v3	chr1:29631235:I	RCC1	ILMN_1707493	cis	PBMC	0.00357066	pval	1	29631235	1	28832455	28865708	765527	LIFE B3 hierarch.FDR	Kirsten 2018	in preparation	r2
rs3831903:29631236:C:CTA	1	29631236	0.34076	23957	ref1: TG phase3 v5	rs4428852	SFRS4	7200037	cis	blood	5.1564e-07	pval	1	29607279					westra_2013	Westra_2013	24013639	p
rs3831903:29631236:C:CTA	1	29631236	0.792379	186	ref1: TG phase3 v5	rs7524056	SFRS4	7200037	cis	blood	7.61514e-05	pval	1	29631050					westra_2013	Westra_2013	24013639	r2
rs3831903:29631236:C:CTA	1	29631236	0.34076	23957	ref1: TG phase3 v5	rs4428852	SRSF4	25032	cis	blood	4.2949e-07	pval	1	29607279	1	29474627	29474628	132651	eQTLgen in prep.	Vossa 2018 in prep.	eQTLgen in prep.	r2 & p
rs60709352:162320608:CG:C	1	162320608	0.853097	3095	ref1: TG phase3 v5	rs347273	C1orf192	ILMN_1691299	cis	PBMC and Whole Blood	0.00147608	pval	1	162317513	1	161334522	161337664	979849	LIFE A1&B3 hierarch.FDR	Kirsten 2018	in preparation	p
rs60709352:162320608:CG:C	1	162320608	0.853097	2110	ref1: TG phase3 v5	rs347272	C1orf192	ILMN_1691299	cis	PBMC and Whole Blood	0.00186112	pval	1	162318498	1	161334522	161337664	980834	LIFE A1&B3 hierarch.FDR	Kirsten 2018	in preparation	r2
rs60709352:162320608:CG:C	1	162320608	0.567668	103	ref1: TG phase3 v5	rs79956922	C1orf226		cis	Brain_Cerebellar_Hemisphere	1.55023e-05	pval	1	162320505	1	162348631	162356600	28126	GTEx_V7	GTEx Consortium 2017	29022597	r2 & p
rs60709352:162320608:CG:C	1	162320608	0.302704	18992	ref1: TG phase3 v5	rs71818605	C1orf226		cis	Lung	1.96751e-05	pval	1	162301616	1	162348631	162356600	47015	GTEx_V7	GTEx Consortium 2017	29022597	r2 & p
rs60709352:162320608:CG:C	1	162320608	0.395779	13814	ref1: TG phase3 v5	rs28579521	FCGR2A	ILMN_2289849	cis	PBMC and Whole Blood	0.00308111	pval	1	162306794	1	161475205	161489359	817435	LIFE A1&B3 hierarch.FDR	Kirsten 2018	in preparation	p
rs60709352:162320608:CG:C	1	162320608	0.853097	2110	ref1: TG phase3 v5	rs347272	FCGR2A	ILMN_2289849	cis	PBMC and Whole Blood	0.00490881	pval	1	162318498	1	161475205	161489359	829139	LIFE A1&B3 hierarch.FDR	Kirsten 2018	in preparation	r2
rs60709352:162320608:CG:C	1	162320608	0.324335	1279	ref1: TG phase3 v5	rs347271	FCGR3A	ILMN_2112580	cis	PBMC	0.000814068	pval	1	162319329	1	161511553	161520413	798916	LIFE B3 hierarch.FDR	Kirsten 2018	in preparation	p
rs60709352:162320608:CG:C	1	162320608	0.853097	2110	ref1: TG phase3 v5	rs347272	FCGR3A	ILMN_2112580	cis	PBMC	0.00376251	pval	1	162318498	1	161511553	161520413	798085	LIFE B3 hierarch.FDR	Kirsten 2018	in preparation	r2
rs60709352:162320608:CG:C	1	162320608	0.33123	8781	ref1: TG phase3 v5	rs347284	FCGR3B	ILMN_1728639	cis	PBMC and Whole Blood	0.00100373	pval	1	162311827	1	161592990	161601158	710669	LIFE A1&B3 hierarch.FDR	Kirsten 2018	in preparation	p
rs60709352:162320608:CG:C	1	162320608	0.33123	7488	ref1: TG phase3 v5	rs347280	FCGR3B	ILMN_1728639	cis	PBMC and Whole Blood	0.00140629	pval	1	162313120	1	161592990	161601158	711962	LIFE A1&B3 hierarch.FDR	Kirsten 2018	in preparation	r2
rs60709352:162320608:CG:C	1	162320608	0.308441	5666	ref2: TG phase1 v3	chr1:162314942:D	FCGR3B	ILMN_1728639	cis	PBMC	0.00401207	pval	1	162314942	1	161592990	161601158	713784	LIFE B3 hierarch.FDR	Kirsten 2018	in preparation	r2 & p
rs60709352:162320608:CG:C	1	162320608	0.33123	8781	ref1: TG phase3 v5	rs347284	HSPA6	ILMN_1806165	cis	PBMC	0.00422749	pval	1	162311827	1	161494036	161496685	815142	LIFE B3 hierarch.FDR	Kirsten 2018	in preparation	p
rs60709352:162320608:CG:C	1	162320608	0.33123	7488	ref1: TG phase3 v5	rs347280	HSPA6	ILMN_1806165	cis	PBMC	0.00427779	pval	1	162313120	1	161494036	161496685	816435	LIFE B3 hierarch.FDR	Kirsten 2018	in preparation	r2
rs60709352:162320608:CG:C	1	162320608	0.853097	3095	ref1: TG phase3 v5	rs347273	TPBG		trans	lcl	0.0535331	q-value	1	162317513	6	83072922	83077133		hapmap_2012consensus	Sia_2012	22171328	r2 & p
rs34988391:231404651:C:CA	1	231404651	0.65291	12229	ref1: TG phase3 v5	rs6674439	ARV1	ILMN_1800935	cis	PBMC and Whole Blood	0.000270054	pval	1	231392422	1	231114823	231136471	255951	LIFE A1&B3 hierarch.FDR	Kirsten 2018	in preparation	p
rs34988391:231404651:C:CA	1	231404651	0.740515	12215	ref1: TG phase3 v5	rs6689655	ARV1	ILMN_1800935	cis	PBMC and Whole Blood	0.000726704	pval	1	231392436	1	231114823	231136471	255965	LIFE A1&B3 hierarch.FDR	Kirsten 2018	in preparation	r2
rs34988391:231404651:C:CA	1	231404651	0.65291	12229	ref1: TG phase3 v5	rs6674439	ARV1	ILMN_1800935	cis	PBMC	0.000104364	pval	1	231392422	1	231114823	231136471	255951	LIFE B3 hierarch.FDR	Kirsten 2018	in preparation	p
rs34988391:231404651:C:CA	1	231404651	0.746217	2310	ref1: TG phase3 v5	rs539699	ARV1	ILMN_1800935	cis	PBMC	0.00420419	pval	1	231406961	1	231114823	231136471	270490	LIFE B3 hierarch.FDR	Kirsten 2018	in preparation	r2
rs34988391:231404651:C:CA	1	231404651	0.472442	58550	ref1: TG phase3 v5	rs7546511	C1orf124	ILMN_1655485	cis	PBMC and Whole Blood	2.77802e-10	pval	1	231463201	1	231473682	231489988	10481	LIFE A1&B3 hierarch.FDR	Kirsten 2018	in preparation	p
rs34988391:231404651:C:CA	1	231404651	0.746217	2310	ref1: TG phase3 v5	rs539699	C1orf124	ILMN_1655485	cis	PBMC and Whole Blood	1.60246e-05	pval	1	231406961	1	231473682	231489988	66721	LIFE A1&B3 hierarch.FDR	Kirsten 2018	in preparation	r2
rs34988391:231404651:C:CA	1	231404651	0.472442	58550	ref1: TG phase3 v5	rs7546511	C1orf124	ILMN_1655485	cis	PBMC	5.53733e-07	pval	1	231463201	1	231473682	231489988	10481	LIFE B3 hierarch.FDR	Kirsten 2018	in preparation	p
rs34988391:231404651:C:CA	1	231404651	0.746217	2310	ref1: TG phase3 v5	rs539699	C1orf124	ILMN_1655485	cis	PBMC	0.000595648	pval	1	231406961	1	231473682	231489988	66721	LIFE B3 hierarch.FDR	Kirsten 2018	in preparation	r2
rs34988391:231404651:C:CA	1	231404651	0.472442	58550	ref1: TG phase3 v5	rs7546511	C1orf124	ILMN_1655485	cis	Whole Blood	0.000107381	pval	1	231463201	1	231473682	231489988	10481	LIFE A1 hierarch.FDR	Kirsten 2018	in preparation	p
rs34988391:231404651:C:CA	1	231404651	0.738408	685	ref1: TG phase3 v5	rs525427	C1orf124	ILMN_1655485	cis	Whole Blood	0.00170244	pval	1	231403966	1	231473682	231489988	69716	LIFE A1 hierarch.FDR	Kirsten 2018	in preparation	r2
rs34988391:231404651:C:CA	1	231404651	0.661006	8017	ref1: TG phase3 v5	rs531592	C1orf124	4880181	cis	blood	3.17749e-06	pval	1	231396634					westra_2013	Westra_2013	24013639	p
rs34988391:231404651:C:CA	1	231404651	0.746217	2310	ref1: TG phase3 v5	rs539699	C1orf124	4880181	cis	blood	4.00831e-05	pval	1	231406961					westra_2013	Westra_2013	24013639	r2
rs34988391:231404651:C:CA	1	231404651	0.472442	58550	ref1: TG phase3 v5	rs7546511	C1orf131	ILMN_1805474	cis	PBMC and Whole Blood	0.00108693	pval	1	231463201	1	231359510	231376924	86277	LIFE A1&B3 hierarch.FDR	Kirsten 2018	in preparation	r2 & p
rs34988391:231404651:C:CA	1	231404651	0.472442	58550	ref1: TG phase3 v5	rs7546511	C1orf131	ILMN_1805474	cis	PBMC	0.00114803	pval	1	231463201	1	231359510	231376924	86277	LIFE B3 hierarch.FDR	Kirsten 2018	in preparation	r2 & p
rs34988391:231404651:C:CA	1	231404651	0.472442	58550	ref1: TG phase3 v5	rs7546511	DISC1	ILMN_1713668	cis	PBMC and Whole Blood	0.00111186	pval	1	231463201	1	231762561	232177016	299360	LIFE A1&B3 hierarch.FDR	Kirsten 2018	in preparation	p
rs34988391:231404651:C:CA	1	231404651	0.738408	685	ref1: TG phase3 v5	rs525427	DISC1	ILMN_1719203	cis	PBMC and Whole Blood	0.00512126	pval	1	231403966	1	231762561	232177016	358595	LIFE A1&B3 hierarch.FDR	Kirsten 2018	in preparation	r2
rs34988391:231404651:C:CA	1	231404651	0.472442	58550	ref1: TG phase3 v5	rs7546511	DISC1	ILMN_1719203	cis	PBMC	0.00270052	pval	1	231463201	1	231762561	232177016	299360	LIFE B3 hierarch.FDR	Kirsten 2018	in preparation	p
rs34988391:231404651:C:CA	1	231404651	0.738408	685	ref1: TG phase3 v5	rs525427	DISC1	ILMN_1719203	cis	PBMC	0.00378131	pval	1	231403966	1	231762561	232177016	358595	LIFE B3 hierarch.FDR	Kirsten 2018	in preparation	r2
rs34988391:231404651:C:CA	1	231404651	0.472442	58550	ref1: TG phase3 v5	1:231463201	DISC1	2385343	cis	Whole_Blood	6.35477e-18	pval	1	231463201	1	231762561	232177018	299360	Framingham Heart Study	Joehanes_2017	28122634	p
rs34988391:231404651:C:CA	1	231404651	0.746217	2749	ref1: TG phase3 v5	1:231401902	DISC1	2385343	cis	Whole_Blood	2.66686e-10	pval	1	231401902	1	231762561	232177018	360659	Framingham Heart Study	Joehanes_2017	28122634	r2
rs34988391:231404651:C:CA	1	231404651	0.472442	58550	ref1: TG phase3 v5	rs7546511	DISC1	11749	cis	blood	4.77884e-10	pval	1	231463201	1	232002340	232002341	539139	eQTLgen in prep.	Vossa 2018 in prep.	eQTLgen in prep.	p
rs34988391:231404651:C:CA	1	231404651	0.746217	2310	ref1: TG phase3 v5	rs539699	DISC1	11749	cis	blood	1.54442e-06	pval	1	231406961	1	232002340	232002341	595379	eQTLgen in prep.	Vossa 2018 in prep.	eQTLgen in prep.	r2
rs34988391:231404651:C:CA	1	231404651	0.472442	58550	ref1: TG phase3 v5	rs7546511	EGLN1	ILMN_1749892	cis	PBMC and Whole Blood	5.61952e-08	pval	1	231463201	1	231499497	231560790	36296	LIFE A1&B3 hierarch.FDR	Kirsten 2018	in preparation	p
rs34988391:231404651:C:CA	1	231404651	0.746217	2310	ref1: TG phase3 v5	rs539699	EGLN1	ILMN_1749892	cis	PBMC and Whole Blood	0.000189931	pval	1	231406961	1	231499497	231560790	92536	LIFE A1&B3 hierarch.FDR	Kirsten 2018	in preparation	r2
rs34988391:231404651:C:CA	1	231404651	0.472442	58550	ref1: TG phase3 v5	rs7546511	EGLN1	ILMN_1749892	cis	PBMC	2.18535e-08	pval	1	231463201	1	231499497	231560790	36296	LIFE B3 hierarch.FDR	Kirsten 2018	in preparation	p
rs34988391:231404651:C:CA	1	231404651	0.746217	2310	ref1: TG phase3 v5	rs539699	EGLN1	ILMN_1749892	cis	PBMC	0.000669363	pval	1	231406961	1	231499497	231560790	92536	LIFE B3 hierarch.FDR	Kirsten 2018	in preparation	r2
rs34988391:231404651:C:CA	1	231404651	0.472442	58550	ref1: TG phase3 v5	rs7546511	EGLN1	22569	cis	blood	1.58667e-10	pval	1	231463201	1	231556794	231556795	93593	eQTLgen in prep.	Vossa 2018 in prep.	eQTLgen in prep.	p
rs34988391:231404651:C:CA	1	231404651	0.738408	11132	ref1: TG phase3 v5	rs3767761	EGLN1	22569	cis	blood	6.25445e-06	pval	1	231393519	1	231556794	231556795	163275	eQTLgen in prep.	Vossa 2018 in prep.	eQTLgen in prep.	r2
rs34988391:231404651:C:CA	1	231404651	0.683461	3977	ref1: TG phase3 v5	rs542321	EXOC8	ILMN_2083818	cis	PBMC	7.70101e-30	pval	1	231400674	1	231468483	231473578	67809	LIFE B3 hierarch.FDR	Kirsten 2018	in preparation	p
rs34988391:231404651:C:CA	1	231404651	0.746217	2310	ref1: TG phase3 v5	rs539699	EXOC8	ILMN_2083818	cis	PBMC	3.73819e-16	pval	1	231406961	1	231468483	231473578	61522	LIFE B3 hierarch.FDR	Kirsten 2018	in preparation	r2
rs34988391:231404651:C:CA	1	231404651	0.472442	58550	ref1: TG phase3 v5	1:231463201	EXOC8	2460519	cis	Whole_Blood	7.86321e-22	pval	1	231463201	1	231428263	231473625	0	Framingham Heart Study	Joehanes_2017	28122634	p
rs34988391:231404651:C:CA	1	231404651	0.746217	2749	ref1: TG phase3 v5	1:231401902	EXOC8	2460519	cis	Whole_Blood	2.13993e-11	pval	1	231401902	1	231428263	231473625	26361	Framingham Heart Study	Joehanes_2017	28122634	r2
rs34988391:231404651:C:CA	1	231404651	0.693733	1386	ref1: TG phase3 v5	rs474297	EXOC8	3170692	cis	blood	0.000145868	pval	1	231403265	1	231468481	231473578	65216	westra_2013	Westra_2013	24013639	p
rs34988391:231404651:C:CA	1	231404651	0.746217	2310	ref1: TG phase3 v5	rs539699	EXOC8	3170692	cis	blood	0.00121387	pval	1	231406961	1	231468481	231473578	61520	westra_2013	Westra_2013	24013639	r2
rs34988391:231404651:C:CA	1	231404651	0.472442	58550	ref1: TG phase3 v5	rs7546511	EXOC8	68153	cis	blood	5.09058e-33	pval	1	231463201	1	231468752	231468753	5551	eQTLgen in prep.	Vossa 2018 in prep.	eQTLgen in prep.	p
rs34988391:231404651:C:CA	1	231404651	0.746217	2310	ref1: TG phase3 v5	rs539699	EXOC8	68153	cis	blood	5.64102e-18	pval	1	231406961	1	231468752	231468753	61791	eQTLgen in prep.	Vossa 2018 in prep.	eQTLgen in prep.	r2
rs34988391:231404651:C:CA	1	231404651	0.472442	58550	ref1: TG phase3 v5	rs7546511	FAM89A	ILMN_1710075	cis	PBMC and Whole Blood	0.00450298	pval	1	231463201	1	231154704	231175995	287206	LIFE A1&B3 hierarch.FDR	Kirsten 2018	in preparation	r2 & p
rs34988391:231404651:C:CA	1	231404651	0.472442	58550	ref1: TG phase3 v5	rs7546511	FAM89A	66904	cis	blood	5.73312e-06	pval	1	231463201	1	231155292	231155293	307908	eQTLgen in prep.	Vossa 2018 in prep.	eQTLgen in prep.	r2 & p
rs34988391:231404651:C:CA	1	231404651	0.701684	5464	ref1: TG phase3 v5	rs578945	GNPAT		cis	Adipose_Subcutaneous	2.23738e-28	pval	1	231410115	1	231376953	231413719	0	GTEx_V7	GTEx Consortium 2017	29022597	p
rs34988391:231404651:C:CA	1	231404651	0.746217	2310	ref1: TG phase3 v5	rs539699	GNPAT		cis	Adipose_Subcutaneous	2.10536e-24	pval	1	231406961	1	231376953	231413719	0	GTEx_V7	GTEx Consortium 2017	29022597	r2
rs34988391:231404651:C:CA	1	231404651	0.693733	12482	ref1: TG phase3 v5	rs522246	GNPAT		cis	Adipose_Visceral_Omentum	4.27916e-18	pval	1	231392169	1	231376953	231413719	0	GTEx_V7	GTEx Consortium 2017	29022597	p
rs34988391:231404651:C:CA	1	231404651	0.746217	2310	ref1: TG phase3 v5	rs539699	GNPAT		cis	Adipose_Visceral_Omentum	1.1126e-14	pval	1	231406961	1	231376953	231413719	0	GTEx_V7	GTEx Consortium 2017	29022597	r2
rs34988391:231404651:C:CA	1	231404651	0.701684	5464	ref1: TG phase3 v5	rs578945	GNPAT		cis	Artery_Aorta	3.70994e-17	pval	1	231410115	1	231376953	231413719	0	GTEx_V7	GTEx Consortium 2017	29022597	p
rs34988391:231404651:C:CA	1	231404651	0.746217	2310	ref1: TG phase3 v5	rs539699	GNPAT		cis	Artery_Aorta	1.80967e-14	pval	1	231406961	1	231376953	231413719	0	GTEx_V7	GTEx Consortium 2017	29022597	r2
rs34988391:231404651:C:CA	1	231404651	0.661006	8017	ref1: TG phase3 v5	rs531592	GNPAT		cis	Artery_Coronary	1.83404e-08	pval	1	231396634	1	231376953	231413719	0	GTEx_V7	GTEx Consortium 2017	29022597	p
rs34988391:231404651:C:CA	1	231404651	0.746217	2310	ref1: TG phase3 v5	rs539699	GNPAT		cis	Artery_Coronary	6.28002e-07	pval	1	231406961	1	231376953	231413719	0	GTEx_V7	GTEx Consortium 2017	29022597	r2
rs34988391:231404651:C:CA	1	231404651	0.693733	12482	ref1: TG phase3 v5	rs522246	GNPAT		cis	Artery_Tibial	1.07699e-26	pval	1	231392169	1	231376953	231413719	0	GTEx_V7	GTEx Consortium 2017	29022597	p
rs34988391:231404651:C:CA	1	231404651	0.746217	2310	ref1: TG phase3 v5	rs539699	GNPAT		cis	Artery_Tibial	2.59038e-22	pval	1	231406961	1	231376953	231413719	0	GTEx_V7	GTEx Consortium 2017	29022597	r2
rs34988391:231404651:C:CA	1	231404651	0.693733	9763	ref1: TG phase3 v5	rs12745333	GNPAT		cis	Brain_Cerebellar_Hemisphere	1.31469e-09	pval	1	231394888	1	231376953	231413719	0	GTEx_V7	GTEx Consortium 2017	29022597	p
rs34988391:231404651:C:CA	1	231404651	0.746217	2310	ref1: TG phase3 v5	rs539699	GNPAT		cis	Brain_Cerebellar_Hemisphere	1.60712e-07	pval	1	231406961	1	231376953	231413719	0	GTEx_V7	GTEx Consortium 2017	29022597	r2
rs34988391:231404651:C:CA	1	231404651	0.690061	26147	ref1: TG phase3 v5	rs11122256	GNPAT		cis	Brain_Cerebellum	8.37829e-12	pval	1	231378504	1	231376953	231413719	0	GTEx_V7	GTEx Consortium 2017	29022597	p
rs34988391:231404651:C:CA	1	231404651	0.746217	2310	ref1: TG phase3 v5	rs539699	GNPAT		cis	Brain_Cerebellum	4.23319e-10	pval	1	231406961	1	231376953	231413719	0	GTEx_V7	GTEx Consortium 2017	29022597	r2
rs34988391:231404651:C:CA	1	231404651	0.693733	12457	ref1: TG phase3 v5	rs1298555	GNPAT		cis	Breast_Mammary_Tissue	5.13522e-10	pval	1	231392194	1	231376953	231413719	0	GTEx_V7	GTEx Consortium 2017	29022597	p
rs34988391:231404651:C:CA	1	231404651	0.746217	2310	ref1: TG phase3 v5	rs539699	GNPAT		cis	Breast_Mammary_Tissue	2.18679e-09	pval	1	231406961	1	231376953	231413719	0	GTEx_V7	GTEx Consortium 2017	29022597	r2
rs34988391:231404651:C:CA	1	231404651	0.690061	20396	ref1: TG phase3 v5	rs572268	GNPAT		cis	Colon_Sigmoid	6.1311e-11	pval	1	231384255	1	231376953	231413719	0	GTEx_V7	GTEx Consortium 2017	29022597	p
rs34988391:231404651:C:CA	1	231404651	0.746217	2310	ref1: TG phase3 v5	rs539699	GNPAT		cis	Colon_Sigmoid	7.34562e-10	pval	1	231406961	1	231376953	231413719	0	GTEx_V7	GTEx Consortium 2017	29022597	r2
rs34988391:231404651:C:CA	1	231404651	0.693733	12457	ref1: TG phase3 v5	rs1298555	GNPAT		cis	Colon_Transverse	3.95635e-10	pval	1	231392194	1	231376953	231413719	0	GTEx_V7	GTEx Consortium 2017	29022597	p
rs34988391:231404651:C:CA	1	231404651	0.746217	2310	ref1: TG phase3 v5	rs539699	GNPAT		cis	Colon_Transverse	1.20913e-07	pval	1	231406961	1	231376953	231413719	0	GTEx_V7	GTEx Consortium 2017	29022597	r2
rs34988391:231404651:C:CA	1	231404651	0.701684	5959	ref1: TG phase3 v5	rs546615	GNPAT		cis	Esophagus_Gastroesophageal_Junction	1.53243e-11	pval	1	231410610	1	231376953	231413719	0	GTEx_V7	GTEx Consortium 2017	29022597	p
rs34988391:231404651:C:CA	1	231404651	0.746217	2310	ref1: TG phase3 v5	rs539699	GNPAT		cis	Esophagus_Gastroesophageal_Junction	4.61786e-11	pval	1	231406961	1	231376953	231413719	0	GTEx_V7	GTEx Consortium 2017	29022597	r2
rs34988391:231404651:C:CA	1	231404651	0.693733	12482	ref1: TG phase3 v5	rs522246	GNPAT		cis	Esophagus_Mucosa	5.58058e-06	pval	1	231392169	1	231376953	231413719	0	GTEx_V7	GTEx Consortium 2017	29022597	p
rs34988391:231404651:C:CA	1	231404651	0.746217	2491	ref1: TG phase3 v5	rs562470	GNPAT		cis	Esophagus_Mucosa	1.24379e-05	pval	1	231407142	1	231376953	231413719	0	GTEx_V7	GTEx Consortium 2017	29022597	r2
rs34988391:231404651:C:CA	1	231404651	0.683461	3977	ref1: TG phase3 v5	rs542321	GNPAT		cis	Esophagus_Muscularis	2.64046e-19	pval	1	231400674	1	231376953	231413719	0	GTEx_V7	GTEx Consortium 2017	29022597	p
rs34988391:231404651:C:CA	1	231404651	0.746217	2310	ref1: TG phase3 v5	rs539699	GNPAT		cis	Esophagus_Muscularis	2.92576e-15	pval	1	231406961	1	231376953	231413719	0	GTEx_V7	GTEx Consortium 2017	29022597	r2
rs34988391:231404651:C:CA	1	231404651	0.701684	1644	ref1: TG phase3 v5	rs3767758	GNPAT		cis	Lung	5.53004e-22	pval	1	231406295	1	231376953	231413719	0	GTEx_V7	GTEx Consortium 2017	29022597	p
rs34988391:231404651:C:CA	1	231404651	0.746217	2310	ref1: TG phase3 v5	rs539699	GNPAT		cis	Lung	6.39817e-19	pval	1	231406961	1	231376953	231413719	0	GTEx_V7	GTEx Consortium 2017	29022597	r2
rs34988391:231404651:C:CA	1	231404651	0.746217	2491	ref1: TG phase3 v5	rs562470	GNPAT		cis	Muscle_Skeletal	4.06059e-13	pval	1	231407142	1	231376953	231413719	0	GTEx_V7	GTEx Consortium 2017	29022597	p
rs34988391:231404651:C:CA	1	231404651	0.746217	2310	ref1: TG phase3 v5	rs539699	GNPAT		cis	Muscle_Skeletal	4.05482e-12	pval	1	231406961	1	231376953	231413719	0	GTEx_V7	GTEx Consortium 2017	29022597	r2
rs34988391:231404651:C:CA	1	231404651	0.693733	821	ref1: TG phase3 v5	rs579924	GNPAT		cis	Nerve_Tibial	5.01505e-24	pval	1	231403830	1	231376953	231413719	0	GTEx_V7	GTEx Consortium 2017	29022597	p
rs34988391:231404651:C:CA	1	231404651	0.746217	2310	ref1: TG phase3 v5	rs539699	GNPAT		cis	Nerve_Tibial	1.59106e-21	pval	1	231406961	1	231376953	231413719	0	GTEx_V7	GTEx Consortium 2017	29022597	r2
rs34988391:231404651:C:CA	1	231404651	0.693733	9763	ref1: TG phase3 v5	rs12745333	GNPAT		cis	Ovary	2.83174e-08	pval	1	231394888	1	231376953	231413719	0	GTEx_V7	GTEx Consortium 2017	29022597	p
rs34988391:231404651:C:CA	1	231404651	0.746217	2491	ref1: TG phase3 v5	rs562470	GNPAT		cis	Ovary	5.65832e-06	pval	1	231407142	1	231376953	231413719	0	GTEx_V7	GTEx Consortium 2017	29022597	r2
rs34988391:231404651:C:CA	1	231404651	0.701684	5464	ref1: TG phase3 v5	rs578945	GNPAT	ILMN_1699859	cis	PBMC and Whole Blood	3.43048e-127	pval	1	231410115	1	231376919	231413718	0	LIFE A1&B3 hierarch.FDR	Kirsten 2018	in preparation	p
rs34988391:231404651:C:CA	1	231404651	0.746217	2310	ref1: TG phase3 v5	rs539699	GNPAT	ILMN_1699859	cis	PBMC and Whole Blood	2.02857e-121	pval	1	231406961	1	231376919	231413718	0	LIFE A1&B3 hierarch.FDR	Kirsten 2018	in preparation	r2
rs34988391:231404651:C:CA	1	231404651	0.701684	3055	ref1: TG phase3 v5	rs532226	GNPAT	ILMN_1699859	cis	PBMC	8.07237e-131	pval	1	231401596	1	231376919	231413718	0	LIFE B3 hierarch.FDR	Kirsten 2018	in preparation	p
rs34988391:231404651:C:CA	1	231404651	0.746217	2310	ref1: TG phase3 v5	rs539699	GNPAT	ILMN_1699859	cis	PBMC	2.72036e-127	pval	1	231406961	1	231376919	231413718	0	LIFE B3 hierarch.FDR	Kirsten 2018	in preparation	r2
rs34988391:231404651:C:CA	1	231404651	0.740515	12215	ref1: TG phase3 v5	rs6689655	GNPAT		cis	Skin_Not_Sun_Exposed_Suprapubic	1.14729e-16	pval	1	231392436	1	231376953	231413719	0	GTEx_V7	GTEx Consortium 2017	29022597	p
rs34988391:231404651:C:CA	1	231404651	0.746217	2310	ref1: TG phase3 v5	rs539699	GNPAT		cis	Skin_Not_Sun_Exposed_Suprapubic	1.2151e-14	pval	1	231406961	1	231376953	231413719	0	GTEx_V7	GTEx Consortium 2017	29022597	r2
rs34988391:231404651:C:CA	1	231404651	0.701684	5959	ref1: TG phase3 v5	rs546615	GNPAT		cis	Skin_Sun_Exposed_Lower_leg	1.29579e-39	pval	1	231410610	1	231376953	231413719	0	GTEx_V7	GTEx Consortium 2017	29022597	p
rs34988391:231404651:C:CA	1	231404651	0.746217	2310	ref1: TG phase3 v5	rs539699	GNPAT		cis	Skin_Sun_Exposed_Lower_leg	2.91252e-33	pval	1	231406961	1	231376953	231413719	0	GTEx_V7	GTEx Consortium 2017	29022597	r2
rs34988391:231404651:C:CA	1	231404651	0.687994	11750	ref1: TG phase3 v5	rs532163	GNPAT		cis	Small_Intestine_Terminal_Ileum	1.34993e-07	pval	1	231416401	1	231376953	231413719	2682	GTEx_V7	GTEx Consortium 2017	29022597	p
rs34988391:231404651:C:CA	1	231404651	0.746217	2310	ref1: TG phase3 v5	rs539699	GNPAT		cis	Small_Intestine_Terminal_Ileum	5.19173e-06	pval	1	231406961	1	231376953	231413719	0	GTEx_V7	GTEx Consortium 2017	29022597	r2
rs34988391:231404651:C:CA	1	231404651	0.661006	8017	ref1: TG phase3 v5	rs531592	GNPAT		cis	Thyroid	2.96855e-07	pval	1	231396634	1	231376953	231413719	0	GTEx_V7	GTEx Consortium 2017	29022597	p
rs34988391:231404651:C:CA	1	231404651	0.746217	2310	ref1: TG phase3 v5	rs539699	GNPAT		cis	Thyroid	9.28397e-06	pval	1	231406961	1	231376953	231413719	0	GTEx_V7	GTEx Consortium 2017	29022597	r2
rs34988391:231404651:C:CA	1	231404651	0.693733	12482	ref1: TG phase3 v5	rs522246	GNPAT		cis	Uterus	4.06995e-07	pval	1	231392169	1	231376953	231413719	0	GTEx_V7	GTEx Consortium 2017	29022597	p
rs34988391:231404651:C:CA	1	231404651	0.746217	2310	ref1: TG phase3 v5	rs539699	GNPAT		cis	Uterus	1.04646e-06	pval	1	231406961	1	231376953	231413719	0	GTEx_V7	GTEx Consortium 2017	29022597	r2
rs34988391:231404651:C:CA	1	231404651	0.701684	5464	ref1: TG phase3 v5	rs578945	GNPAT	ILMN_1699859	cis	Whole Blood	3.0495e-09	pval	1	231410115	1	231376919	231413718	0	LIFE A1 hierarch.FDR	Kirsten 2018	in preparation	p
rs34988391:231404651:C:CA	1	231404651	0.746217	2310	ref1: TG phase3 v5	rs539699	GNPAT	ILMN_1699859	cis	Whole Blood	1.38815e-07	pval	1	231406961	1	231376919	231413718	0	LIFE A1 hierarch.FDR	Kirsten 2018	in preparation	r2
rs34988391:231404651:C:CA	1	231404651	0.661006	8017	ref1: TG phase3 v5	1:231396634	GNPAT	2385197	cis	Whole_Blood	4.44222e-12	pval	1	231396634	1	231376609	231441761	0	Framingham Heart Study	Joehanes_2017	28122634	p
rs34988391:231404651:C:CA	1	231404651	0.746217	2749	ref1: TG phase3 v5	1:231401902	GNPAT	2385197	cis	Whole_Blood	3.92283e-11	pval	1	231401902	1	231376609	231441761	0	Framingham Heart Study	Joehanes_2017	28122634	r2
rs34988391:231404651:C:CA	1	231404651	0.661006	8017	ref1: TG phase3 v5	rs531592	GNPAT	1580343	cis	blood	1.52143e-06	pval	1	231396634	1	231376918	231413719	0	westra_2013	Westra_2013	24013639	p
rs34988391:231404651:C:CA	1	231404651	0.746217	2310	ref1: TG phase3 v5	rs539699	GNPAT	1580343	cis	blood	4.36611e-05	pval	1	231406961	1	231376918	231413719	0	westra_2013	Westra_2013	24013639	r2
rs34988391:231404651:C:CA	1	231404651	0.701684	5464	ref1: TG phase3 v5	rs578945	GNPAT	62992	cis	blood	7.83512e-80	pval	1	231410115	1	231411212	231411213	1097	eQTLgen in prep.	Vossa 2018 in prep.	eQTLgen in prep.	p
rs34988391:231404651:C:CA	1	231404651	0.746217	2310	ref1: TG phase3 v5	rs539699	GNPAT	62992	cis	blood	6.2367e-75	pval	1	231406961	1	231411212	231411213	4251	eQTLgen in prep.	Vossa 2018 in prep.	eQTLgen in prep.	r2
rs34988391:231404651:C:CA	1	231404651	0.690061	27570	ref1: TG phase3 v5	rs518686	GNPAT	2385200	cis	brain	1.41e-06	pval	1	231377081	1	231376609		472	ramasamy_2014	Ramasamy_2014	25174004	p
rs34988391:231404651:C:CA	1	231404651	0.738408	8535	ref1: TG phase3 v5	NA_chr1:231396116	GNPAT	2385200	cis	brain	2.04e-06	pval	1	231396116	1	231376609		19507	ramasamy_2014	Ramasamy_2014	25174004	r2
rs34988391:231404651:C:CA	1	231404651	0.687994	26067	ref1: TG phase3 v5	rs11122257	GNPAT		cis	monocytes	5.75727e-09	pval	1	231378584	1	231376918	231413719	0	zeller	Zeller_2010	20502693	p
rs34988391:231404651:C:CA	1	231404651	0.746217	2491	ref1: TG phase3 v5	rs562470	GNPAT		cis	monocytes	3.20238e-08	pval	1	231407142	1	231376918	231413719	0	zeller	Zeller_2010	20502693	r2
rs34988391:231404651:C:CA	1	231404651	0.732809	11896	ref1: TG phase3 v5	rs540479		4010270	cis	blood	0.000627133	pval	1	231416547					westra_2013	Westra_2013	24013639	r2 & p
rs34988391:231404651:C:CA	1	231404651	0.472442	58550	ref1: TG phase3 v5	rs7546511	RP11-295G20.2	35486	cis	blood	8.14004e-18	pval	1	231463201	1	231663108	231663109	199907	eQTLgen in prep.	Vossa 2018 in prep.	eQTLgen in prep.	p
rs34988391:231404651:C:CA	1	231404651	0.746217	2310	ref1: TG phase3 v5	rs539699	RP11-295G20.2	35486	cis	blood	3.27597e-11	pval	1	231406961	1	231663108	231663109	256147	eQTLgen in prep.	Vossa 2018 in prep.	eQTLgen in prep.	r2
rs34988391:231404651:C:CA	1	231404651	0.472442	58550	ref1: TG phase3 v5	rs7546511	SPRTN		cis	Testis	1.84005e-06	pval	1	231463201	1	231473599	231490769	10398	GTEx_V7	GTEx Consortium 2017	29022597	r2 & p
rs34988391:231404651:C:CA	1	231404651	0.472442	58550	ref1: TG phase3 v5	1:231463201	SPRTN	2385258	cis	Whole_Blood	1.01228e-44	pval	1	231463201	1	231472860	231505570	9659	Framingham Heart Study	Joehanes_2017	28122634	p
rs34988391:231404651:C:CA	1	231404651	0.746217	2749	ref1: TG phase3 v5	1:231401902	SPRTN	2385258	cis	Whole_Blood	1.1855e-17	pval	1	231401902	1	231472860	231505570	70958	Framingham Heart Study	Joehanes_2017	28122634	r2
rs34988391:231404651:C:CA	1	231404651	0.472442	58550	ref1: TG phase3 v5	rs7546511	SPRTN	10072	cis	blood	6.31817e-32	pval	1	231463201	1	231487729	231487730	24528	eQTLgen in prep.	Vossa 2018 in prep.	eQTLgen in prep.	p
rs34988391:231404651:C:CA	1	231404651	0.746217	2310	ref1: TG phase3 v5	rs539699	SPRTN	10072	cis	blood	3.20903e-16	pval	1	231406961	1	231487729	231487730	80768	eQTLgen in prep.	Vossa 2018 in prep.	eQTLgen in prep.	r2
rs34988391:231404651:C:CA	1	231404651	0.472442	58550	ref1: TG phase3 v5	rs7546511	TSNAX	15048	cis	blood	1.98219e-07	pval	1	231463201	1	231700328	231700329	237127	eQTLgen in prep.	Vossa 2018 in prep.	eQTLgen in prep.	p
rs34988391:231404651:C:CA	1	231404651	0.746217	2310	ref1: TG phase3 v5	rs539699	TSNAX	15048	cis	blood	5.07653e-06	pval	1	231406961	1	231700328	231700329	293367	eQTLgen in prep.	Vossa 2018 in prep.	eQTLgen in prep.	r2
rs34988391:231404651:C:CA	1	231404651	0.472442	58550	ref1: TG phase3 v5	1:231463201	TSNAX-DISC1	2385343	cis	Whole_Blood	6.35477e-18	pval	1	231463201	1	231762561	232177018	299360	Framingham Heart Study	Joehanes_2017	28122634	p
rs34988391:231404651:C:CA	1	231404651	0.746217	2749	ref1: TG phase3 v5	1:231401902	TSNAX-DISC1	2385343	cis	Whole_Blood	2.66686e-10	pval	1	231401902	1	231762561	232177018	360659	Framingham Heart Study	Joehanes_2017	28122634	r2
rs6545914:62103768:C:A	2	62103768	0.942505	4662	ref1: TG phase3 v5	rs6545915	AC108039.3		cis	Testis	5.2168e-06	pval	2	62108430	2	62047343	62047701	60729	GTEx_V7	GTEx Consortium 2017	29022597	p
rs6545914:62103768:C:A	2	62103768	1	0	ref1: TG phase3 v5	rs6545914	AC108039.3		cis	Testis	6.7824e-06	pval	2	62103768	2	62047343	62047701	56067	GTEx_V7	GTEx Consortium 2017	29022597	r2
rs6545914:62103768:C:A	2	62103768	0.69226	9069	ref1: TG phase3 v5	rs6545916	AHSA2	ILMN_1798308	cis	PBMC and Whole Blood	2.38279e-07	pval	2	62112837	2	61404555	61414685	698152	LIFE A1&B3 hierarch.FDR	Kirsten 2018	in preparation	r2 & p
rs6545914:62103768:C:A	2	62103768	0.635671	131754	ref1: TG phase3 v5	rs5019427	AHSA2	ILMN_1798308	cis	PBMC	0.00102358	pval	2	62235522	2	61404555	61414685	820837	LIFE B3 hierarch.FDR	Kirsten 2018	in preparation	p
rs6545914:62103768:C:A	2	62103768	0.971595	26768	ref1: TG phase3 v5	chr2:62077000:I	AHSA2	ILMN_1798308	cis	PBMC	0.00157808	pval	2	62077000	2	61404555	61414685	662315	LIFE B3 hierarch.FDR	Kirsten 2018	in preparation	r2
rs6545914:62103768:C:A	2	62103768	0.69226	9069	ref1: TG phase3 v5	rs6545916	AHSA2	ILMN_1798308	cis	Whole Blood	5.7508e-10	pval	2	62112837	2	61404555	61414685	698152	LIFE A1 hierarch.FDR	Kirsten 2018	in preparation	p
rs6545914:62103768:C:A	2	62103768	0.971595	25273	ref1: TG phase3 v5	rs10193788	AHSA2	ILMN_1798308	cis	Whole Blood	0.00265497	pval	2	62078495	2	61404555	61414685	663810	LIFE A1 hierarch.FDR	Kirsten 2018	in preparation	r2
rs6545914:62103768:C:A	2	62103768	0.69226	9069	ref1: TG phase3 v5	rs6545916	AHSA2	2484573	cis	brain	5.1e-06	pval	2	62112837	2	61404565		708272	ramasamy_2014	Ramasamy_2014	25174004	r2 & p
rs6545914:62103768:C:A	2	62103768	0.36631	598853	ref1: TG phase3 v5	rs145516937	C2orf74	ILMN_1754501	cis	PBMC and Whole Blood	1.79412e-13	pval	2	61504915	2	61372243	61391964	112951	LIFE A1&B3 hierarch.FDR	Kirsten 2018	in preparation	p
rs6545914:62103768:C:A	2	62103768	0.971595	25273	ref1: TG phase3 v5	rs10193788	C2orf74	ILMN_1754501	cis	PBMC and Whole Blood	7.28358e-05	pval	2	62078495	2	61372243	61391964	686531	LIFE A1&B3 hierarch.FDR	Kirsten 2018	in preparation	r2
rs6545914:62103768:C:A	2	62103768	0.36631	598853	ref1: TG phase3 v5	rs145516937	C2orf74	ILMN_1754501	cis	PBMC	3.35186e-08	pval	2	61504915	2	61372243	61391964	112951	LIFE B3 hierarch.FDR	Kirsten 2018	in preparation	p
rs6545914:62103768:C:A	2	62103768	0.660103	88367	ref1: TG phase3 v5	rs7604016	C2orf74	ILMN_1754501	cis	PBMC	0.000378789	pval	2	62192135	2	61372243	61391964	800171	LIFE B3 hierarch.FDR	Kirsten 2018	in preparation	r2
rs6545914:62103768:C:A	2	62103768	0.36631	598853	ref1: TG phase3 v5	rs145516937	C2orf74	ILMN_1754501	cis	Whole Blood	1.18117e-07	pval	2	61504915	2	61372243	61391964	112951	LIFE A1 hierarch.FDR	Kirsten 2018	in preparation	p
rs6545914:62103768:C:A	2	62103768	1	0	ref1: TG phase3 v5	rs6545914	C2orf74	ILMN_1754501	cis	Whole Blood	0.00213013	pval	2	62103768	2	61372243	61391964	711804	LIFE A1 hierarch.FDR	Kirsten 2018	in preparation	r2
rs6545914:62103768:C:A	2	62103768	0.36631	598853	ref1: TG phase3 v5	rs145516937	C2orf74	68360	cis	blood	2.66835e-09	pval	2	61504915	2	61390289	61390290	114625	eQTLgen in prep.	Vossa 2018 in prep.	eQTLgen in prep.	p
rs6545914:62103768:C:A	2	62103768	0.418953	256068	ref1: TG phase3 v5	rs140605145	C2orf74	68360	cis	blood	9.7113e-07	pval	2	61847700	2	61390289	61390290	457410	eQTLgen in prep.	Vossa 2018 in prep.	eQTLgen in prep.	r2
rs6545914:62103768:C:A	2	62103768	0.942505	11175	ref1: TG phase3 v5	rs11125900	FAM161A		cis	Cells_EBV-transformed_lymphocytes	8.94463e-08	pval	2	62092593	2	62051989	62081278	11315	GTEx_V7	GTEx Consortium 2017	29022597	p
rs6545914:62103768:C:A	2	62103768	1	0	ref1: TG phase3 v5	rs6545914	FAM161A		cis	Cells_EBV-transformed_lymphocytes	6.80996e-07	pval	2	62103768	2	62051989	62081278	22490	GTEx_V7	GTEx Consortium 2017	29022597	r2
rs6545914:62103768:C:A	2	62103768	0.913541	58166	ref1: TG phase3 v5	rs1590119	FAM161A		cis	Muscle_Skeletal	1.7617e-05	pval	2	62045602	2	62051989	62081278	6387	GTEx_V7	GTEx Consortium 2017	29022597	p
rs6545914:62103768:C:A	2	62103768	0.971595	6377	ref1: TG phase3 v5	rs6545913	FAM161A		cis	Muscle_Skeletal	6.96371e-05	pval	2	62097391	2	62051989	62081278	16113	GTEx_V7	GTEx Consortium 2017	29022597	r2
rs6545914:62103768:C:A	2	62103768	0.69226	9069	ref1: TG phase3 v5	rs6545916	FAM161A		cis	Stomach	2.82635e-06	pval	2	62112837	2	62051989	62081278	31559	GTEx_V7	GTEx Consortium 2017	29022597	p
rs6545914:62103768:C:A	2	62103768	0.971595	5654	ref1: TG phase3 v5	rs70946766	FAM161A		cis	Stomach	8.4442e-06	pval	2	62098114	2	62051989	62081278	16836	GTEx_V7	GTEx Consortium 2017	29022597	r2
rs6545914:62103768:C:A	2	62103768	0.942505	4662	ref1: TG phase3 v5	rs6545915	FAM161A		cis	Testis	4.74827e-06	pval	2	62108430	2	62051989	62081278	27152	GTEx_V7	GTEx Consortium 2017	29022597	p
rs6545914:62103768:C:A	2	62103768	1	0	ref1: TG phase3 v5	rs6545914	FAM161A		cis	Testis	6.52735e-06	pval	2	62103768	2	62051989	62081278	22490	GTEx_V7	GTEx Consortium 2017	29022597	r2
rs6545914:62103768:C:A	2	62103768	0.913541	43825	ref1: TG phase3 v5	rs6738697	FAM161A	ILMN_3238106	cis	Whole Blood	0.00104335	pval	2	62059943	2	62051985	62081278	0	LIFE A1 hierarch.FDR	Kirsten 2018	in preparation	p
rs6545914:62103768:C:A	2	62103768	0.971595	26768	ref1: TG phase3 v5	chr2:62077000:I	FAM161A	ILMN_3238106	cis	Whole Blood	0.00172756	pval	2	62077000	2	62051985	62081278	0	LIFE A1 hierarch.FDR	Kirsten 2018	in preparation	r2
rs6545914:62103768:C:A	2	62103768	0.36631	598853	ref1: TG phase3 v5	rs145516937	KIAA1841	68360	cis	blood	2.66835e-09	pval	2	61504915	2	61390289	61390290	114625	eQTLgen in prep.	Vossa 2018 in prep.	eQTLgen in prep.	p
rs6545914:62103768:C:A	2	62103768	0.418953	256068	ref1: TG phase3 v5	rs140605145	KIAA1841	68360	cis	blood	9.7113e-07	pval	2	61847700	2	61390289	61390290	457410	eQTLgen in prep.	Vossa 2018 in prep.	eQTLgen in prep.	r2
rs6545914:62103768:C:A	2	62103768	0.69226	9069	ref1: TG phase3 v5	rs6545916	USP34	2484573	cis	brain	5.1e-06	pval	2	62112837	2	61404565		708272	ramasamy_2014	Ramasamy_2014	25174004	r2 & p
rs6729048:77780797:T:A	2	77780797	0.361694	29841	ref1: TG phase3 v5	rs6722030	ABCC1	202805_s_at	trans	lcl	1e-07	pval	2	77810638	16	16043433	16236930		dixon	Dixon_2007	17873877	r2 & p
rs6729048:77780797:T:A	2	77780797	1	0	ref1: TG phase3 v5	rs6729048	SUPT4H1	ILMN_1766245	trans	Whole Blood	8.62387e-08	pval	2	77780797	17	56422539	56429563		LIFE A1 hierarch.FDR	Kirsten 2018	in preparation	r2 & p
rs111668452:11950779:G:A	3	11950779	0.60355	34896	ref1: TG phase3 v5	rs150427432	TAMM41	ILMN_1793724	cis	PBMC and Whole Blood	0.000236671	pval	3	11915883	3	11831920	11888352	27531	LIFE A1&B3 hierarch.FDR	Kirsten 2018	in preparation	p
rs111668452:11950779:G:A	3	11950779	0.60355	34730	ref1: TG phase3 v5	rs113065320	TAMM41	ILMN_1793724	cis	PBMC and Whole Blood	0.000252486	pval	3	11916049	3	11831920	11888352	27697	LIFE A1&B3 hierarch.FDR	Kirsten 2018	in preparation	r2
rs111668452:11950779:G:A	3	11950779	0.60355	34896	ref1: TG phase3 v5	rs150427432	TAMM41	ILMN_1793724	cis	PBMC	1.15559e-05	pval	3	11915883	3	11831920	11888352	27531	LIFE B3 hierarch.FDR	Kirsten 2018	in preparation	p
rs111668452:11950779:G:A	3	11950779	1	0	ref1: TG phase3 v5	rs111668452	TAMM41	ILMN_1793724	cis	PBMC	0.000296121	pval	3	11950779	3	11831920	11888352	62427	LIFE B3 hierarch.FDR	Kirsten 2018	in preparation	r2
rs111668452:11950779:G:A	3	11950779	1	0	ref1: TG phase3 v5	3:11950779	TAMM41	2663083	cis	Whole_Blood	1.45915e-05	pval	3	11950779	3	11846377	11849369	101410	Framingham Heart Study	Joehanes_2017	28122634	r2 & p
rs3821968:96072245:C:T	4	96072245	0.847174	117150	ref1: TG phase3 v5	rs17022918	BMPR1B		cis	Heart_Left_Ventricle	6.42926e-09	pval	4	95955095	4	95679119	96079599	0	GTEx_V7	GTEx Consortium 2017	29022597	p
rs3821968:96072245:C:T	4	96072245	1	0	ref1: TG phase3 v5	rs3821968	BMPR1B		cis	Heart_Left_Ventricle	8.42203e-08	pval	4	96072245	4	95679119	96079599	0	GTEx_V7	GTEx Consortium 2017	29022597	r2
rs3821968:96072245:C:T	4	96072245	0.463812	87572	ref1: TG phase3 v5	rs12643654	PTPN13		trans	lcl	0.173245	q-value	4	96159817	4	87515467	87736328	8423489	hapmap_2012consensus	Sia_2012	22171328	r2 & p
rs56133356:96114880:G:A	4	96114880	0.815452	159785	ref1: TG phase3 v5	rs17022918	BMPR1B		cis	Heart_Left_Ventricle	6.42926e-09	pval	4	95955095	4	95679119	96079599	0	GTEx_V7	GTEx Consortium 2017	29022597	p
rs56133356:96114880:G:A	4	96114880	1	0	ref1: TG phase3 v5	rs56133356	BMPR1B		cis	Heart_Left_Ventricle	2.95247e-07	pval	4	96114880	4	95679119	96079599	35281	GTEx_V7	GTEx Consortium 2017	29022597	r2
rs56133356:96114880:G:A	4	96114880	0.444455	44937	ref1: TG phase3 v5	rs12643654	PTPN13		trans	lcl	0.173245	q-value	4	96159817	4	87515467	87736328	8423489	hapmap_2012consensus	Sia_2012	22171328	r2 & p
rs56992090:4868658:ATT:A	5	4868658	0.395946	63659	ref1: TG phase3 v5	rs80242589	PDXDC1	ILMN_1763002	trans	PBMC	3.12049e-08	pval	5	4804999	16	15068833	15131550		LIFE B3 hierarch.FDR	Kirsten 2018	in preparation	p
rs56992090:4868658:ATT:A	5	4868658	0.404086	65050	ref1: TG phase3 v5	chr5:4803608:D	PDXDC1	ILMN_1763002	trans	PBMC	8.97001e-08	pval	5	4803608	16	15068833	15131550		LIFE B3 hierarch.FDR	Kirsten 2018	in preparation	r2
rs74651100:107850417:C:G	5	107850417	0.33901	77607	ref1: TG phase3 v5	chr5:107928024:I	FBXL17	ILMN_1715901	cis	PBMC and Whole Blood	0.00506033	pval	5	107928024	5	107194740	107717799	210225	LIFE A1&B3 hierarch.FDR	Kirsten 2018	in preparation	r2 & p
rs74651100:107850417:C:G	5	107850417	0.456183	164965	ref1: TG phase3 v5	rs9968645	FER	ILMN_1789618	cis	Whole Blood	0.00231912	pval	5	108015382	5	108083523	108523373	68141	LIFE A1 hierarch.FDR	Kirsten 2018	in preparation	p
rs74651100:107850417:C:G	5	107850417	0.456183	166319	ref1: TG phase3 v5	rs12657495	FER	ILMN_1789618	cis	Whole Blood	0.00245902	pval	5	108016736	5	108083523	108523373	66787	LIFE A1 hierarch.FDR	Kirsten 2018	in preparation	r2
rs74651100:107850417:C:G	5	107850417	0.557311	78720	ref1: TG phase3 v5	rs74438317	PJA2	ILMN_1688702	cis	PBMC and Whole Blood	0.00220168	pval	5	107771697	5	108670411	108745675	898714	LIFE A1&B3 hierarch.FDR	Kirsten 2018	in preparation	r2 & p
rs10479001:131607721:C:T	5	131607721	0.422046	9603	ref1: TG phase3 v5	rs60492295	AC034220.3		cis	Artery_Tibial	2.26031e-06	pval	5	131617324	5	131646978	131705340	29654	GTEx_V7	GTEx Consortium 2017	29022597	r2 & p
rs10479001:131607721:C:T	5	131607721	0.40061	7260	ref1: TG phase3 v5	rs7737937	AC034220.3		cis	Skin_Sun_Exposed_Lower_leg	3.31756e-07	pval	5	131614981	5	131646978	131705340	31997	GTEx_V7	GTEx Consortium 2017	29022597	p
rs10479001:131607721:C:T	5	131607721	0.422046	9603	ref1: TG phase3 v5	rs60492295	AC034220.3		cis	Skin_Sun_Exposed_Lower_leg	3.02108e-06	pval	5	131617324	5	131646978	131705340	29654	GTEx_V7	GTEx Consortium 2017	29022597	r2
rs10479001:131607721:C:T	5	131607721	0.40061	7260	ref1: TG phase3 v5	rs7737937	AC034220.3		cis	Thyroid	1.41694e-07	pval	5	131614981	5	131646978	131705340	31997	GTEx_V7	GTEx Consortium 2017	29022597	p
rs10479001:131607721:C:T	5	131607721	0.422046	9603	ref1: TG phase3 v5	rs60492295	AC034220.3		cis	Thyroid	1.2166e-06	pval	5	131617324	5	131646978	131705340	29654	GTEx_V7	GTEx Consortium 2017	29022597	r2
rs10479001:131607721:C:T	5	131607721	0.321163	835409	ref1: TG phase3 v5	chr5:130772312:D	ACSL6	ILMN_1737418	cis	Whole Blood	3.79785e-07	pval	5	130772312	5	131289152	131347349	516840	LIFE A1 hierarch.FDR	Kirsten 2018	in preparation	p
rs10479001:131607721:C:T	5	131607721	0.353723	574043	ref2: TG phase1 v3	rs9686601	ACSL6	ILMN_1737418	cis	Whole Blood	6.0345e-05	pval	5	131033678	5	131289152	131347349	255474	LIFE A1 hierarch.FDR	Kirsten 2018	in preparation	r2
rs10479001:131607721:C:T	5	131607721	0.321163	835409	ref1: TG phase3 v5	5:130772312:AT_A	ACSL6	2874920	cis	Whole_Blood	5.04429e-26	pval	5	130772312	5	130854094	131347881	81782	Framingham Heart Study	Joehanes_2017	28122634	r2 & p
rs10479001:131607721:C:T	5	131607721	0.317264	840600	ref1: TG phase3 v5	rs6596022	ACSL6		cis	Whole_Blood	8.8842e-05	pval	5	130767121	5	131142683	131347936	375562	GTEx_V7	GTEx Consortium 2017	29022597	p
rs10479001:131607721:C:T	5	131607721	0.391829	278168	ref1: TG phase3 v5	rs3914020	ACSL6		cis	Whole_Blood	9.25961e-05	pval	5	131329553	5	131142683	131347936	0	GTEx_V7	GTEx Consortium 2017	29022597	r2
rs10479001:131607721:C:T	5	131607721	0.308025	967261	ref1: TG phase3 v5	rs10045867	AGRP		trans	lcl	0.142353	q-value	5	130640460	16	67516473	67517716		hapmap_2012consensus	Sia_2012	22171328	r2 & p
rs10479001:131607721:C:T	5	131607721	0.308025	664594	ref1: TG phase3 v5	rs147076180	CDC42SE2		cis	Brain_Caudate_basal_ganglia	5.80953e-05	pval	5	130943127	5	130581186	130734140	208987	GTEx_V7	GTEx Consortium 2017	29022597	r2 & p
rs10479001:131607721:C:T	5	131607721	0.302401	859287	ref1: TG phase3 v5	chr5:130748434:D	CDC42SE2	ILMN_2313926	cis	PBMC and Whole Blood	2.41672e-08	pval	5	130748434	5	130599702	130730380	18054	LIFE A1&B3 hierarch.FDR	Kirsten 2018	in preparation	p
rs10479001:131607721:C:T	5	131607721	0.758737	63941	ref1: TG phase3 v5	rs12777	CDC42SE2	ILMN_1735594	cis	PBMC and Whole Blood	0.00102343	pval	5	131671662	5	130599702	130730380	941282	LIFE A1&B3 hierarch.FDR	Kirsten 2018	in preparation	r2
rs10479001:131607721:C:T	5	131607721	0.328076	383093	ref1: TG phase3 v5	rs141689764	CDC42SE2	ILMN_1735594	cis	PBMC	0.00232356	pval	5	131224628	5	130599702	130730380	494248	LIFE B3 hierarch.FDR	Kirsten 2018	in preparation	r2 & p
rs10479001:131607721:C:T	5	131607721	0.302401	859287	ref1: TG phase3 v5	chr5:130748434:D	CDC42SE2	ILMN_2313926	cis	Whole Blood	9.6341e-08	pval	5	130748434	5	130599702	130730380	18054	LIFE A1 hierarch.FDR	Kirsten 2018	in preparation	p
rs10479001:131607721:C:T	5	131607721	0.321163	422592	ref1: TG phase3 v5	rs10074835	CDC42SE2	ILMN_2313926	cis	Whole Blood	0.000346414	pval	5	131185129	5	130599702	130730380	454749	LIFE A1 hierarch.FDR	Kirsten 2018	in preparation	r2
rs10479001:131607721:C:T	5	131607721	1	0	ref1: TG phase3 v5	rs10479001	FNIP1		cis	Esophagus_Muscularis	0.00013949	pval	5	131607721	5	130977407	131132710	475011	GTEx_V7	GTEx Consortium 2017	29022597	r2 & p
rs10479001:131607721:C:T	5	131607721	0.301193	939840	ref1: TG phase3 v5	5:130667881	FNIP1	2874794	cis	Whole_Blood	2.54449e-09	pval	5	130667881	5	130732373	131132729	64492	Framingham Heart Study	Joehanes_2017	28122634	p
rs10479001:131607721:C:T	5	131607721	0.391829	278168	ref1: TG phase3 v5	5:131329553	FNIP1	2874794	cis	Whole_Blood	1.30077e-05	pval	5	131329553	5	130732373	131132729	196824	Framingham Heart Study	Joehanes_2017	28122634	r2
rs10479001:131607721:C:T	5	131607721	0.328076	380144	ref1: TG phase3 v5	rs4320251	HINT1		cis	Lung	1.37366e-05	pval	5	131227577	5	130494720	130507428	720149	GTEx_V7	GTEx Consortium 2017	29022597	p
rs10479001:131607721:C:T	5	131607721	0.328076	383093	ref1: TG phase3 v5	rs141689764	HINT1		cis	Lung	3.10381e-05	pval	5	131224628	5	130494720	130507428	717200	GTEx_V7	GTEx Consortium 2017	29022597	r2
rs10479001:131607721:C:T	5	131607721	0.328076	755519	ref1: TG phase3 v5	rs6895820	HINT1		cis	Nerve_Tibial	9.70923e-05	pval	5	130852202	5	130494720	130507428	344774	GTEx_V7	GTEx Consortium 2017	29022597	p
rs10479001:131607721:C:T	5	131607721	0.328076	383093	ref1: TG phase3 v5	rs141689764	HINT1		cis	Nerve_Tibial	0.000168002	pval	5	131224628	5	130494720	130507428	717200	GTEx_V7	GTEx Consortium 2017	29022597	r2
rs10479001:131607721:C:T	5	131607721	0.318705	991533	ref1: TG phase3 v5	rs73262392	HINT1	ILMN_1807710	cis	PBMC and Whole Blood	9.71395e-34	pval	5	130616188	5	130494875	130501034	115154	LIFE A1&B3 hierarch.FDR	Kirsten 2018	in preparation	p
rs10479001:131607721:C:T	5	131607721	1	10476	ref1: TG phase3 v5	chr5:131618197:D	HINT1	ILMN_1807710	trans	PBMC and Whole Blood	8.78431e-13	pval	5	131618197	5	130494875	130501034	1117163	LIFE A1&B3 hierarch.FDR	Kirsten 2018	in preparation	r2
rs10479001:131607721:C:T	5	131607721	0.311557	722739	ref1: TG phase3 v5	rs7713286	HINT1	ILMN_1807710	cis	PBMC	2.54263e-14	pval	5	130884982	5	130494875	130501034	383948	LIFE B3 hierarch.FDR	Kirsten 2018	in preparation	p
rs10479001:131607721:C:T	5	131607721	0.449621	171357	ref1: TG phase3 v5	rs10065631	HINT1	ILMN_1807710	cis	PBMC	9.41287e-12	pval	5	131436364	5	130494875	130501034	935330	LIFE B3 hierarch.FDR	Kirsten 2018	in preparation	r2
rs10479001:131607721:C:T	5	131607721	0.328076	383093	ref1: TG phase3 v5	rs141689764	HINT1		cis	Skin_Not_Sun_Exposed_Suprapubic	2.86245e-06	pval	5	131224628	5	130494720	130507428	717200	GTEx_V7	GTEx Consortium 2017	29022597	p
rs10479001:131607721:C:T	5	131607721	0.391829	278168	ref1: TG phase3 v5	rs3914020	HINT1		cis	Skin_Not_Sun_Exposed_Suprapubic	3.52675e-05	pval	5	131329553	5	130494720	130507428	822125	GTEx_V7	GTEx Consortium 2017	29022597	r2
rs10479001:131607721:C:T	5	131607721	0.318705	991533	ref1: TG phase3 v5	rs73262392	HINT1	ILMN_1807710	cis	Whole Blood	4.02648e-22	pval	5	130616188	5	130494875	130501034	115154	LIFE A1 hierarch.FDR	Kirsten 2018	in preparation	p
rs10479001:131607721:C:T	5	131607721	1	10476	ref1: TG phase3 v5	chr5:131618197:D	HINT1	ILMN_1807710	trans	Whole Blood	1.08325e-10	pval	5	131618197	5	130494875	130501034	1117163	LIFE A1 hierarch.FDR	Kirsten 2018	in preparation	r2
rs10479001:131607721:C:T	5	131607721	0.328076	383093	ref1: TG phase3 v5	5:131224628	HINT1	2874686	cis	Whole_Blood	2.70209e-71	pval	5	131224628	5	130494677	130560141	664487	Framingham Heart Study	Joehanes_2017	28122634	p
rs10479001:131607721:C:T	5	131607721	1	0	ref1: TG phase3 v5	5:131607721	HINT1	2874686	trans	Whole_Blood	1.27145e-30	pval	5	131607721	5	130494677	130560141	1047580	Framingham Heart Study	Joehanes_2017	28122634	r2
rs10479001:131607721:C:T	5	131607721	0.311557	744634	ref1: TG phase3 v5	rs7706972	HINT1		cis	Whole_Blood	1.0656e-06	pval	5	130863087	5	130494720	130507428	355659	GTEx_V7	GTEx Consortium 2017	29022597	p
rs10479001:131607721:C:T	5	131607721	0.337869	837876	ref2: TG phase1 v3	rs6873300	HINT1		cis	Whole_Blood	4.1367e-05	pval	5	130769845	5	130494720	130507428	262417	GTEx_V7	GTEx Consortium 2017	29022597	r2
rs10479001:131607721:C:T	5	131607721	0.40061	7260	ref1: TG phase3 v5	rs7737937	IL5	ILMN_1709300	cis	Whole Blood	1.36136e-05	pval	5	131614981	5	131877136	131879214	262155	LIFE A1 hierarch.FDR	Kirsten 2018	in preparation	p
rs10479001:131607721:C:T	5	131607721	0.422046	9603	ref1: TG phase3 v5	rs60492295	IL5	ILMN_1709300	cis	Whole Blood	3.20748e-05	pval	5	131617324	5	131877136	131879214	259812	LIFE A1 hierarch.FDR	Kirsten 2018	in preparation	r2
rs10479001:131607721:C:T	5	131607721	0.748483	136380	ref2: TG phase1 v3	rs13189284	IRF1	ILMN_1708375	cis	PBMC and Whole Blood	0.000217121	pval	5	131744101	5	131817301	131826465	73200	LIFE A1&B3 hierarch.FDR	Kirsten 2018	in preparation	p
rs10479001:131607721:C:T	5	131607721	0.758737	63941	ref1: TG phase3 v5	rs12777	IRF1	ILMN_1708375	cis	PBMC and Whole Blood	0.00127301	pval	5	131671662	5	131817301	131826465	145639	LIFE A1&B3 hierarch.FDR	Kirsten 2018	in preparation	r2
rs10479001:131607721:C:T	5	131607721	0.748483	136380	ref2: TG phase1 v3	rs13189284	IRF1	ILMN_1708375	cis	PBMC	5.05903e-06	pval	5	131744101	5	131817301	131826465	73200	LIFE B3 hierarch.FDR	Kirsten 2018	in preparation	p
rs10479001:131607721:C:T	5	131607721	1	10476	ref1: TG phase3 v5	chr5:131618197:D	IRF1	ILMN_1708375	cis	PBMC	0.000164145	pval	5	131618197	5	131817301	131826465	199104	LIFE B3 hierarch.FDR	Kirsten 2018	in preparation	r2
rs10479001:131607721:C:T	5	131607721	0.317264	939598	ref1: TG phase3 v5	rs6868218	LYRM7	ILMN_1709936	cis	PBMC and Whole Blood	0.00424103	pval	5	130668123	5	130506641	130541119	127004	LIFE A1&B3 hierarch.FDR	Kirsten 2018	in preparation	r2 & p
rs10479001:131607721:C:T	5	131607721	0.317264	939598	ref1: TG phase3 v5	rs6868218	LYRM7	ILMN_1709936	cis	PBMC	0.00237218	pval	5	130668123	5	130506641	130541119	127004	LIFE B3 hierarch.FDR	Kirsten 2018	in preparation	r2 & p
rs10479001:131607721:C:T	5	131607721	0.352096	278742	ref1: TG phase3 v5	rs6596047	LYRM7		cis	Skin_Sun_Exposed_Lower_leg	3.3296e-06	pval	5	131328979	5	130506503	130541119	787860	GTEx_V7	GTEx Consortium 2017	29022597	p
rs10479001:131607721:C:T	5	131607721	0.391829	278168	ref1: TG phase3 v5	rs3914020	LYRM7		cis	Skin_Sun_Exposed_Lower_leg	4.90315e-06	pval	5	131329553	5	130506503	130541119	788434	GTEx_V7	GTEx Consortium 2017	29022597	r2
rs10479001:131607721:C:T	5	131607721	0.308864	972155	ref1: TG phase3 v5	5:130635566	LYRM7	2828135	cis	Whole_Blood	4.50921e-08	pval	5	130635566	5	130540181	130541086	94480	Framingham Heart Study	Joehanes_2017	28122634	p
rs10479001:131607721:C:T	5	131607721	0.331252	988664	ref1: TG phase3 v5	5:130619057	LYRM7	2828135	cis	Whole_Blood	6.37676e-05	pval	5	130619057	5	130540181	130541086	77971	Framingham Heart Study	Joehanes_2017	28122634	r2
rs10479001:131607721:C:T	5	131607721	0.321163	835409	ref1: TG phase3 v5	5:130772312:AT_A	MEIKIN	2874920	cis	Whole_Blood	5.04429e-26	pval	5	130772312	5	130854094	131347881	81782	Framingham Heart Study	Joehanes_2017	28122634	r2 & p
rs10479001:131607721:C:T	5	131607721	0.321163	797772	ref1: TG phase3 v5	rs6872385	P4HA2	ILMN_1795778	cis	PBMC and Whole Blood	6.60326e-05	pval	5	130809949	5	131528306	131563556	718357	LIFE A1&B3 hierarch.FDR	Kirsten 2018	in preparation	p
rs10479001:131607721:C:T	5	131607721	1	10476	ref1: TG phase3 v5	chr5:131618197:D	P4HA2	ILMN_1795778	cis	PBMC and Whole Blood	0.000571333	pval	5	131618197	5	131528306	131563556	54641	LIFE A1&B3 hierarch.FDR	Kirsten 2018	in preparation	r2
rs10479001:131607721:C:T	5	131607721	0.433894	193071	ref1: TG phase3 v5	rs28551583	P4HA2	ILMN_1795778	cis	PBMC	0.00015377	pval	5	131414650	5	131528306	131563556	113656	LIFE B3 hierarch.FDR	Kirsten 2018	in preparation	p
rs10479001:131607721:C:T	5	131607721	1	10476	ref1: TG phase3 v5	chr5:131618197:D	P4HA2	ILMN_1795778	cis	PBMC	0.0030038	pval	5	131618197	5	131528306	131563556	54641	LIFE B3 hierarch.FDR	Kirsten 2018	in preparation	r2
rs10479001:131607721:C:T	5	131607721	0.748483	136380	ref2: TG phase1 v3	5:131744101	P4HA2	2875257	cis	Whole_Blood	1.58562e-10	pval	5	131744101	5	131584600	131630998	113103	Framingham Heart Study	Joehanes_2017	28122634	p
rs10479001:131607721:C:T	5	131607721	1	0	ref1: TG phase3 v5	5:131607721	P4HA2	2875257	cis	Whole_Blood	6.74528e-10	pval	5	131607721	5	131584600	131630998	0	Framingham Heart Study	Joehanes_2017	28122634	r2
rs10479001:131607721:C:T	5	131607721	0.748483	136380	ref2: TG phase1 v3	rs13189284	P4HA2		cis	lcl	0.0297305	q-value	5	131744101	5	131528303	131563556	180545	hapmap_2012consensus	Sia_2012	22171328	p
rs10479001:131607721:C:T	5	131607721	1	0	ref1: TG phase3 v5	rs10479001	P4HA2		cis	lcl	0.181618	q-value	5	131607721	5	131528303	131563556	44165	hapmap_2012consensus	Sia_2012	22171328	r2
rs10479001:131607721:C:T	5	131607721	0.321163	522795	ref1: TG phase3 v5	rs10040680	PDLIM4		cis	Adipose_Subcutaneous	5.02456e-05	pval	5	131084926	5	131593364	131609147	508438	GTEx_V7	GTEx Consortium 2017	29022597	r2 & p
rs10479001:131607721:C:T	5	131607721	0.308025	967261	ref1: TG phase3 v5	rs10045867	PTH2R		trans	lcl	0.0880463	q-value	5	130640460	2	209224568	209704818		hapmap_2012consensus	Sia_2012	22171328	r2 & p
rs10479001:131607721:C:T	5	131607721	0.331252	962246	ref1: TG phase3 v5	rs556910145	RAPGEF6		cis	Artery_Aorta	0.000102616	pval	5	130645475	5	130759614	130970929	114139	GTEx_V7	GTEx Consortium 2017	29022597	r2 & p
rs10479001:131607721:C:T	5	131607721	0.321163	835409	ref1: TG phase3 v5	chr5:130772312:D	RAPGEF6	ILMN_1725992	cis	PBMC and Whole Blood	6.71058e-17	pval	5	130772312	5	130759616	130970929	0	LIFE A1&B3 hierarch.FDR	Kirsten 2018	in preparation	p
rs10479001:131607721:C:T	5	131607721	0.353723	574043	ref2: TG phase1 v3	rs9686601	RAPGEF6	ILMN_1725992	cis	PBMC and Whole Blood	8.78659e-05	pval	5	131033678	5	130759616	130970929	62749	LIFE A1&B3 hierarch.FDR	Kirsten 2018	in preparation	r2
rs10479001:131607721:C:T	5	131607721	0.321163	835409	ref1: TG phase3 v5	chr5:130772312:D	RAPGEF6	ILMN_1725992	cis	PBMC	4.62164e-08	pval	5	130772312	5	130759616	130970929	0	LIFE B3 hierarch.FDR	Kirsten 2018	in preparation	p
rs10479001:131607721:C:T	5	131607721	0.353723	574043	ref2: TG phase1 v3	rs9686601	RAPGEF6	ILMN_1725992	cis	PBMC	0.00238854	pval	5	131033678	5	130759616	130970929	62749	LIFE B3 hierarch.FDR	Kirsten 2018	in preparation	r2
rs10479001:131607721:C:T	5	131607721	0.321163	835409	ref1: TG phase3 v5	chr5:130772312:D	RAPGEF6	ILMN_1725992	cis	Whole Blood	1.69663e-09	pval	5	130772312	5	130759616	130970929	0	LIFE A1 hierarch.FDR	Kirsten 2018	in preparation	r2 & p
rs10479001:131607721:C:T	5	131607721	0.301193	939840	ref1: TG phase3 v5	5:130667881	RAPGEF6	2874794	cis	Whole_Blood	2.54449e-09	pval	5	130667881	5	130732373	131132729	64492	Framingham Heart Study	Joehanes_2017	28122634	p
rs10479001:131607721:C:T	5	131607721	0.391829	278168	ref1: TG phase3 v5	5:131329553	RAPGEF6	2874794	cis	Whole_Blood	1.30077e-05	pval	5	131329553	5	130732373	131132729	196824	Framingham Heart Study	Joehanes_2017	28122634	r2
rs10479001:131607721:C:T	5	131607721	0.340058	382790	ref2: TG phase1 v3	rs114089912	SHROOM1	ILMN_1738322	cis	PBMC	3.51901e-06	pval	5	131990511	5	132157835	132166590	167324	LIFE B3 hierarch.FDR	Kirsten 2018	in preparation	p
rs10479001:131607721:C:T	5	131607721	0.591716	194502	ref1: TG phase3 v5	rs113437942	SHROOM1	ILMN_1738322	cis	PBMC	0.00365049	pval	5	131802223	5	132157835	132166590	355612	LIFE B3 hierarch.FDR	Kirsten 2018	in preparation	r2
rs10479001:131607721:C:T	5	131607721	0.758737	63941	ref1: TG phase3 v5	rs12777	SLC22A4	ILMN_2050911	cis	PBMC and Whole Blood	9.32321e-24	pval	5	131671662	5	131630145	131679897	0	LIFE A1&B3 hierarch.FDR	Kirsten 2018	in preparation	p
rs10479001:131607721:C:T	5	131607721	1	10476	ref1: TG phase3 v5	chr5:131618197:D	SLC22A4	ILMN_2050911	cis	PBMC and Whole Blood	2.32811e-19	pval	5	131618197	5	131630145	131679897	11948	LIFE A1&B3 hierarch.FDR	Kirsten 2018	in preparation	r2
rs10479001:131607721:C:T	5	131607721	0.758737	63941	ref1: TG phase3 v5	rs12777	SLC22A4	ILMN_2050911	cis	PBMC	9.78755e-13	pval	5	131671662	5	131630145	131679897	0	LIFE B3 hierarch.FDR	Kirsten 2018	in preparation	p
rs10479001:131607721:C:T	5	131607721	1	10476	ref1: TG phase3 v5	chr5:131618197:D	SLC22A4	ILMN_2050911	cis	PBMC	1.84434e-10	pval	5	131618197	5	131630145	131679897	11948	LIFE B3 hierarch.FDR	Kirsten 2018	in preparation	r2
rs10479001:131607721:C:T	5	131607721	0.758737	63941	ref1: TG phase3 v5	rs12777	SLC22A4	ILMN_2050911	cis	Whole Blood	3.80663e-12	pval	5	131671662	5	131630145	131679897	0	LIFE A1 hierarch.FDR	Kirsten 2018	in preparation	p
rs10479001:131607721:C:T	5	131607721	1	10476	ref1: TG phase3 v5	chr5:131618197:D	SLC22A4	ILMN_2050911	cis	Whole Blood	4.26224e-10	pval	5	131618197	5	131630145	131679897	11948	LIFE A1 hierarch.FDR	Kirsten 2018	in preparation	r2
rs10479001:131607721:C:T	5	131607721	0.758737	63941	ref1: TG phase3 v5	5:131671662	SLC22A4	2828479	cis	Whole_Blood	4.06163e-07	pval	5	131671662	5	131630071	131702455	0	Framingham Heart Study	Joehanes_2017	28122634	p
rs10479001:131607721:C:T	5	131607721	1	0	ref1: TG phase3 v5	5:131607721	SLC22A4	2828479	cis	Whole_Blood	5.44127e-07	pval	5	131607721	5	131630071	131702455	22350	Framingham Heart Study	Joehanes_2017	28122634	r2
rs10479001:131607721:C:T	5	131607721	0.306271	265144	ref1: TG phase3 v5	rs739719	SLC22A4	6040398	cis	blood	8.7e-10	pval	5	131872865	5	131630144	131679899	192966	common	Fehrmann_2011	21829388	r2 & p
rs10479001:131607721:C:T	5	131607721	0.40061	7260	ref1: TG phase3 v5	rs7737937	SLC22A4	6040398	cis	blood	2.12482e-28	pval	5	131614981	5	131630144	131679899	15163	westra_2013	Westra_2013	24013639	r2 & p
rs10479001:131607721:C:T	5	131607721	1	4566	ref1: TG phase3 v5	rs13357124	SLC22A4	49654	cis	blood	1.15004e-27	pval	5	131612287	5	131679597	131679598	67310	eQTLgen in prep.	Vossa 2018 in prep.	eQTLgen in prep.	p
rs10479001:131607721:C:T	5	131607721	1	0	ref1: TG phase3 v5	rs10479001	SLC22A4	49654	cis	blood	2.18442e-26	pval	5	131607721	5	131679597	131679598	71876	eQTLgen in prep.	Vossa 2018 in prep.	eQTLgen in prep.	r2
rs10479001:131607721:C:T	5	131607721	0.422046	9603	ref1: TG phase3 v5	rs60492295	SLC22A5		cis	Nerve_Tibial	9.8492e-06	pval	5	131617324	5	131705444	131731306	88120	GTEx_V7	GTEx Consortium 2017	29022597	r2 & p
rs10479001:131607721:C:T	5	131607721	0.40061	7260	ref1: TG phase3 v5	rs7737937	SLC22A5	ILMN_1699357	cis	PBMC and Whole Blood	2.91491e-50	pval	5	131614981	5	131705401	131731302	90420	LIFE A1&B3 hierarch.FDR	Kirsten 2018	in preparation	p
rs10479001:131607721:C:T	5	131607721	1	10476	ref1: TG phase3 v5	chr5:131618197:D	SLC22A5	ILMN_1699357	cis	PBMC and Whole Blood	5.56231e-22	pval	5	131618197	5	131705401	131731302	87204	LIFE A1&B3 hierarch.FDR	Kirsten 2018	in preparation	r2
rs10479001:131607721:C:T	5	131607721	0.40061	7260	ref1: TG phase3 v5	rs7737937	SLC22A5	ILMN_1699357	cis	PBMC	3.09033e-42	pval	5	131614981	5	131705401	131731302	90420	LIFE B3 hierarch.FDR	Kirsten 2018	in preparation	p
rs10479001:131607721:C:T	5	131607721	1	10476	ref1: TG phase3 v5	chr5:131618197:D	SLC22A5	ILMN_1699357	cis	PBMC	1.95373e-16	pval	5	131618197	5	131705401	131731302	87204	LIFE B3 hierarch.FDR	Kirsten 2018	in preparation	r2
rs10479001:131607721:C:T	5	131607721	0.40061	7260	ref1: TG phase3 v5	rs7737937	SLC22A5	ILMN_1699357	cis	Whole Blood	1.33843e-10	pval	5	131614981	5	131705401	131731302	90420	LIFE A1 hierarch.FDR	Kirsten 2018	in preparation	p
rs10479001:131607721:C:T	5	131607721	1	10476	ref1: TG phase3 v5	chr5:131618197:D	SLC22A5	ILMN_1699357	cis	Whole Blood	1.80597e-08	pval	5	131618197	5	131705401	131731302	87204	LIFE A1 hierarch.FDR	Kirsten 2018	in preparation	r2
rs10479001:131607721:C:T	5	131607721	0.40061	7260	ref1: TG phase3 v5	5:131614981	SLC22A5	2828520	cis	Whole_Blood	6.13621e-22	pval	5	131614981	5	131705428	131731305	90447	Framingham Heart Study	Joehanes_2017	28122634	p
rs10479001:131607721:C:T	5	131607721	0.422046	9603	ref1: TG phase3 v5	5:131617324	SLC22A5	2828520	cis	Whole_Blood	2.1742e-21	pval	5	131617324	5	131705428	131731305	88104	Framingham Heart Study	Joehanes_2017	28122634	r2
rs10479001:131607721:C:T	5	131607721	0.40061	7260	ref1: TG phase3 v5	rs7737937	SLC22A5	7050180	cis	blood	4.05837e-13	pval	5	131614981	5	131705400	131731306	90419	westra_2013	Westra_2013	24013639	r2 & p
rs10479001:131607721:C:T	5	131607721	0.40061	7260	ref1: TG phase3 v5	rs7737937	SLC22A5	55082	cis	blood	5.95848e-37	pval	5	131614981	5	131730982	131730983	116001	eQTLgen in prep.	Vossa 2018 in prep.	eQTLgen in prep.	p
rs10479001:131607721:C:T	5	131607721	1	0	ref1: TG phase3 v5	rs10479001	SLC22A5	55082	cis	blood	1.08216e-33	pval	5	131607721	5	131730982	131730983	123261	eQTLgen in prep.	Vossa 2018 in prep.	eQTLgen in prep.	r2
rs10479001:131607721:C:T	5	131607721	0.337427	241356	ref2: TG phase1 v3	rs77254187	UQCRQ	ILMN_1666471	cis	PBMC and Whole Blood	8.71796e-06	pval	5	131849077	5	132202319	132204536	353242	LIFE A1&B3 hierarch.FDR	Kirsten 2018	in preparation	p
rs10479001:131607721:C:T	5	131607721	0.758737	63941	ref1: TG phase3 v5	rs12777	UQCRQ	ILMN_1666471	cis	PBMC and Whole Blood	0.00172691	pval	5	131671662	5	132202319	132204536	530657	LIFE A1&B3 hierarch.FDR	Kirsten 2018	in preparation	r2
rs10479001:131607721:C:T	5	131607721	0.337427	241356	ref2: TG phase1 v3	rs77254187	UQCRQ	ILMN_1666471	cis	PBMC	5.92392e-05	pval	5	131849077	5	132202319	132204536	353242	LIFE B3 hierarch.FDR	Kirsten 2018	in preparation	p
rs10479001:131607721:C:T	5	131607721	0.758737	63941	ref1: TG phase3 v5	rs12777	UQCRQ	ILMN_1666471	cis	PBMC	0.00353085	pval	5	131671662	5	132202319	132204536	530657	LIFE B3 hierarch.FDR	Kirsten 2018	in preparation	r2
rs13357124:131612287:G:A	5	131612287	0.422046	5037	ref1: TG phase3 v5	rs60492295	AC034220.3		cis	Artery_Tibial	2.26031e-06	pval	5	131617324	5	131646978	131705340	29654	GTEx_V7	GTEx Consortium 2017	29022597	r2 & p
rs13357124:131612287:G:A	5	131612287	0.40061	2694	ref1: TG phase3 v5	rs7737937	AC034220.3		cis	Skin_Sun_Exposed_Lower_leg	3.31756e-07	pval	5	131614981	5	131646978	131705340	31997	GTEx_V7	GTEx Consortium 2017	29022597	p
rs13357124:131612287:G:A	5	131612287	0.422046	5037	ref1: TG phase3 v5	rs60492295	AC034220.3		cis	Skin_Sun_Exposed_Lower_leg	3.02108e-06	pval	5	131617324	5	131646978	131705340	29654	GTEx_V7	GTEx Consortium 2017	29022597	r2
rs13357124:131612287:G:A	5	131612287	0.40061	2694	ref1: TG phase3 v5	rs7737937	AC034220.3		cis	Thyroid	1.41694e-07	pval	5	131614981	5	131646978	131705340	31997	GTEx_V7	GTEx Consortium 2017	29022597	p
rs13357124:131612287:G:A	5	131612287	0.422046	5037	ref1: TG phase3 v5	rs60492295	AC034220.3		cis	Thyroid	1.2166e-06	pval	5	131617324	5	131646978	131705340	29654	GTEx_V7	GTEx Consortium 2017	29022597	r2
rs13357124:131612287:G:A	5	131612287	0.321163	839975	ref1: TG phase3 v5	chr5:130772312:D	ACSL6	ILMN_1737418	cis	Whole Blood	3.79785e-07	pval	5	130772312	5	131289152	131347349	516840	LIFE A1 hierarch.FDR	Kirsten 2018	in preparation	p
rs13357124:131612287:G:A	5	131612287	0.353723	578609	ref2: TG phase1 v3	rs9686601	ACSL6	ILMN_1737418	cis	Whole Blood	6.0345e-05	pval	5	131033678	5	131289152	131347349	255474	LIFE A1 hierarch.FDR	Kirsten 2018	in preparation	r2
rs13357124:131612287:G:A	5	131612287	0.321163	839975	ref1: TG phase3 v5	5:130772312:AT_A	ACSL6	2874920	cis	Whole_Blood	5.04429e-26	pval	5	130772312	5	130854094	131347881	81782	Framingham Heart Study	Joehanes_2017	28122634	r2 & p
rs13357124:131612287:G:A	5	131612287	0.317264	845166	ref1: TG phase3 v5	rs6596022	ACSL6		cis	Whole_Blood	8.8842e-05	pval	5	130767121	5	131142683	131347936	375562	GTEx_V7	GTEx Consortium 2017	29022597	p
rs13357124:131612287:G:A	5	131612287	0.391829	282734	ref1: TG phase3 v5	rs3914020	ACSL6		cis	Whole_Blood	9.25961e-05	pval	5	131329553	5	131142683	131347936	0	GTEx_V7	GTEx Consortium 2017	29022597	r2
rs13357124:131612287:G:A	5	131612287	0.308025	971827	ref1: TG phase3 v5	rs10045867	AGRP		trans	lcl	0.142353	q-value	5	130640460	16	67516473	67517716		hapmap_2012consensus	Sia_2012	22171328	r2 & p
rs13357124:131612287:G:A	5	131612287	0.308025	669160	ref1: TG phase3 v5	rs147076180	CDC42SE2		cis	Brain_Caudate_basal_ganglia	5.80953e-05	pval	5	130943127	5	130581186	130734140	208987	GTEx_V7	GTEx Consortium 2017	29022597	r2 & p
rs13357124:131612287:G:A	5	131612287	0.302401	863853	ref1: TG phase3 v5	chr5:130748434:D	CDC42SE2	ILMN_2313926	cis	PBMC and Whole Blood	2.41672e-08	pval	5	130748434	5	130599702	130730380	18054	LIFE A1&B3 hierarch.FDR	Kirsten 2018	in preparation	p
rs13357124:131612287:G:A	5	131612287	0.758737	59375	ref1: TG phase3 v5	rs12777	CDC42SE2	ILMN_1735594	cis	PBMC and Whole Blood	0.00102343	pval	5	131671662	5	130599702	130730380	941282	LIFE A1&B3 hierarch.FDR	Kirsten 2018	in preparation	r2
rs13357124:131612287:G:A	5	131612287	0.328076	387659	ref1: TG phase3 v5	rs141689764	CDC42SE2	ILMN_1735594	cis	PBMC	0.00232356	pval	5	131224628	5	130599702	130730380	494248	LIFE B3 hierarch.FDR	Kirsten 2018	in preparation	r2 & p
rs13357124:131612287:G:A	5	131612287	0.302401	863853	ref1: TG phase3 v5	chr5:130748434:D	CDC42SE2	ILMN_2313926	cis	Whole Blood	9.6341e-08	pval	5	130748434	5	130599702	130730380	18054	LIFE A1 hierarch.FDR	Kirsten 2018	in preparation	p
rs13357124:131612287:G:A	5	131612287	0.321163	427158	ref1: TG phase3 v5	rs10074835	CDC42SE2	ILMN_2313926	cis	Whole Blood	0.000346414	pval	5	131185129	5	130599702	130730380	454749	LIFE A1 hierarch.FDR	Kirsten 2018	in preparation	r2
rs13357124:131612287:G:A	5	131612287	1	4566	ref1: TG phase3 v5	rs10479001	FNIP1		cis	Esophagus_Muscularis	0.00013949	pval	5	131607721	5	130977407	131132710	475011	GTEx_V7	GTEx Consortium 2017	29022597	r2 & p
rs13357124:131612287:G:A	5	131612287	0.301193	944406	ref1: TG phase3 v5	5:130667881	FNIP1	2874794	cis	Whole_Blood	2.54449e-09	pval	5	130667881	5	130732373	131132729	64492	Framingham Heart Study	Joehanes_2017	28122634	p
rs13357124:131612287:G:A	5	131612287	0.391829	282734	ref1: TG phase3 v5	5:131329553	FNIP1	2874794	cis	Whole_Blood	1.30077e-05	pval	5	131329553	5	130732373	131132729	196824	Framingham Heart Study	Joehanes_2017	28122634	r2
rs13357124:131612287:G:A	5	131612287	0.328076	384710	ref1: TG phase3 v5	rs4320251	HINT1		cis	Lung	1.37366e-05	pval	5	131227577	5	130494720	130507428	720149	GTEx_V7	GTEx Consortium 2017	29022597	p
rs13357124:131612287:G:A	5	131612287	0.328076	387659	ref1: TG phase3 v5	rs141689764	HINT1		cis	Lung	3.10381e-05	pval	5	131224628	5	130494720	130507428	717200	GTEx_V7	GTEx Consortium 2017	29022597	r2
rs13357124:131612287:G:A	5	131612287	0.328076	760085	ref1: TG phase3 v5	rs6895820	HINT1		cis	Nerve_Tibial	9.70923e-05	pval	5	130852202	5	130494720	130507428	344774	GTEx_V7	GTEx Consortium 2017	29022597	p
rs13357124:131612287:G:A	5	131612287	0.328076	387659	ref1: TG phase3 v5	rs141689764	HINT1		cis	Nerve_Tibial	0.000168002	pval	5	131224628	5	130494720	130507428	717200	GTEx_V7	GTEx Consortium 2017	29022597	r2
rs13357124:131612287:G:A	5	131612287	0.318705	996099	ref1: TG phase3 v5	rs73262392	HINT1	ILMN_1807710	cis	PBMC and Whole Blood	9.71395e-34	pval	5	130616188	5	130494875	130501034	115154	LIFE A1&B3 hierarch.FDR	Kirsten 2018	in preparation	p
rs13357124:131612287:G:A	5	131612287	1	5910	ref1: TG phase3 v5	chr5:131618197:D	HINT1	ILMN_1807710	trans	PBMC and Whole Blood	8.78431e-13	pval	5	131618197	5	130494875	130501034	1117163	LIFE A1&B3 hierarch.FDR	Kirsten 2018	in preparation	r2
rs13357124:131612287:G:A	5	131612287	0.311557	727305	ref1: TG phase3 v5	rs7713286	HINT1	ILMN_1807710	cis	PBMC	2.54263e-14	pval	5	130884982	5	130494875	130501034	383948	LIFE B3 hierarch.FDR	Kirsten 2018	in preparation	p
rs13357124:131612287:G:A	5	131612287	0.449621	175923	ref1: TG phase3 v5	rs10065631	HINT1	ILMN_1807710	cis	PBMC	9.41287e-12	pval	5	131436364	5	130494875	130501034	935330	LIFE B3 hierarch.FDR	Kirsten 2018	in preparation	r2
rs13357124:131612287:G:A	5	131612287	0.328076	387659	ref1: TG phase3 v5	rs141689764	HINT1		cis	Skin_Not_Sun_Exposed_Suprapubic	2.86245e-06	pval	5	131224628	5	130494720	130507428	717200	GTEx_V7	GTEx Consortium 2017	29022597	p
rs13357124:131612287:G:A	5	131612287	0.391829	282734	ref1: TG phase3 v5	rs3914020	HINT1		cis	Skin_Not_Sun_Exposed_Suprapubic	3.52675e-05	pval	5	131329553	5	130494720	130507428	822125	GTEx_V7	GTEx Consortium 2017	29022597	r2
rs13357124:131612287:G:A	5	131612287	0.318705	996099	ref1: TG phase3 v5	rs73262392	HINT1	ILMN_1807710	cis	Whole Blood	4.02648e-22	pval	5	130616188	5	130494875	130501034	115154	LIFE A1 hierarch.FDR	Kirsten 2018	in preparation	p
rs13357124:131612287:G:A	5	131612287	1	5910	ref1: TG phase3 v5	chr5:131618197:D	HINT1	ILMN_1807710	trans	Whole Blood	1.08325e-10	pval	5	131618197	5	130494875	130501034	1117163	LIFE A1 hierarch.FDR	Kirsten 2018	in preparation	r2
rs13357124:131612287:G:A	5	131612287	0.328076	387659	ref1: TG phase3 v5	5:131224628	HINT1	2874686	cis	Whole_Blood	2.70209e-71	pval	5	131224628	5	130494677	130560141	664487	Framingham Heart Study	Joehanes_2017	28122634	p
rs13357124:131612287:G:A	5	131612287	1	4566	ref1: TG phase3 v5	5:131607721	HINT1	2874686	trans	Whole_Blood	1.27145e-30	pval	5	131607721	5	130494677	130560141	1047580	Framingham Heart Study	Joehanes_2017	28122634	r2
rs13357124:131612287:G:A	5	131612287	0.311557	749200	ref1: TG phase3 v5	rs7706972	HINT1		cis	Whole_Blood	1.0656e-06	pval	5	130863087	5	130494720	130507428	355659	GTEx_V7	GTEx Consortium 2017	29022597	p
rs13357124:131612287:G:A	5	131612287	0.337869	842442	ref2: TG phase1 v3	rs6873300	HINT1		cis	Whole_Blood	4.1367e-05	pval	5	130769845	5	130494720	130507428	262417	GTEx_V7	GTEx Consortium 2017	29022597	r2
rs13357124:131612287:G:A	5	131612287	0.40061	2694	ref1: TG phase3 v5	rs7737937	IL5	ILMN_1709300	cis	Whole Blood	1.36136e-05	pval	5	131614981	5	131877136	131879214	262155	LIFE A1 hierarch.FDR	Kirsten 2018	in preparation	p
rs13357124:131612287:G:A	5	131612287	0.422046	5037	ref1: TG phase3 v5	rs60492295	IL5	ILMN_1709300	cis	Whole Blood	3.20748e-05	pval	5	131617324	5	131877136	131879214	259812	LIFE A1 hierarch.FDR	Kirsten 2018	in preparation	r2
rs13357124:131612287:G:A	5	131612287	0.748483	131814	ref2: TG phase1 v3	rs13189284	IRF1	ILMN_1708375	cis	PBMC and Whole Blood	0.000217121	pval	5	131744101	5	131817301	131826465	73200	LIFE A1&B3 hierarch.FDR	Kirsten 2018	in preparation	p
rs13357124:131612287:G:A	5	131612287	0.758737	59375	ref1: TG phase3 v5	rs12777	IRF1	ILMN_1708375	cis	PBMC and Whole Blood	0.00127301	pval	5	131671662	5	131817301	131826465	145639	LIFE A1&B3 hierarch.FDR	Kirsten 2018	in preparation	r2
rs13357124:131612287:G:A	5	131612287	0.748483	131814	ref2: TG phase1 v3	rs13189284	IRF1	ILMN_1708375	cis	PBMC	5.05903e-06	pval	5	131744101	5	131817301	131826465	73200	LIFE B3 hierarch.FDR	Kirsten 2018	in preparation	p
rs13357124:131612287:G:A	5	131612287	1	5910	ref1: TG phase3 v5	chr5:131618197:D	IRF1	ILMN_1708375	cis	PBMC	0.000164145	pval	5	131618197	5	131817301	131826465	199104	LIFE B3 hierarch.FDR	Kirsten 2018	in preparation	r2
rs13357124:131612287:G:A	5	131612287	0.317264	944164	ref1: TG phase3 v5	rs6868218	LYRM7	ILMN_1709936	cis	PBMC and Whole Blood	0.00424103	pval	5	130668123	5	130506641	130541119	127004	LIFE A1&B3 hierarch.FDR	Kirsten 2018	in preparation	r2 & p
rs13357124:131612287:G:A	5	131612287	0.317264	944164	ref1: TG phase3 v5	rs6868218	LYRM7	ILMN_1709936	cis	PBMC	0.00237218	pval	5	130668123	5	130506641	130541119	127004	LIFE B3 hierarch.FDR	Kirsten 2018	in preparation	r2 & p
rs13357124:131612287:G:A	5	131612287	0.352096	283308	ref1: TG phase3 v5	rs6596047	LYRM7		cis	Skin_Sun_Exposed_Lower_leg	3.3296e-06	pval	5	131328979	5	130506503	130541119	787860	GTEx_V7	GTEx Consortium 2017	29022597	p
rs13357124:131612287:G:A	5	131612287	0.391829	282734	ref1: TG phase3 v5	rs3914020	LYRM7		cis	Skin_Sun_Exposed_Lower_leg	4.90315e-06	pval	5	131329553	5	130506503	130541119	788434	GTEx_V7	GTEx Consortium 2017	29022597	r2
rs13357124:131612287:G:A	5	131612287	0.308864	976721	ref1: TG phase3 v5	5:130635566	LYRM7	2828135	cis	Whole_Blood	4.50921e-08	pval	5	130635566	5	130540181	130541086	94480	Framingham Heart Study	Joehanes_2017	28122634	p
rs13357124:131612287:G:A	5	131612287	0.331252	993230	ref1: TG phase3 v5	5:130619057	LYRM7	2828135	cis	Whole_Blood	6.37676e-05	pval	5	130619057	5	130540181	130541086	77971	Framingham Heart Study	Joehanes_2017	28122634	r2
rs13357124:131612287:G:A	5	131612287	0.321163	839975	ref1: TG phase3 v5	5:130772312:AT_A	MEIKIN	2874920	cis	Whole_Blood	5.04429e-26	pval	5	130772312	5	130854094	131347881	81782	Framingham Heart Study	Joehanes_2017	28122634	r2 & p
rs13357124:131612287:G:A	5	131612287	0.321163	802338	ref1: TG phase3 v5	rs6872385	P4HA2	ILMN_1795778	cis	PBMC and Whole Blood	6.60326e-05	pval	5	130809949	5	131528306	131563556	718357	LIFE A1&B3 hierarch.FDR	Kirsten 2018	in preparation	p
rs13357124:131612287:G:A	5	131612287	1	5910	ref1: TG phase3 v5	chr5:131618197:D	P4HA2	ILMN_1795778	cis	PBMC and Whole Blood	0.000571333	pval	5	131618197	5	131528306	131563556	54641	LIFE A1&B3 hierarch.FDR	Kirsten 2018	in preparation	r2
rs13357124:131612287:G:A	5	131612287	0.433894	197637	ref1: TG phase3 v5	rs28551583	P4HA2	ILMN_1795778	cis	PBMC	0.00015377	pval	5	131414650	5	131528306	131563556	113656	LIFE B3 hierarch.FDR	Kirsten 2018	in preparation	p
rs13357124:131612287:G:A	5	131612287	1	5910	ref1: TG phase3 v5	chr5:131618197:D	P4HA2	ILMN_1795778	cis	PBMC	0.0030038	pval	5	131618197	5	131528306	131563556	54641	LIFE B3 hierarch.FDR	Kirsten 2018	in preparation	r2
rs13357124:131612287:G:A	5	131612287	0.748483	131814	ref2: TG phase1 v3	5:131744101	P4HA2	2875257	cis	Whole_Blood	1.58562e-10	pval	5	131744101	5	131584600	131630998	113103	Framingham Heart Study	Joehanes_2017	28122634	p
rs13357124:131612287:G:A	5	131612287	1	4566	ref1: TG phase3 v5	5:131607721	P4HA2	2875257	cis	Whole_Blood	6.74528e-10	pval	5	131607721	5	131584600	131630998	0	Framingham Heart Study	Joehanes_2017	28122634	r2
rs13357124:131612287:G:A	5	131612287	0.748483	131814	ref2: TG phase1 v3	rs13189284	P4HA2		cis	lcl	0.0297305	q-value	5	131744101	5	131528303	131563556	180545	hapmap_2012consensus	Sia_2012	22171328	p
rs13357124:131612287:G:A	5	131612287	1	4566	ref1: TG phase3 v5	rs10479001	P4HA2		cis	lcl	0.181618	q-value	5	131607721	5	131528303	131563556	44165	hapmap_2012consensus	Sia_2012	22171328	r2
rs13357124:131612287:G:A	5	131612287	0.321163	527361	ref1: TG phase3 v5	rs10040680	PDLIM4		cis	Adipose_Subcutaneous	5.02456e-05	pval	5	131084926	5	131593364	131609147	508438	GTEx_V7	GTEx Consortium 2017	29022597	r2 & p
rs13357124:131612287:G:A	5	131612287	0.308025	971827	ref1: TG phase3 v5	rs10045867	PTH2R		trans	lcl	0.0880463	q-value	5	130640460	2	209224568	209704818		hapmap_2012consensus	Sia_2012	22171328	r2 & p
rs13357124:131612287:G:A	5	131612287	0.331252	966812	ref1: TG phase3 v5	rs556910145	RAPGEF6		cis	Artery_Aorta	0.000102616	pval	5	130645475	5	130759614	130970929	114139	GTEx_V7	GTEx Consortium 2017	29022597	r2 & p
rs13357124:131612287:G:A	5	131612287	0.321163	839975	ref1: TG phase3 v5	chr5:130772312:D	RAPGEF6	ILMN_1725992	cis	PBMC and Whole Blood	6.71058e-17	pval	5	130772312	5	130759616	130970929	0	LIFE A1&B3 hierarch.FDR	Kirsten 2018	in preparation	p
rs13357124:131612287:G:A	5	131612287	0.353723	578609	ref2: TG phase1 v3	rs9686601	RAPGEF6	ILMN_1725992	cis	PBMC and Whole Blood	8.78659e-05	pval	5	131033678	5	130759616	130970929	62749	LIFE A1&B3 hierarch.FDR	Kirsten 2018	in preparation	r2
rs13357124:131612287:G:A	5	131612287	0.321163	839975	ref1: TG phase3 v5	chr5:130772312:D	RAPGEF6	ILMN_1725992	cis	PBMC	4.62164e-08	pval	5	130772312	5	130759616	130970929	0	LIFE B3 hierarch.FDR	Kirsten 2018	in preparation	p
rs13357124:131612287:G:A	5	131612287	0.353723	578609	ref2: TG phase1 v3	rs9686601	RAPGEF6	ILMN_1725992	cis	PBMC	0.00238854	pval	5	131033678	5	130759616	130970929	62749	LIFE B3 hierarch.FDR	Kirsten 2018	in preparation	r2
rs13357124:131612287:G:A	5	131612287	0.321163	839975	ref1: TG phase3 v5	chr5:130772312:D	RAPGEF6	ILMN_1725992	cis	Whole Blood	1.69663e-09	pval	5	130772312	5	130759616	130970929	0	LIFE A1 hierarch.FDR	Kirsten 2018	in preparation	r2 & p
rs13357124:131612287:G:A	5	131612287	0.301193	944406	ref1: TG phase3 v5	5:130667881	RAPGEF6	2874794	cis	Whole_Blood	2.54449e-09	pval	5	130667881	5	130732373	131132729	64492	Framingham Heart Study	Joehanes_2017	28122634	p
rs13357124:131612287:G:A	5	131612287	0.391829	282734	ref1: TG phase3 v5	5:131329553	RAPGEF6	2874794	cis	Whole_Blood	1.30077e-05	pval	5	131329553	5	130732373	131132729	196824	Framingham Heart Study	Joehanes_2017	28122634	r2
rs13357124:131612287:G:A	5	131612287	0.340058	378224	ref2: TG phase1 v3	rs114089912	SHROOM1	ILMN_1738322	cis	PBMC	3.51901e-06	pval	5	131990511	5	132157835	132166590	167324	LIFE B3 hierarch.FDR	Kirsten 2018	in preparation	p
rs13357124:131612287:G:A	5	131612287	0.591716	189936	ref1: TG phase3 v5	rs113437942	SHROOM1	ILMN_1738322	cis	PBMC	0.00365049	pval	5	131802223	5	132157835	132166590	355612	LIFE B3 hierarch.FDR	Kirsten 2018	in preparation	r2
rs13357124:131612287:G:A	5	131612287	0.758737	59375	ref1: TG phase3 v5	rs12777	SLC22A4	ILMN_2050911	cis	PBMC and Whole Blood	9.32321e-24	pval	5	131671662	5	131630145	131679897	0	LIFE A1&B3 hierarch.FDR	Kirsten 2018	in preparation	p
rs13357124:131612287:G:A	5	131612287	1	5910	ref1: TG phase3 v5	chr5:131618197:D	SLC22A4	ILMN_2050911	cis	PBMC and Whole Blood	2.32811e-19	pval	5	131618197	5	131630145	131679897	11948	LIFE A1&B3 hierarch.FDR	Kirsten 2018	in preparation	r2
rs13357124:131612287:G:A	5	131612287	0.758737	59375	ref1: TG phase3 v5	rs12777	SLC22A4	ILMN_2050911	cis	PBMC	9.78755e-13	pval	5	131671662	5	131630145	131679897	0	LIFE B3 hierarch.FDR	Kirsten 2018	in preparation	p
rs13357124:131612287:G:A	5	131612287	1	5910	ref1: TG phase3 v5	chr5:131618197:D	SLC22A4	ILMN_2050911	cis	PBMC	1.84434e-10	pval	5	131618197	5	131630145	131679897	11948	LIFE B3 hierarch.FDR	Kirsten 2018	in preparation	r2
rs13357124:131612287:G:A	5	131612287	0.758737	59375	ref1: TG phase3 v5	rs12777	SLC22A4	ILMN_2050911	cis	Whole Blood	3.80663e-12	pval	5	131671662	5	131630145	131679897	0	LIFE A1 hierarch.FDR	Kirsten 2018	in preparation	p
rs13357124:131612287:G:A	5	131612287	1	5910	ref1: TG phase3 v5	chr5:131618197:D	SLC22A4	ILMN_2050911	cis	Whole Blood	4.26224e-10	pval	5	131618197	5	131630145	131679897	11948	LIFE A1 hierarch.FDR	Kirsten 2018	in preparation	r2
rs13357124:131612287:G:A	5	131612287	0.758737	59375	ref1: TG phase3 v5	5:131671662	SLC22A4	2828479	cis	Whole_Blood	4.06163e-07	pval	5	131671662	5	131630071	131702455	0	Framingham Heart Study	Joehanes_2017	28122634	p
rs13357124:131612287:G:A	5	131612287	1	4566	ref1: TG phase3 v5	5:131607721	SLC22A4	2828479	cis	Whole_Blood	5.44127e-07	pval	5	131607721	5	131630071	131702455	22350	Framingham Heart Study	Joehanes_2017	28122634	r2
rs13357124:131612287:G:A	5	131612287	0.306271	260578	ref1: TG phase3 v5	rs739719	SLC22A4	6040398	cis	blood	8.7e-10	pval	5	131872865	5	131630144	131679899	192966	common	Fehrmann_2011	21829388	r2 & p
rs13357124:131612287:G:A	5	131612287	0.40061	2694	ref1: TG phase3 v5	rs7737937	SLC22A4	6040398	cis	blood	2.12482e-28	pval	5	131614981	5	131630144	131679899	15163	westra_2013	Westra_2013	24013639	r2 & p
rs13357124:131612287:G:A	5	131612287	1	0	ref1: TG phase3 v5	rs13357124	SLC22A4	49654	cis	blood	1.15004e-27	pval	5	131612287	5	131679597	131679598	67310	eQTLgen in prep.	Vossa 2018 in prep.	eQTLgen in prep.	p
rs13357124:131612287:G:A	5	131612287	1	4566	ref1: TG phase3 v5	rs10479001	SLC22A4	49654	cis	blood	2.18442e-26	pval	5	131607721	5	131679597	131679598	71876	eQTLgen in prep.	Vossa 2018 in prep.	eQTLgen in prep.	r2
rs13357124:131612287:G:A	5	131612287	0.422046	5037	ref1: TG phase3 v5	rs60492295	SLC22A5		cis	Nerve_Tibial	9.8492e-06	pval	5	131617324	5	131705444	131731306	88120	GTEx_V7	GTEx Consortium 2017	29022597	r2 & p
rs13357124:131612287:G:A	5	131612287	0.40061	2694	ref1: TG phase3 v5	rs7737937	SLC22A5	ILMN_1699357	cis	PBMC and Whole Blood	2.91491e-50	pval	5	131614981	5	131705401	131731302	90420	LIFE A1&B3 hierarch.FDR	Kirsten 2018	in preparation	p
rs13357124:131612287:G:A	5	131612287	1	5910	ref1: TG phase3 v5	chr5:131618197:D	SLC22A5	ILMN_1699357	cis	PBMC and Whole Blood	5.56231e-22	pval	5	131618197	5	131705401	131731302	87204	LIFE A1&B3 hierarch.FDR	Kirsten 2018	in preparation	r2
rs13357124:131612287:G:A	5	131612287	0.40061	2694	ref1: TG phase3 v5	rs7737937	SLC22A5	ILMN_1699357	cis	PBMC	3.09033e-42	pval	5	131614981	5	131705401	131731302	90420	LIFE B3 hierarch.FDR	Kirsten 2018	in preparation	p
rs13357124:131612287:G:A	5	131612287	1	5910	ref1: TG phase3 v5	chr5:131618197:D	SLC22A5	ILMN_1699357	cis	PBMC	1.95373e-16	pval	5	131618197	5	131705401	131731302	87204	LIFE B3 hierarch.FDR	Kirsten 2018	in preparation	r2
rs13357124:131612287:G:A	5	131612287	0.40061	2694	ref1: TG phase3 v5	rs7737937	SLC22A5	ILMN_1699357	cis	Whole Blood	1.33843e-10	pval	5	131614981	5	131705401	131731302	90420	LIFE A1 hierarch.FDR	Kirsten 2018	in preparation	p
rs13357124:131612287:G:A	5	131612287	1	5910	ref1: TG phase3 v5	chr5:131618197:D	SLC22A5	ILMN_1699357	cis	Whole Blood	1.80597e-08	pval	5	131618197	5	131705401	131731302	87204	LIFE A1 hierarch.FDR	Kirsten 2018	in preparation	r2
rs13357124:131612287:G:A	5	131612287	0.40061	2694	ref1: TG phase3 v5	5:131614981	SLC22A5	2828520	cis	Whole_Blood	6.13621e-22	pval	5	131614981	5	131705428	131731305	90447	Framingham Heart Study	Joehanes_2017	28122634	p
rs13357124:131612287:G:A	5	131612287	0.422046	5037	ref1: TG phase3 v5	5:131617324	SLC22A5	2828520	cis	Whole_Blood	2.1742e-21	pval	5	131617324	5	131705428	131731305	88104	Framingham Heart Study	Joehanes_2017	28122634	r2
rs13357124:131612287:G:A	5	131612287	0.40061	2694	ref1: TG phase3 v5	rs7737937	SLC22A5	7050180	cis	blood	4.05837e-13	pval	5	131614981	5	131705400	131731306	90419	westra_2013	Westra_2013	24013639	r2 & p
rs13357124:131612287:G:A	5	131612287	0.40061	2694	ref1: TG phase3 v5	rs7737937	SLC22A5	55082	cis	blood	5.95848e-37	pval	5	131614981	5	131730982	131730983	116001	eQTLgen in prep.	Vossa 2018 in prep.	eQTLgen in prep.	p
rs13357124:131612287:G:A	5	131612287	1	4566	ref1: TG phase3 v5	rs10479001	SLC22A5	55082	cis	blood	1.08216e-33	pval	5	131607721	5	131730982	131730983	123261	eQTLgen in prep.	Vossa 2018 in prep.	eQTLgen in prep.	r2
rs13357124:131612287:G:A	5	131612287	0.337427	236790	ref2: TG phase1 v3	rs77254187	UQCRQ	ILMN_1666471	cis	PBMC and Whole Blood	8.71796e-06	pval	5	131849077	5	132202319	132204536	353242	LIFE A1&B3 hierarch.FDR	Kirsten 2018	in preparation	p
rs13357124:131612287:G:A	5	131612287	0.758737	59375	ref1: TG phase3 v5	rs12777	UQCRQ	ILMN_1666471	cis	PBMC and Whole Blood	0.00172691	pval	5	131671662	5	132202319	132204536	530657	LIFE A1&B3 hierarch.FDR	Kirsten 2018	in preparation	r2
rs13357124:131612287:G:A	5	131612287	0.337427	236790	ref2: TG phase1 v3	rs77254187	UQCRQ	ILMN_1666471	cis	PBMC	5.92392e-05	pval	5	131849077	5	132202319	132204536	353242	LIFE B3 hierarch.FDR	Kirsten 2018	in preparation	p
rs13357124:131612287:G:A	5	131612287	0.758737	59375	ref1: TG phase3 v5	rs12777	UQCRQ	ILMN_1666471	cis	PBMC	0.00353085	pval	5	131671662	5	132202319	132204536	530657	LIFE B3 hierarch.FDR	Kirsten 2018	in preparation	r2
rs35532613:131618197:TG:T	5	131618197	0.422046	873	ref1: TG phase3 v5	rs60492295	AC034220.3		cis	Artery_Tibial	2.26031e-06	pval	5	131617324	5	131646978	131705340	29654	GTEx_V7	GTEx Consortium 2017	29022597	r2 & p
rs35532613:131618197:TG:T	5	131618197	0.40061	3216	ref1: TG phase3 v5	rs7737937	AC034220.3		cis	Skin_Sun_Exposed_Lower_leg	3.31756e-07	pval	5	131614981	5	131646978	131705340	31997	GTEx_V7	GTEx Consortium 2017	29022597	p
rs35532613:131618197:TG:T	5	131618197	0.422046	873	ref1: TG phase3 v5	rs60492295	AC034220.3		cis	Skin_Sun_Exposed_Lower_leg	3.02108e-06	pval	5	131617324	5	131646978	131705340	29654	GTEx_V7	GTEx Consortium 2017	29022597	r2
rs35532613:131618197:TG:T	5	131618197	0.40061	3216	ref1: TG phase3 v5	rs7737937	AC034220.3		cis	Thyroid	1.41694e-07	pval	5	131614981	5	131646978	131705340	31997	GTEx_V7	GTEx Consortium 2017	29022597	p
rs35532613:131618197:TG:T	5	131618197	0.422046	873	ref1: TG phase3 v5	rs60492295	AC034220.3		cis	Thyroid	1.2166e-06	pval	5	131617324	5	131646978	131705340	29654	GTEx_V7	GTEx Consortium 2017	29022597	r2
rs35532613:131618197:TG:T	5	131618197	0.321163	845885	ref1: TG phase3 v5	chr5:130772312:D	ACSL6	ILMN_1737418	cis	Whole Blood	3.79785e-07	pval	5	130772312	5	131289152	131347349	516840	LIFE A1 hierarch.FDR	Kirsten 2018	in preparation	p
rs35532613:131618197:TG:T	5	131618197	0.353723	584519	ref2: TG phase1 v3	rs9686601	ACSL6	ILMN_1737418	cis	Whole Blood	6.0345e-05	pval	5	131033678	5	131289152	131347349	255474	LIFE A1 hierarch.FDR	Kirsten 2018	in preparation	r2
rs35532613:131618197:TG:T	5	131618197	0.321163	845885	ref1: TG phase3 v5	5:130772312:AT_A	ACSL6	2874920	cis	Whole_Blood	5.04429e-26	pval	5	130772312	5	130854094	131347881	81782	Framingham Heart Study	Joehanes_2017	28122634	r2 & p
rs35532613:131618197:TG:T	5	131618197	0.317264	851076	ref1: TG phase3 v5	rs6596022	ACSL6		cis	Whole_Blood	8.8842e-05	pval	5	130767121	5	131142683	131347936	375562	GTEx_V7	GTEx Consortium 2017	29022597	p
rs35532613:131618197:TG:T	5	131618197	0.391829	288644	ref1: TG phase3 v5	rs3914020	ACSL6		cis	Whole_Blood	9.25961e-05	pval	5	131329553	5	131142683	131347936	0	GTEx_V7	GTEx Consortium 2017	29022597	r2
rs35532613:131618197:TG:T	5	131618197	0.308025	977737	ref1: TG phase3 v5	rs10045867	AGRP		trans	lcl	0.142353	q-value	5	130640460	16	67516473	67517716		hapmap_2012consensus	Sia_2012	22171328	r2 & p
rs35532613:131618197:TG:T	5	131618197	0.308025	675070	ref1: TG phase3 v5	rs147076180	CDC42SE2		cis	Brain_Caudate_basal_ganglia	5.80953e-05	pval	5	130943127	5	130581186	130734140	208987	GTEx_V7	GTEx Consortium 2017	29022597	r2 & p
rs35532613:131618197:TG:T	5	131618197	0.302401	869763	ref1: TG phase3 v5	chr5:130748434:D	CDC42SE2	ILMN_2313926	cis	PBMC and Whole Blood	2.41672e-08	pval	5	130748434	5	130599702	130730380	18054	LIFE A1&B3 hierarch.FDR	Kirsten 2018	in preparation	p
rs35532613:131618197:TG:T	5	131618197	0.758737	53465	ref1: TG phase3 v5	rs12777	CDC42SE2	ILMN_1735594	cis	PBMC and Whole Blood	0.00102343	pval	5	131671662	5	130599702	130730380	941282	LIFE A1&B3 hierarch.FDR	Kirsten 2018	in preparation	r2
rs35532613:131618197:TG:T	5	131618197	0.328076	393569	ref1: TG phase3 v5	rs141689764	CDC42SE2	ILMN_1735594	cis	PBMC	0.00232356	pval	5	131224628	5	130599702	130730380	494248	LIFE B3 hierarch.FDR	Kirsten 2018	in preparation	r2 & p
rs35532613:131618197:TG:T	5	131618197	0.302401	869763	ref1: TG phase3 v5	chr5:130748434:D	CDC42SE2	ILMN_2313926	cis	Whole Blood	9.6341e-08	pval	5	130748434	5	130599702	130730380	18054	LIFE A1 hierarch.FDR	Kirsten 2018	in preparation	p
rs35532613:131618197:TG:T	5	131618197	0.321163	433068	ref1: TG phase3 v5	rs10074835	CDC42SE2	ILMN_2313926	cis	Whole Blood	0.000346414	pval	5	131185129	5	130599702	130730380	454749	LIFE A1 hierarch.FDR	Kirsten 2018	in preparation	r2
rs35532613:131618197:TG:T	5	131618197	1	10476	ref1: TG phase3 v5	rs10479001	FNIP1		cis	Esophagus_Muscularis	0.00013949	pval	5	131607721	5	130977407	131132710	475011	GTEx_V7	GTEx Consortium 2017	29022597	r2 & p
rs35532613:131618197:TG:T	5	131618197	0.301193	950316	ref1: TG phase3 v5	5:130667881	FNIP1	2874794	cis	Whole_Blood	2.54449e-09	pval	5	130667881	5	130732373	131132729	64492	Framingham Heart Study	Joehanes_2017	28122634	p
rs35532613:131618197:TG:T	5	131618197	0.391829	288644	ref1: TG phase3 v5	5:131329553	FNIP1	2874794	cis	Whole_Blood	1.30077e-05	pval	5	131329553	5	130732373	131132729	196824	Framingham Heart Study	Joehanes_2017	28122634	r2
rs35532613:131618197:TG:T	5	131618197	0.328076	390620	ref1: TG phase3 v5	rs4320251	HINT1		cis	Lung	1.37366e-05	pval	5	131227577	5	130494720	130507428	720149	GTEx_V7	GTEx Consortium 2017	29022597	p
rs35532613:131618197:TG:T	5	131618197	0.328076	393569	ref1: TG phase3 v5	rs141689764	HINT1		cis	Lung	3.10381e-05	pval	5	131224628	5	130494720	130507428	717200	GTEx_V7	GTEx Consortium 2017	29022597	r2
rs35532613:131618197:TG:T	5	131618197	0.328076	765995	ref1: TG phase3 v5	rs6895820	HINT1		cis	Nerve_Tibial	9.70923e-05	pval	5	130852202	5	130494720	130507428	344774	GTEx_V7	GTEx Consortium 2017	29022597	p
rs35532613:131618197:TG:T	5	131618197	0.328076	393569	ref1: TG phase3 v5	rs141689764	HINT1		cis	Nerve_Tibial	0.000168002	pval	5	131224628	5	130494720	130507428	717200	GTEx_V7	GTEx Consortium 2017	29022597	r2
rs35532613:131618197:TG:T	5	131618197	0.331252	984783	ref1: TG phase3 v5	chr5:130633414:D	HINT1	ILMN_1807710	cis	PBMC and Whole Blood	1.63352e-33	pval	5	130633414	5	130494875	130501034	132380	LIFE A1&B3 hierarch.FDR	Kirsten 2018	in preparation	p
rs35532613:131618197:TG:T	5	131618197	1	0	ref1: TG phase3 v5	chr5:131618197:D	HINT1	ILMN_1807710	trans	PBMC and Whole Blood	8.78431e-13	pval	5	131618197	5	130494875	130501034	1117163	LIFE A1&B3 hierarch.FDR	Kirsten 2018	in preparation	r2
rs35532613:131618197:TG:T	5	131618197	0.311557	733215	ref1: TG phase3 v5	rs7713286	HINT1	ILMN_1807710	cis	PBMC	2.54263e-14	pval	5	130884982	5	130494875	130501034	383948	LIFE B3 hierarch.FDR	Kirsten 2018	in preparation	p
rs35532613:131618197:TG:T	5	131618197	0.449621	181833	ref1: TG phase3 v5	rs10065631	HINT1	ILMN_1807710	cis	PBMC	9.41287e-12	pval	5	131436364	5	130494875	130501034	935330	LIFE B3 hierarch.FDR	Kirsten 2018	in preparation	r2
rs35532613:131618197:TG:T	5	131618197	0.328076	393569	ref1: TG phase3 v5	rs141689764	HINT1		cis	Skin_Not_Sun_Exposed_Suprapubic	2.86245e-06	pval	5	131224628	5	130494720	130507428	717200	GTEx_V7	GTEx Consortium 2017	29022597	p
rs35532613:131618197:TG:T	5	131618197	0.391829	288644	ref1: TG phase3 v5	rs3914020	HINT1		cis	Skin_Not_Sun_Exposed_Suprapubic	3.52675e-05	pval	5	131329553	5	130494720	130507428	822125	GTEx_V7	GTEx Consortium 2017	29022597	r2
rs35532613:131618197:TG:T	5	131618197	0.331252	984783	ref1: TG phase3 v5	chr5:130633414:D	HINT1	ILMN_1807710	cis	Whole Blood	5.40025e-22	pval	5	130633414	5	130494875	130501034	132380	LIFE A1 hierarch.FDR	Kirsten 2018	in preparation	p
rs35532613:131618197:TG:T	5	131618197	1	0	ref1: TG phase3 v5	chr5:131618197:D	HINT1	ILMN_1807710	trans	Whole Blood	1.08325e-10	pval	5	131618197	5	130494875	130501034	1117163	LIFE A1 hierarch.FDR	Kirsten 2018	in preparation	r2
rs35532613:131618197:TG:T	5	131618197	0.328076	393569	ref1: TG phase3 v5	5:131224628	HINT1	2874686	cis	Whole_Blood	2.70209e-71	pval	5	131224628	5	130494677	130560141	664487	Framingham Heart Study	Joehanes_2017	28122634	p
rs35532613:131618197:TG:T	5	131618197	1	10476	ref1: TG phase3 v5	5:131607721	HINT1	2874686	trans	Whole_Blood	1.27145e-30	pval	5	131607721	5	130494677	130560141	1047580	Framingham Heart Study	Joehanes_2017	28122634	r2
rs35532613:131618197:TG:T	5	131618197	0.311557	755110	ref1: TG phase3 v5	rs7706972	HINT1		cis	Whole_Blood	1.0656e-06	pval	5	130863087	5	130494720	130507428	355659	GTEx_V7	GTEx Consortium 2017	29022597	p
rs35532613:131618197:TG:T	5	131618197	0.337869	848352	ref2: TG phase1 v3	rs6873300	HINT1		cis	Whole_Blood	4.1367e-05	pval	5	130769845	5	130494720	130507428	262417	GTEx_V7	GTEx Consortium 2017	29022597	r2
rs35532613:131618197:TG:T	5	131618197	0.40061	3216	ref1: TG phase3 v5	rs7737937	IL5	ILMN_1709300	cis	Whole Blood	1.36136e-05	pval	5	131614981	5	131877136	131879214	262155	LIFE A1 hierarch.FDR	Kirsten 2018	in preparation	p
rs35532613:131618197:TG:T	5	131618197	0.422046	873	ref1: TG phase3 v5	rs60492295	IL5	ILMN_1709300	cis	Whole Blood	3.20748e-05	pval	5	131617324	5	131877136	131879214	259812	LIFE A1 hierarch.FDR	Kirsten 2018	in preparation	r2
rs35532613:131618197:TG:T	5	131618197	0.748483	125904	ref2: TG phase1 v3	rs13189284	IRF1	ILMN_1708375	cis	PBMC and Whole Blood	0.000217121	pval	5	131744101	5	131817301	131826465	73200	LIFE A1&B3 hierarch.FDR	Kirsten 2018	in preparation	p
rs35532613:131618197:TG:T	5	131618197	0.758737	53465	ref1: TG phase3 v5	rs12777	IRF1	ILMN_1708375	cis	PBMC and Whole Blood	0.00127301	pval	5	131671662	5	131817301	131826465	145639	LIFE A1&B3 hierarch.FDR	Kirsten 2018	in preparation	r2
rs35532613:131618197:TG:T	5	131618197	0.748483	125904	ref2: TG phase1 v3	rs13189284	IRF1	ILMN_1708375	cis	PBMC	5.05903e-06	pval	5	131744101	5	131817301	131826465	73200	LIFE B3 hierarch.FDR	Kirsten 2018	in preparation	p
rs35532613:131618197:TG:T	5	131618197	1	0	ref1: TG phase3 v5	chr5:131618197:D	IRF1	ILMN_1708375	cis	PBMC	0.000164145	pval	5	131618197	5	131817301	131826465	199104	LIFE B3 hierarch.FDR	Kirsten 2018	in preparation	r2
rs35532613:131618197:TG:T	5	131618197	0.317264	950074	ref1: TG phase3 v5	rs6868218	LYRM7	ILMN_1709936	cis	PBMC and Whole Blood	0.00424103	pval	5	130668123	5	130506641	130541119	127004	LIFE A1&B3 hierarch.FDR	Kirsten 2018	in preparation	r2 & p
rs35532613:131618197:TG:T	5	131618197	0.317264	950074	ref1: TG phase3 v5	rs6868218	LYRM7	ILMN_1709936	cis	PBMC	0.00237218	pval	5	130668123	5	130506641	130541119	127004	LIFE B3 hierarch.FDR	Kirsten 2018	in preparation	r2 & p
rs35532613:131618197:TG:T	5	131618197	0.352096	289218	ref1: TG phase3 v5	rs6596047	LYRM7		cis	Skin_Sun_Exposed_Lower_leg	3.3296e-06	pval	5	131328979	5	130506503	130541119	787860	GTEx_V7	GTEx Consortium 2017	29022597	p
rs35532613:131618197:TG:T	5	131618197	0.391829	288644	ref1: TG phase3 v5	rs3914020	LYRM7		cis	Skin_Sun_Exposed_Lower_leg	4.90315e-06	pval	5	131329553	5	130506503	130541119	788434	GTEx_V7	GTEx Consortium 2017	29022597	r2
rs35532613:131618197:TG:T	5	131618197	0.308864	982631	ref1: TG phase3 v5	5:130635566	LYRM7	2828135	cis	Whole_Blood	4.50921e-08	pval	5	130635566	5	130540181	130541086	94480	Framingham Heart Study	Joehanes_2017	28122634	p
rs35532613:131618197:TG:T	5	131618197	0.331252	999140	ref1: TG phase3 v5	5:130619057	LYRM7	2828135	cis	Whole_Blood	6.37676e-05	pval	5	130619057	5	130540181	130541086	77971	Framingham Heart Study	Joehanes_2017	28122634	r2
rs35532613:131618197:TG:T	5	131618197	0.321163	845885	ref1: TG phase3 v5	5:130772312:AT_A	MEIKIN	2874920	cis	Whole_Blood	5.04429e-26	pval	5	130772312	5	130854094	131347881	81782	Framingham Heart Study	Joehanes_2017	28122634	r2 & p
rs35532613:131618197:TG:T	5	131618197	0.321163	808248	ref1: TG phase3 v5	rs6872385	P4HA2	ILMN_1795778	cis	PBMC and Whole Blood	6.60326e-05	pval	5	130809949	5	131528306	131563556	718357	LIFE A1&B3 hierarch.FDR	Kirsten 2018	in preparation	p
rs35532613:131618197:TG:T	5	131618197	1	0	ref1: TG phase3 v5	chr5:131618197:D	P4HA2	ILMN_1795778	cis	PBMC and Whole Blood	0.000571333	pval	5	131618197	5	131528306	131563556	54641	LIFE A1&B3 hierarch.FDR	Kirsten 2018	in preparation	r2
rs35532613:131618197:TG:T	5	131618197	0.433894	203547	ref1: TG phase3 v5	rs28551583	P4HA2	ILMN_1795778	cis	PBMC	0.00015377	pval	5	131414650	5	131528306	131563556	113656	LIFE B3 hierarch.FDR	Kirsten 2018	in preparation	p
rs35532613:131618197:TG:T	5	131618197	1	0	ref1: TG phase3 v5	chr5:131618197:D	P4HA2	ILMN_1795778	cis	PBMC	0.0030038	pval	5	131618197	5	131528306	131563556	54641	LIFE B3 hierarch.FDR	Kirsten 2018	in preparation	r2
rs35532613:131618197:TG:T	5	131618197	0.748483	125904	ref2: TG phase1 v3	5:131744101	P4HA2	2875257	cis	Whole_Blood	1.58562e-10	pval	5	131744101	5	131584600	131630998	113103	Framingham Heart Study	Joehanes_2017	28122634	p
rs35532613:131618197:TG:T	5	131618197	1	10476	ref1: TG phase3 v5	5:131607721	P4HA2	2875257	cis	Whole_Blood	6.74528e-10	pval	5	131607721	5	131584600	131630998	0	Framingham Heart Study	Joehanes_2017	28122634	r2
rs35532613:131618197:TG:T	5	131618197	0.748483	125904	ref2: TG phase1 v3	rs13189284	P4HA2		cis	lcl	0.0297305	q-value	5	131744101	5	131528303	131563556	180545	hapmap_2012consensus	Sia_2012	22171328	p
rs35532613:131618197:TG:T	5	131618197	1	10476	ref1: TG phase3 v5	rs10479001	P4HA2		cis	lcl	0.181618	q-value	5	131607721	5	131528303	131563556	44165	hapmap_2012consensus	Sia_2012	22171328	r2
rs35532613:131618197:TG:T	5	131618197	0.321163	533271	ref1: TG phase3 v5	rs10040680	PDLIM4		cis	Adipose_Subcutaneous	5.02456e-05	pval	5	131084926	5	131593364	131609147	508438	GTEx_V7	GTEx Consortium 2017	29022597	r2 & p
rs35532613:131618197:TG:T	5	131618197	0.308025	977737	ref1: TG phase3 v5	rs10045867	PTH2R		trans	lcl	0.0880463	q-value	5	130640460	2	209224568	209704818		hapmap_2012consensus	Sia_2012	22171328	r2 & p
rs35532613:131618197:TG:T	5	131618197	0.331252	972722	ref1: TG phase3 v5	rs556910145	RAPGEF6		cis	Artery_Aorta	0.000102616	pval	5	130645475	5	130759614	130970929	114139	GTEx_V7	GTEx Consortium 2017	29022597	r2 & p
rs35532613:131618197:TG:T	5	131618197	0.321163	845885	ref1: TG phase3 v5	chr5:130772312:D	RAPGEF6	ILMN_1725992	cis	PBMC and Whole Blood	6.71058e-17	pval	5	130772312	5	130759616	130970929	0	LIFE A1&B3 hierarch.FDR	Kirsten 2018	in preparation	p
rs35532613:131618197:TG:T	5	131618197	0.353723	584519	ref2: TG phase1 v3	rs9686601	RAPGEF6	ILMN_1725992	cis	PBMC and Whole Blood	8.78659e-05	pval	5	131033678	5	130759616	130970929	62749	LIFE A1&B3 hierarch.FDR	Kirsten 2018	in preparation	r2
rs35532613:131618197:TG:T	5	131618197	0.321163	845885	ref1: TG phase3 v5	chr5:130772312:D	RAPGEF6	ILMN_1725992	cis	PBMC	4.62164e-08	pval	5	130772312	5	130759616	130970929	0	LIFE B3 hierarch.FDR	Kirsten 2018	in preparation	p
rs35532613:131618197:TG:T	5	131618197	0.353723	584519	ref2: TG phase1 v3	rs9686601	RAPGEF6	ILMN_1725992	cis	PBMC	0.00238854	pval	5	131033678	5	130759616	130970929	62749	LIFE B3 hierarch.FDR	Kirsten 2018	in preparation	r2
rs35532613:131618197:TG:T	5	131618197	0.321163	845885	ref1: TG phase3 v5	chr5:130772312:D	RAPGEF6	ILMN_1725992	cis	Whole Blood	1.69663e-09	pval	5	130772312	5	130759616	130970929	0	LIFE A1 hierarch.FDR	Kirsten 2018	in preparation	r2 & p
rs35532613:131618197:TG:T	5	131618197	0.301193	950316	ref1: TG phase3 v5	5:130667881	RAPGEF6	2874794	cis	Whole_Blood	2.54449e-09	pval	5	130667881	5	130732373	131132729	64492	Framingham Heart Study	Joehanes_2017	28122634	p
rs35532613:131618197:TG:T	5	131618197	0.391829	288644	ref1: TG phase3 v5	5:131329553	RAPGEF6	2874794	cis	Whole_Blood	1.30077e-05	pval	5	131329553	5	130732373	131132729	196824	Framingham Heart Study	Joehanes_2017	28122634	r2
rs35532613:131618197:TG:T	5	131618197	0.340058	372314	ref2: TG phase1 v3	rs114089912	SHROOM1	ILMN_1738322	cis	PBMC	3.51901e-06	pval	5	131990511	5	132157835	132166590	167324	LIFE B3 hierarch.FDR	Kirsten 2018	in preparation	p
rs35532613:131618197:TG:T	5	131618197	0.591716	184026	ref1: TG phase3 v5	rs113437942	SHROOM1	ILMN_1738322	cis	PBMC	0.00365049	pval	5	131802223	5	132157835	132166590	355612	LIFE B3 hierarch.FDR	Kirsten 2018	in preparation	r2
rs35532613:131618197:TG:T	5	131618197	0.758737	53465	ref1: TG phase3 v5	rs12777	SLC22A4	ILMN_2050911	cis	PBMC and Whole Blood	9.32321e-24	pval	5	131671662	5	131630145	131679897	0	LIFE A1&B3 hierarch.FDR	Kirsten 2018	in preparation	p
rs35532613:131618197:TG:T	5	131618197	1	0	ref1: TG phase3 v5	chr5:131618197:D	SLC22A4	ILMN_2050911	cis	PBMC and Whole Blood	2.32811e-19	pval	5	131618197	5	131630145	131679897	11948	LIFE A1&B3 hierarch.FDR	Kirsten 2018	in preparation	r2
rs35532613:131618197:TG:T	5	131618197	0.758737	53465	ref1: TG phase3 v5	rs12777	SLC22A4	ILMN_2050911	cis	PBMC	9.78755e-13	pval	5	131671662	5	131630145	131679897	0	LIFE B3 hierarch.FDR	Kirsten 2018	in preparation	p
rs35532613:131618197:TG:T	5	131618197	1	0	ref1: TG phase3 v5	chr5:131618197:D	SLC22A4	ILMN_2050911	cis	PBMC	1.84434e-10	pval	5	131618197	5	131630145	131679897	11948	LIFE B3 hierarch.FDR	Kirsten 2018	in preparation	r2
rs35532613:131618197:TG:T	5	131618197	0.758737	53465	ref1: TG phase3 v5	rs12777	SLC22A4	ILMN_2050911	cis	Whole Blood	3.80663e-12	pval	5	131671662	5	131630145	131679897	0	LIFE A1 hierarch.FDR	Kirsten 2018	in preparation	p
rs35532613:131618197:TG:T	5	131618197	1	0	ref1: TG phase3 v5	chr5:131618197:D	SLC22A4	ILMN_2050911	cis	Whole Blood	4.26224e-10	pval	5	131618197	5	131630145	131679897	11948	LIFE A1 hierarch.FDR	Kirsten 2018	in preparation	r2
rs35532613:131618197:TG:T	5	131618197	0.758737	53465	ref1: TG phase3 v5	5:131671662	SLC22A4	2828479	cis	Whole_Blood	4.06163e-07	pval	5	131671662	5	131630071	131702455	0	Framingham Heart Study	Joehanes_2017	28122634	p
rs35532613:131618197:TG:T	5	131618197	1	10476	ref1: TG phase3 v5	5:131607721	SLC22A4	2828479	cis	Whole_Blood	5.44127e-07	pval	5	131607721	5	131630071	131702455	22350	Framingham Heart Study	Joehanes_2017	28122634	r2
rs35532613:131618197:TG:T	5	131618197	0.306271	254668	ref1: TG phase3 v5	rs739719	SLC22A4	6040398	cis	blood	8.7e-10	pval	5	131872865	5	131630144	131679899	192966	common	Fehrmann_2011	21829388	r2 & p
rs35532613:131618197:TG:T	5	131618197	0.40061	3216	ref1: TG phase3 v5	rs7737937	SLC22A4	6040398	cis	blood	2.12482e-28	pval	5	131614981	5	131630144	131679899	15163	westra_2013	Westra_2013	24013639	r2 & p
rs35532613:131618197:TG:T	5	131618197	1	5910	ref1: TG phase3 v5	rs13357124	SLC22A4	49654	cis	blood	1.15004e-27	pval	5	131612287	5	131679597	131679598	67310	eQTLgen in prep.	Vossa 2018 in prep.	eQTLgen in prep.	p
rs35532613:131618197:TG:T	5	131618197	1	10476	ref1: TG phase3 v5	rs10479001	SLC22A4	49654	cis	blood	2.18442e-26	pval	5	131607721	5	131679597	131679598	71876	eQTLgen in prep.	Vossa 2018 in prep.	eQTLgen in prep.	r2
rs35532613:131618197:TG:T	5	131618197	0.422046	873	ref1: TG phase3 v5	rs60492295	SLC22A5		cis	Nerve_Tibial	9.8492e-06	pval	5	131617324	5	131705444	131731306	88120	GTEx_V7	GTEx Consortium 2017	29022597	r2 & p
rs35532613:131618197:TG:T	5	131618197	0.40061	3216	ref1: TG phase3 v5	rs7737937	SLC22A5	ILMN_1699357	cis	PBMC and Whole Blood	2.91491e-50	pval	5	131614981	5	131705401	131731302	90420	LIFE A1&B3 hierarch.FDR	Kirsten 2018	in preparation	p
rs35532613:131618197:TG:T	5	131618197	1	0	ref1: TG phase3 v5	chr5:131618197:D	SLC22A5	ILMN_1699357	cis	PBMC and Whole Blood	5.56231e-22	pval	5	131618197	5	131705401	131731302	87204	LIFE A1&B3 hierarch.FDR	Kirsten 2018	in preparation	r2
rs35532613:131618197:TG:T	5	131618197	0.40061	3216	ref1: TG phase3 v5	rs7737937	SLC22A5	ILMN_1699357	cis	PBMC	3.09033e-42	pval	5	131614981	5	131705401	131731302	90420	LIFE B3 hierarch.FDR	Kirsten 2018	in preparation	p
rs35532613:131618197:TG:T	5	131618197	1	0	ref1: TG phase3 v5	chr5:131618197:D	SLC22A5	ILMN_1699357	cis	PBMC	1.95373e-16	pval	5	131618197	5	131705401	131731302	87204	LIFE B3 hierarch.FDR	Kirsten 2018	in preparation	r2
rs35532613:131618197:TG:T	5	131618197	0.40061	3216	ref1: TG phase3 v5	rs7737937	SLC22A5	ILMN_1699357	cis	Whole Blood	1.33843e-10	pval	5	131614981	5	131705401	131731302	90420	LIFE A1 hierarch.FDR	Kirsten 2018	in preparation	p
rs35532613:131618197:TG:T	5	131618197	1	0	ref1: TG phase3 v5	chr5:131618197:D	SLC22A5	ILMN_1699357	cis	Whole Blood	1.80597e-08	pval	5	131618197	5	131705401	131731302	87204	LIFE A1 hierarch.FDR	Kirsten 2018	in preparation	r2
rs35532613:131618197:TG:T	5	131618197	0.40061	3216	ref1: TG phase3 v5	5:131614981	SLC22A5	2828520	cis	Whole_Blood	6.13621e-22	pval	5	131614981	5	131705428	131731305	90447	Framingham Heart Study	Joehanes_2017	28122634	p
rs35532613:131618197:TG:T	5	131618197	0.422046	873	ref1: TG phase3 v5	5:131617324	SLC22A5	2828520	cis	Whole_Blood	2.1742e-21	pval	5	131617324	5	131705428	131731305	88104	Framingham Heart Study	Joehanes_2017	28122634	r2
rs35532613:131618197:TG:T	5	131618197	0.40061	3216	ref1: TG phase3 v5	rs7737937	SLC22A5	7050180	cis	blood	4.05837e-13	pval	5	131614981	5	131705400	131731306	90419	westra_2013	Westra_2013	24013639	r2 & p
rs35532613:131618197:TG:T	5	131618197	0.40061	3216	ref1: TG phase3 v5	rs7737937	SLC22A5	55082	cis	blood	5.95848e-37	pval	5	131614981	5	131730982	131730983	116001	eQTLgen in prep.	Vossa 2018 in prep.	eQTLgen in prep.	p
rs35532613:131618197:TG:T	5	131618197	1	10476	ref1: TG phase3 v5	rs10479001	SLC22A5	55082	cis	blood	1.08216e-33	pval	5	131607721	5	131730982	131730983	123261	eQTLgen in prep.	Vossa 2018 in prep.	eQTLgen in prep.	r2
rs35532613:131618197:TG:T	5	131618197	0.337427	230880	ref2: TG phase1 v3	rs77254187	UQCRQ	ILMN_1666471	cis	PBMC and Whole Blood	8.71796e-06	pval	5	131849077	5	132202319	132204536	353242	LIFE A1&B3 hierarch.FDR	Kirsten 2018	in preparation	p
rs35532613:131618197:TG:T	5	131618197	0.758737	53465	ref1: TG phase3 v5	rs12777	UQCRQ	ILMN_1666471	cis	PBMC and Whole Blood	0.00172691	pval	5	131671662	5	132202319	132204536	530657	LIFE A1&B3 hierarch.FDR	Kirsten 2018	in preparation	r2
rs35532613:131618197:TG:T	5	131618197	0.337427	230880	ref2: TG phase1 v3	rs77254187	UQCRQ	ILMN_1666471	cis	PBMC	5.92392e-05	pval	5	131849077	5	132202319	132204536	353242	LIFE B3 hierarch.FDR	Kirsten 2018	in preparation	p
rs35532613:131618197:TG:T	5	131618197	0.758737	53465	ref1: TG phase3 v5	rs12777	UQCRQ	ILMN_1666471	cis	PBMC	0.00353085	pval	5	131671662	5	132202319	132204536	530657	LIFE B3 hierarch.FDR	Kirsten 2018	in preparation	r2
rs12777:131671662:C:G	5	131671662	0.328571	54338	ref1: TG phase3 v5	rs60492295	AC034220.3		cis	Artery_Tibial	2.26031e-06	pval	5	131617324	5	131646978	131705340	29654	GTEx_V7	GTEx Consortium 2017	29022597	r2 & p
rs12777:131671662:C:G	5	131671662	0.311223	56681	ref1: TG phase3 v5	rs7737937	AC034220.3		cis	Skin_Sun_Exposed_Lower_leg	3.31756e-07	pval	5	131614981	5	131646978	131705340	31997	GTEx_V7	GTEx Consortium 2017	29022597	p
rs12777:131671662:C:G	5	131671662	0.328571	54338	ref1: TG phase3 v5	rs60492295	AC034220.3		cis	Skin_Sun_Exposed_Lower_leg	3.02108e-06	pval	5	131617324	5	131646978	131705340	29654	GTEx_V7	GTEx Consortium 2017	29022597	r2
rs12777:131671662:C:G	5	131671662	0.311223	56681	ref1: TG phase3 v5	rs7737937	AC034220.3		cis	Thyroid	1.41694e-07	pval	5	131614981	5	131646978	131705340	31997	GTEx_V7	GTEx Consortium 2017	29022597	p
rs12777:131671662:C:G	5	131671662	0.328571	54338	ref1: TG phase3 v5	rs60492295	AC034220.3		cis	Thyroid	1.2166e-06	pval	5	131617324	5	131646978	131705340	29654	GTEx_V7	GTEx Consortium 2017	29022597	r2
rs12777:131671662:C:G	5	131671662	0.306935	672443	ref1: TG phase3 v5	chr5:130999219:D	ACSL6	ILMN_1737418	cis	Whole Blood	4.62312e-05	pval	5	130999219	5	131289152	131347349	289933	LIFE A1 hierarch.FDR	Kirsten 2018	in preparation	p
rs12777:131671662:C:G	5	131671662	0.318005	637984	ref2: TG phase1 v3	rs9686601	ACSL6	ILMN_1737418	cis	Whole Blood	6.0345e-05	pval	5	131033678	5	131289152	131347349	255474	LIFE A1 hierarch.FDR	Kirsten 2018	in preparation	r2
rs12777:131671662:C:G	5	131671662	0.365203	342109	ref1: TG phase3 v5	rs3914020	ACSL6		cis	Whole_Blood	9.25961e-05	pval	5	131329553	5	131142683	131347936	0	GTEx_V7	GTEx Consortium 2017	29022597	r2 & p
rs12777:131671662:C:G	5	131671662	0.309108	728535	ref1: TG phase3 v5	rs147076180	CDC42SE2		cis	Brain_Caudate_basal_ganglia	5.80953e-05	pval	5	130943127	5	130581186	130734140	208987	GTEx_V7	GTEx Consortium 2017	29022597	r2 & p
rs12777:131671662:C:G	5	131671662	0.305897	923228	ref1: TG phase3 v5	chr5:130748434:D	CDC42SE2	ILMN_2313926	cis	PBMC and Whole Blood	2.41672e-08	pval	5	130748434	5	130599702	130730380	18054	LIFE A1&B3 hierarch.FDR	Kirsten 2018	in preparation	p
rs12777:131671662:C:G	5	131671662	1	0	ref1: TG phase3 v5	rs12777	CDC42SE2	ILMN_1735594	cis	PBMC and Whole Blood	0.00102343	pval	5	131671662	5	130599702	130730380	941282	LIFE A1&B3 hierarch.FDR	Kirsten 2018	in preparation	r2
rs12777:131671662:C:G	5	131671662	0.305897	923228	ref1: TG phase3 v5	chr5:130748434:D	CDC42SE2	ILMN_2313926	cis	PBMC	0.00423222	pval	5	130748434	5	130599702	130730380	18054	LIFE B3 hierarch.FDR	Kirsten 2018	in preparation	r2 & p
rs12777:131671662:C:G	5	131671662	0.305897	923228	ref1: TG phase3 v5	chr5:130748434:D	CDC42SE2	ILMN_2313926	cis	Whole Blood	9.6341e-08	pval	5	130748434	5	130599702	130730380	18054	LIFE A1 hierarch.FDR	Kirsten 2018	in preparation	r2 & p
rs12777:131671662:C:G	5	131671662	0.758737	63941	ref1: TG phase3 v5	rs10479001	FNIP1		cis	Esophagus_Muscularis	0.00013949	pval	5	131607721	5	130977407	131132710	475011	GTEx_V7	GTEx Consortium 2017	29022597	r2 & p
rs12777:131671662:C:G	5	131671662	0.300758	461646	ref2: TG phase1 v3	5:131210016	FNIP1	2874794	cis	Whole_Blood	7.74105e-09	pval	5	131210016	5	130732373	131132729	77287	Framingham Heart Study	Joehanes_2017	28122634	p
rs12777:131671662:C:G	5	131671662	0.371322	324589	ref1: TG phase3 v5	5:131347073	FNIP1	2874794	cis	Whole_Blood	5.67806e-06	pval	5	131347073	5	130732373	131132729	214344	Framingham Heart Study	Joehanes_2017	28122634	r2
rs12777:131671662:C:G	5	131671662	0.300758	572556	ref2: TG phase1 v3	rs1016066	HINT1		cis	Lung	9.07732e-05	pval	5	131099106	5	130494720	130507428	591678	GTEx_V7	GTEx Consortium 2017	29022597	r2 & p
rs12777:131671662:C:G	5	131671662	0.306935	998124	ref1: TG phase3 v5	rs142755122	HINT1	ILMN_1807710	cis	PBMC and Whole Blood	1.85191e-33	pval	5	130673538	5	130494875	130501034	172504	LIFE A1&B3 hierarch.FDR	Kirsten 2018	in preparation	p
rs12777:131671662:C:G	5	131671662	1	0	ref1: TG phase3 v5	rs12777	HINT1	ILMN_1807710	trans	PBMC and Whole Blood	1.64473e-13	pval	5	131671662	5	130494875	130501034	1170628	LIFE A1&B3 hierarch.FDR	Kirsten 2018	in preparation	r2
rs12777:131671662:C:G	5	131671662	0.312698	870767	ref1: TG phase3 v5	rs76250506	HINT1	ILMN_1807710	cis	PBMC	3.27597e-14	pval	5	130800895	5	130494875	130501034	299861	LIFE B3 hierarch.FDR	Kirsten 2018	in preparation	p
rs12777:131671662:C:G	5	131671662	0.454397	235298	ref1: TG phase3 v5	rs10065631	HINT1	ILMN_1807710	cis	PBMC	9.41287e-12	pval	5	131436364	5	130494875	130501034	935330	LIFE B3 hierarch.FDR	Kirsten 2018	in preparation	r2
rs12777:131671662:C:G	5	131671662	0.300758	781575	ref2: TG phase1 v3	rs10065412	HINT1		cis	Skin_Not_Sun_Exposed_Suprapubic	7.27621e-06	pval	5	130890087	5	130494720	130507428	382659	GTEx_V7	GTEx Consortium 2017	29022597	p
rs12777:131671662:C:G	5	131671662	0.365203	342109	ref1: TG phase3 v5	rs3914020	HINT1		cis	Skin_Not_Sun_Exposed_Suprapubic	3.52675e-05	pval	5	131329553	5	130494720	130507428	822125	GTEx_V7	GTEx Consortium 2017	29022597	r2
rs12777:131671662:C:G	5	131671662	0.306935	998124	ref1: TG phase3 v5	rs142755122	HINT1	ILMN_1807710	cis	Whole Blood	6.03891e-22	pval	5	130673538	5	130494875	130501034	172504	LIFE A1 hierarch.FDR	Kirsten 2018	in preparation	p
rs12777:131671662:C:G	5	131671662	1	0	ref1: TG phase3 v5	rs12777	HINT1	ILMN_1807710	trans	Whole Blood	1.94928e-09	pval	5	131671662	5	130494875	130501034	1170628	LIFE A1 hierarch.FDR	Kirsten 2018	in preparation	r2
rs12777:131671662:C:G	5	131671662	0.306935	961674	ref1: TG phase3 v5	5:130709988	HINT1	2874686	cis	Whole_Blood	2.28402e-70	pval	5	130709988	5	130494677	130560141	149847	Framingham Heart Study	Joehanes_2017	28122634	p
rs12777:131671662:C:G	5	131671662	1	0	ref1: TG phase3 v5	5:131671662	HINT1	2874686	trans	Whole_Blood	4.17157e-23	pval	5	131671662	5	130494677	130560141	1111521	Framingham Heart Study	Joehanes_2017	28122634	r2
rs12777:131671662:C:G	5	131671662	0.300758	781575	ref2: TG phase1 v3	rs10065412	HINT1		cis	Whole_Blood	2.72989e-06	pval	5	130890087	5	130494720	130507428	382659	GTEx_V7	GTEx Consortium 2017	29022597	p
rs12777:131671662:C:G	5	131671662	0.327071	567403	ref1: TG phase3 v5	rs10052532	HINT1		cis	Whole_Blood	3.36807e-05	pval	5	131104259	5	130494720	130507428	596831	GTEx_V7	GTEx Consortium 2017	29022597	r2
rs12777:131671662:C:G	5	131671662	0.311223	56681	ref1: TG phase3 v5	rs7737937	IL5	ILMN_1709300	cis	Whole Blood	1.36136e-05	pval	5	131614981	5	131877136	131879214	262155	LIFE A1 hierarch.FDR	Kirsten 2018	in preparation	p
rs12777:131671662:C:G	5	131671662	0.328571	54338	ref1: TG phase3 v5	rs60492295	IL5	ILMN_1709300	cis	Whole Blood	3.20748e-05	pval	5	131617324	5	131877136	131879214	259812	LIFE A1 hierarch.FDR	Kirsten 2018	in preparation	r2
rs12777:131671662:C:G	5	131671662	0.845	72439	ref2: TG phase1 v3	rs13189284	IRF1	ILMN_1708375	cis	PBMC and Whole Blood	0.000217121	pval	5	131744101	5	131817301	131826465	73200	LIFE A1&B3 hierarch.FDR	Kirsten 2018	in preparation	p
rs12777:131671662:C:G	5	131671662	1	0	ref1: TG phase3 v5	rs12777	IRF1	ILMN_1708375	cis	PBMC and Whole Blood	0.00127301	pval	5	131671662	5	131817301	131826465	145639	LIFE A1&B3 hierarch.FDR	Kirsten 2018	in preparation	r2
rs12777:131671662:C:G	5	131671662	0.845	72439	ref2: TG phase1 v3	rs13189284	IRF1	ILMN_1708375	cis	PBMC	5.05903e-06	pval	5	131744101	5	131817301	131826465	73200	LIFE B3 hierarch.FDR	Kirsten 2018	in preparation	p
rs12777:131671662:C:G	5	131671662	1	0	ref1: TG phase3 v5	rs12777	IRF1	ILMN_1708375	cis	PBMC	5.52867e-05	pval	5	131671662	5	131817301	131826465	145639	LIFE B3 hierarch.FDR	Kirsten 2018	in preparation	r2
rs12777:131671662:C:G	5	131671662	0.303436	342683	ref1: TG phase3 v5	rs6596047	LYRM7		cis	Skin_Sun_Exposed_Lower_leg	3.3296e-06	pval	5	131328979	5	130506503	130541119	787860	GTEx_V7	GTEx Consortium 2017	29022597	p
rs12777:131671662:C:G	5	131671662	0.365203	342109	ref1: TG phase3 v5	rs3914020	LYRM7		cis	Skin_Sun_Exposed_Lower_leg	4.90315e-06	pval	5	131329553	5	130506503	130541119	788434	GTEx_V7	GTEx Consortium 2017	29022597	r2
rs12777:131671662:C:G	5	131671662	0.305897	923228	ref1: TG phase3 v5	5:130748434:CAT_C	LYRM7	2828135	cis	Whole_Blood	7.71436e-06	pval	5	130748434	5	130540181	130541086	207348	Framingham Heart Study	Joehanes_2017	28122634	p
rs12777:131671662:C:G	5	131671662	0.306935	998124	ref1: TG phase3 v5	5:130673538	LYRM7	2828135	cis	Whole_Blood	5.41003e-05	pval	5	130673538	5	130540181	130541086	132452	Framingham Heart Study	Joehanes_2017	28122634	r2
rs12777:131671662:C:G	5	131671662	0.300758	861713	ref2: TG phase1 v3	rs6872385	P4HA2	ILMN_1795778	cis	PBMC and Whole Blood	6.60326e-05	pval	5	130809949	5	131528306	131563556	718357	LIFE A1&B3 hierarch.FDR	Kirsten 2018	in preparation	p
rs12777:131671662:C:G	5	131671662	1	0	ref1: TG phase3 v5	rs12777	P4HA2	ILMN_1795778	cis	PBMC and Whole Blood	0.000382053	pval	5	131671662	5	131528306	131563556	108106	LIFE A1&B3 hierarch.FDR	Kirsten 2018	in preparation	r2
rs12777:131671662:C:G	5	131671662	0.438677	257012	ref1: TG phase3 v5	rs28551583	P4HA2	ILMN_1795778	cis	PBMC	0.00015377	pval	5	131414650	5	131528306	131563556	113656	LIFE B3 hierarch.FDR	Kirsten 2018	in preparation	p
rs12777:131671662:C:G	5	131671662	1	0	ref1: TG phase3 v5	rs12777	P4HA2	ILMN_1795778	cis	PBMC	0.00186985	pval	5	131671662	5	131528306	131563556	108106	LIFE B3 hierarch.FDR	Kirsten 2018	in preparation	r2
rs12777:131671662:C:G	5	131671662	0.845	72439	ref2: TG phase1 v3	5:131744101	P4HA2	2875257	cis	Whole_Blood	1.58562e-10	pval	5	131744101	5	131584600	131630998	113103	Framingham Heart Study	Joehanes_2017	28122634	p
rs12777:131671662:C:G	5	131671662	1	0	ref1: TG phase3 v5	5:131671662	P4HA2	2875257	cis	Whole_Blood	1.0617e-09	pval	5	131671662	5	131584600	131630998	40664	Framingham Heart Study	Joehanes_2017	28122634	r2
rs12777:131671662:C:G	5	131671662	0.845	72439	ref2: TG phase1 v3	rs13189284	P4HA2		cis	lcl	0.0297305	q-value	5	131744101	5	131528303	131563556	180545	hapmap_2012consensus	Sia_2012	22171328	r2 & p
rs12777:131671662:C:G	5	131671662	0.300758	586736	ref2: TG phase1 v3	rs10040680	PDLIM4		cis	Adipose_Subcutaneous	5.02456e-05	pval	5	131084926	5	131593364	131609147	508438	GTEx_V7	GTEx Consortium 2017	29022597	r2 & p
rs12777:131671662:C:G	5	131671662	0.318005	637984	ref2: TG phase1 v3	rs9686601	RAPGEF6	ILMN_1725992	cis	PBMC and Whole Blood	8.78659e-05	pval	5	131033678	5	130759616	130970929	62749	LIFE A1&B3 hierarch.FDR	Kirsten 2018	in preparation	r2 & p
rs12777:131671662:C:G	5	131671662	0.318005	637984	ref2: TG phase1 v3	rs9686601	RAPGEF6	ILMN_1725992	cis	PBMC	0.00238854	pval	5	131033678	5	130759616	130970929	62749	LIFE B3 hierarch.FDR	Kirsten 2018	in preparation	r2 & p
rs12777:131671662:C:G	5	131671662	0.300758	461646	ref2: TG phase1 v3	5:131210016	RAPGEF6	2874794	cis	Whole_Blood	7.74105e-09	pval	5	131210016	5	130732373	131132729	77287	Framingham Heart Study	Joehanes_2017	28122634	p
rs12777:131671662:C:G	5	131671662	0.371322	324589	ref1: TG phase3 v5	5:131347073	RAPGEF6	2874794	cis	Whole_Blood	5.67806e-06	pval	5	131347073	5	130732373	131132729	214344	Framingham Heart Study	Joehanes_2017	28122634	r2
rs12777:131671662:C:G	5	131671662	0.334653	318849	ref1: TG phase3 v5	rs114089912	SHROOM1	ILMN_1738322	cis	PBMC	3.51901e-06	pval	5	131990511	5	132157835	132166590	167324	LIFE B3 hierarch.FDR	Kirsten 2018	in preparation	p
rs12777:131671662:C:G	5	131671662	0.782599	119000	ref1: TG phase3 v5	rs115926813	SHROOM1	ILMN_1738322	cis	PBMC	0.00335436	pval	5	131790662	5	132157835	132166590	367173	LIFE B3 hierarch.FDR	Kirsten 2018	in preparation	r2
rs12777:131671662:C:G	5	131671662	1	0	ref1: TG phase3 v5	rs12777	SLC22A4	ILMN_2050911	cis	PBMC and Whole Blood	9.32321e-24	pval	5	131671662	5	131630145	131679897	0	LIFE A1&B3 hierarch.FDR	Kirsten 2018	in preparation	r2 & p
rs12777:131671662:C:G	5	131671662	1	0	ref1: TG phase3 v5	rs12777	SLC22A4	ILMN_2050911	cis	PBMC	9.78755e-13	pval	5	131671662	5	131630145	131679897	0	LIFE B3 hierarch.FDR	Kirsten 2018	in preparation	r2 & p
rs12777:131671662:C:G	5	131671662	1	0	ref1: TG phase3 v5	rs12777	SLC22A4	ILMN_2050911	cis	Whole Blood	3.80663e-12	pval	5	131671662	5	131630145	131679897	0	LIFE A1 hierarch.FDR	Kirsten 2018	in preparation	r2 & p
rs12777:131671662:C:G	5	131671662	1	0	ref1: TG phase3 v5	5:131671662	SLC22A4	2828479	cis	Whole_Blood	4.06163e-07	pval	5	131671662	5	131630071	131702455	0	Framingham Heart Study	Joehanes_2017	28122634	r2 & p
rs12777:131671662:C:G	5	131671662	0.340611	201203	ref1: TG phase3 v5	rs739719	SLC22A4	6040398	cis	blood	8.7e-10	pval	5	131872865	5	131630144	131679899	192966	common	Fehrmann_2011	21829388	r2 & p
rs12777:131671662:C:G	5	131671662	0.311223	56681	ref1: TG phase3 v5	rs7737937	SLC22A4	6040398	cis	blood	2.12482e-28	pval	5	131614981	5	131630144	131679899	15163	westra_2013	Westra_2013	24013639	p
rs12777:131671662:C:G	5	131671662	0.362481	201411	ref1: TG phase3 v5	rs739718	SLC22A4	6040398	cis	blood	5.5468e-24	pval	5	131873073	5	131630144	131679899	193174	westra_2013	Westra_2013	24013639	r2
rs12777:131671662:C:G	5	131671662	0.758737	59375	ref1: TG phase3 v5	rs13357124	SLC22A4	49654	cis	blood	1.15004e-27	pval	5	131612287	5	131679597	131679598	67310	eQTLgen in prep.	Vossa 2018 in prep.	eQTLgen in prep.	p
rs12777:131671662:C:G	5	131671662	0.845	72439	ref2: TG phase1 v3	rs13189284	SLC22A4	49654	cis	blood	5.19924e-25	pval	5	131744101	5	131679597	131679598	64503	eQTLgen in prep.	Vossa 2018 in prep.	eQTLgen in prep.	r2
rs12777:131671662:C:G	5	131671662	0.328571	54338	ref1: TG phase3 v5	rs60492295	SLC22A5		cis	Nerve_Tibial	9.8492e-06	pval	5	131617324	5	131705444	131731306	88120	GTEx_V7	GTEx Consortium 2017	29022597	r2 & p
rs12777:131671662:C:G	5	131671662	0.311223	56681	ref1: TG phase3 v5	rs7737937	SLC22A5	ILMN_1699357	cis	PBMC and Whole Blood	2.91491e-50	pval	5	131614981	5	131705401	131731302	90420	LIFE A1&B3 hierarch.FDR	Kirsten 2018	in preparation	p
rs12777:131671662:C:G	5	131671662	1	0	ref1: TG phase3 v5	rs12777	SLC22A5	ILMN_1699357	cis	PBMC and Whole Blood	9.22059e-21	pval	5	131671662	5	131705401	131731302	33739	LIFE A1&B3 hierarch.FDR	Kirsten 2018	in preparation	r2
rs12777:131671662:C:G	5	131671662	0.311223	56681	ref1: TG phase3 v5	rs7737937	SLC22A5	ILMN_1699357	cis	PBMC	3.09033e-42	pval	5	131614981	5	131705401	131731302	90420	LIFE B3 hierarch.FDR	Kirsten 2018	in preparation	p
rs12777:131671662:C:G	5	131671662	1	0	ref1: TG phase3 v5	rs12777	SLC22A5	ILMN_1699357	cis	PBMC	5.41531e-15	pval	5	131671662	5	131705401	131731302	33739	LIFE B3 hierarch.FDR	Kirsten 2018	in preparation	r2
rs12777:131671662:C:G	5	131671662	0.311223	56681	ref1: TG phase3 v5	rs7737937	SLC22A5	ILMN_1699357	cis	Whole Blood	1.33843e-10	pval	5	131614981	5	131705401	131731302	90420	LIFE A1 hierarch.FDR	Kirsten 2018	in preparation	p
rs12777:131671662:C:G	5	131671662	1	0	ref1: TG phase3 v5	rs12777	SLC22A5	ILMN_1699357	cis	Whole Blood	2.71621e-09	pval	5	131671662	5	131705401	131731302	33739	LIFE A1 hierarch.FDR	Kirsten 2018	in preparation	r2
rs12777:131671662:C:G	5	131671662	0.311223	56681	ref1: TG phase3 v5	5:131614981	SLC22A5	2828520	cis	Whole_Blood	6.13621e-22	pval	5	131614981	5	131705428	131731305	90447	Framingham Heart Study	Joehanes_2017	28122634	p
rs12777:131671662:C:G	5	131671662	0.328571	54338	ref1: TG phase3 v5	5:131617324	SLC22A5	2828520	cis	Whole_Blood	2.1742e-21	pval	5	131617324	5	131705428	131731305	88104	Framingham Heart Study	Joehanes_2017	28122634	r2
rs12777:131671662:C:G	5	131671662	0.311223	56681	ref1: TG phase3 v5	rs7737937	SLC22A5	7050180	cis	blood	4.05837e-13	pval	5	131614981	5	131705400	131731306	90419	westra_2013	Westra_2013	24013639	r2 & p
rs12777:131671662:C:G	5	131671662	0.311223	56681	ref1: TG phase3 v5	rs7737937	SLC22A5	55082	cis	blood	5.95848e-37	pval	5	131614981	5	131730982	131730983	116001	eQTLgen in prep.	Vossa 2018 in prep.	eQTLgen in prep.	p
rs12777:131671662:C:G	5	131671662	0.845	72439	ref2: TG phase1 v3	rs13189284	SLC22A5	55082	cis	blood	1.68659e-32	pval	5	131744101	5	131730982	131730983	13118	eQTLgen in prep.	Vossa 2018 in prep.	eQTLgen in prep.	r2
rs12777:131671662:C:G	5	131671662	0.32604	177415	ref1: TG phase3 v5	rs77254187	UQCRQ	ILMN_1666471	cis	PBMC and Whole Blood	8.71796e-06	pval	5	131849077	5	132202319	132204536	353242	LIFE A1&B3 hierarch.FDR	Kirsten 2018	in preparation	p
rs12777:131671662:C:G	5	131671662	1	0	ref1: TG phase3 v5	rs12777	UQCRQ	ILMN_1666471	cis	PBMC and Whole Blood	0.00172691	pval	5	131671662	5	132202319	132204536	530657	LIFE A1&B3 hierarch.FDR	Kirsten 2018	in preparation	r2
rs12777:131671662:C:G	5	131671662	0.32604	177415	ref1: TG phase3 v5	rs77254187	UQCRQ	ILMN_1666471	cis	PBMC	5.92392e-05	pval	5	131849077	5	132202319	132204536	353242	LIFE B3 hierarch.FDR	Kirsten 2018	in preparation	p
rs12777:131671662:C:G	5	131671662	1	0	ref1: TG phase3 v5	rs12777	UQCRQ	ILMN_1666471	cis	PBMC	0.00353085	pval	5	131671662	5	132202319	132204536	530657	LIFE B3 hierarch.FDR	Kirsten 2018	in preparation	r2
rs10080188:131728435:T:A	5	131728435	0.322209	2603	ref2: TG phase1 v3	rs274553	AC034220.3		cis	Artery_Tibial	1.22293e-08	pval	5	131725832	5	131646978	131705340	20492	GTEx_V7	GTEx Consortium 2017	29022597	p
rs10080188:131728435:T:A	5	131728435	0.322382	111111	ref2: TG phase1 v3	rs60492295	AC034220.3		cis	Artery_Tibial	2.26031e-06	pval	5	131617324	5	131646978	131705340	29654	GTEx_V7	GTEx Consortium 2017	29022597	r2
rs10080188:131728435:T:A	5	131728435	0.322209	2603	ref2: TG phase1 v3	rs274553	AC034220.3		cis	Brain_Caudate_basal_ganglia	1.09495e-06	pval	5	131725832	5	131646978	131705340	20492	GTEx_V7	GTEx Consortium 2017	29022597	p
rs10080188:131728435:T:A	5	131728435	0.322209	683	ref2: TG phase1 v3	rs274549	AC034220.3		cis	Brain_Caudate_basal_ganglia	2.7019e-06	pval	5	131729118	5	131646978	131705340	23778	GTEx_V7	GTEx Consortium 2017	29022597	r2
rs10080188:131728435:T:A	5	131728435	0.322209	2603	ref2: TG phase1 v3	rs274553	AC034220.3		cis	Esophagus_Mucosa	3.06201e-07	pval	5	131725832	5	131646978	131705340	20492	GTEx_V7	GTEx Consortium 2017	29022597	p
rs10080188:131728435:T:A	5	131728435	0.322209	683	ref2: TG phase1 v3	rs274549	AC034220.3		cis	Esophagus_Mucosa	5.43814e-07	pval	5	131729118	5	131646978	131705340	23778	GTEx_V7	GTEx Consortium 2017	29022597	r2
rs10080188:131728435:T:A	5	131728435	0.306316	2372	ref2: TG phase1 v3	rs274548	AC034220.3		cis	Muscle_Skeletal	4.37866e-08	pval	5	131730807	5	131646978	131705340	25467	GTEx_V7	GTEx Consortium 2017	29022597	p
rs10080188:131728435:T:A	5	131728435	0.322209	683	ref2: TG phase1 v3	rs274549	AC034220.3		cis	Muscle_Skeletal	9.42694e-08	pval	5	131729118	5	131646978	131705340	23778	GTEx_V7	GTEx Consortium 2017	29022597	r2
rs10080188:131728435:T:A	5	131728435	0.306916	12221	ref2: TG phase1 v3	rs13168774	AC034220.3		cis	Nerve_Tibial	6.2529e-06	pval	5	131740656	5	131646978	131705340	35316	GTEx_V7	GTEx Consortium 2017	29022597	p
rs10080188:131728435:T:A	5	131728435	0.322209	683	ref2: TG phase1 v3	rs274549	AC034220.3		cis	Nerve_Tibial	8.1041e-06	pval	5	131729118	5	131646978	131705340	23778	GTEx_V7	GTEx Consortium 2017	29022597	r2
rs10080188:131728435:T:A	5	131728435	0.306916	12221	ref2: TG phase1 v3	rs13168774	AC034220.3		cis	Pituitary	8.35111e-06	pval	5	131740656	5	131646978	131705340	35316	GTEx_V7	GTEx Consortium 2017	29022597	p
rs10080188:131728435:T:A	5	131728435	0.322209	683	ref2: TG phase1 v3	rs274549	AC034220.3		cis	Pituitary	2.78272e-05	pval	5	131729118	5	131646978	131705340	23778	GTEx_V7	GTEx Consortium 2017	29022597	r2
rs10080188:131728435:T:A	5	131728435	0.322209	683	ref2: TG phase1 v3	rs274549	AC034220.3		cis	Skin_Sun_Exposed_Lower_leg	1.91467e-07	pval	5	131729118	5	131646978	131705340	23778	GTEx_V7	GTEx Consortium 2017	29022597	p
rs10080188:131728435:T:A	5	131728435	0.322382	111111	ref2: TG phase1 v3	rs60492295	AC034220.3		cis	Skin_Sun_Exposed_Lower_leg	3.02108e-06	pval	5	131617324	5	131646978	131705340	29654	GTEx_V7	GTEx Consortium 2017	29022597	r2
rs10080188:131728435:T:A	5	131728435	0.306916	12221	ref2: TG phase1 v3	rs13168774	AC034220.3		cis	Thyroid	6.45211e-14	pval	5	131740656	5	131646978	131705340	35316	GTEx_V7	GTEx Consortium 2017	29022597	p
rs10080188:131728435:T:A	5	131728435	0.322382	111111	ref2: TG phase1 v3	rs60492295	AC034220.3		cis	Thyroid	1.2166e-06	pval	5	131617324	5	131646978	131705340	29654	GTEx_V7	GTEx Consortium 2017	29022597	r2
rs10080188:131728435:T:A	5	131728435	0.3434	398882	ref1: TG phase3 v5	rs3914020	ACSL6		cis	Whole_Blood	9.25961e-05	pval	5	131329553	5	131142683	131347936	0	GTEx_V7	GTEx Consortium 2017	29022597	r2 & p
rs10080188:131728435:T:A	5	131728435	0.322209	683	ref2: TG phase1 v3	rs274549	AFF4		cis	Brain_Frontal_Cortex_BA9	9.69243e-06	pval	5	131729118	5	132211071	132299326	481953	GTEx_V7	GTEx Consortium 2017	29022597	r2 & p
rs10080188:131728435:T:A	5	131728435	0.309841	1617	ref2: TG phase1 v3	chr5:131730052:D	CDC42SE2	ILMN_2313926	cis	PBMC and Whole Blood	0.000104001	pval	5	131730052	5	130599702	130730380	999672	LIFE A1&B3 hierarch.FDR	Kirsten 2018	in preparation	p
rs10080188:131728435:T:A	5	131728435	1	0	ref1: TG phase3 v5	rs10080188	CDC42SE2	ILMN_1735594	cis	PBMC and Whole Blood	0.0020582	pval	5	131728435	5	130599702	130730380	998055	LIFE A1&B3 hierarch.FDR	Kirsten 2018	in preparation	r2
rs10080188:131728435:T:A	5	131728435	0.310091	277	ref2: TG phase1 v3	rs274550	CDC42SE2	ILMN_2313926	cis	PBMC	0.000819521	pval	5	131728712	5	130599702	130730380	998332	LIFE B3 hierarch.FDR	Kirsten 2018	in preparation	p
rs10080188:131728435:T:A	5	131728435	0.322209	683	ref2: TG phase1 v3	rs274549	CDC42SE2	ILMN_2313926	cis	PBMC	0.00218191	pval	5	131729118	5	130599702	130730380	998738	LIFE B3 hierarch.FDR	Kirsten 2018	in preparation	r2
rs10080188:131728435:T:A	5	131728435	0.70164	120714	ref1: TG phase3 v5	rs10479001	FNIP1		cis	Esophagus_Muscularis	0.00013949	pval	5	131607721	5	130977407	131132710	475011	GTEx_V7	GTEx Consortium 2017	29022597	r2 & p
rs10080188:131728435:T:A	5	131728435	0.348076	381362	ref1: TG phase3 v5	5:131347073	FNIP1	2874794	cis	Whole_Blood	5.67806e-06	pval	5	131347073	5	130732373	131132729	214344	Framingham Heart Study	Joehanes_2017	28122634	r2 & p
rs10080188:131728435:T:A	5	131728435	0.332392	405797	ref1: TG phase3 v5	rs10059315	HINT1	ILMN_1807710	cis	PBMC and Whole Blood	4.64234e-27	pval	5	131322638	5	130494875	130501034	821604	LIFE A1&B3 hierarch.FDR	Kirsten 2018	in preparation	p
rs10080188:131728435:T:A	5	131728435	1	0	ref1: TG phase3 v5	rs10080188	HINT1	ILMN_1807710	trans	PBMC and Whole Blood	1.94432e-13	pval	5	131728435	5	130494875	130501034	1227401	LIFE A1&B3 hierarch.FDR	Kirsten 2018	in preparation	r2
rs10080188:131728435:T:A	5	131728435	0.332392	405797	ref1: TG phase3 v5	rs10059315	HINT1	ILMN_1807710	cis	PBMC	2.79698e-12	pval	5	131322638	5	130494875	130501034	821604	LIFE B3 hierarch.FDR	Kirsten 2018	in preparation	p
rs10080188:131728435:T:A	5	131728435	0.428898	292071	ref1: TG phase3 v5	rs10065631	HINT1	ILMN_1807710	cis	PBMC	9.41287e-12	pval	5	131436364	5	130494875	130501034	935330	LIFE B3 hierarch.FDR	Kirsten 2018	in preparation	r2
rs10080188:131728435:T:A	5	131728435	0.3434	398882	ref1: TG phase3 v5	rs3914020	HINT1		cis	Skin_Not_Sun_Exposed_Suprapubic	3.52675e-05	pval	5	131329553	5	130494720	130507428	822125	GTEx_V7	GTEx Consortium 2017	29022597	r2 & p
rs10080188:131728435:T:A	5	131728435	0.332392	405797	ref1: TG phase3 v5	rs10059315	HINT1	ILMN_1807710	cis	Whole Blood	4.86756e-17	pval	5	131322638	5	130494875	130501034	821604	LIFE A1 hierarch.FDR	Kirsten 2018	in preparation	p
rs10080188:131728435:T:A	5	131728435	1	0	ref1: TG phase3 v5	rs10080188	HINT1	ILMN_1807710	trans	Whole Blood	1.14778e-09	pval	5	131728435	5	130494875	130501034	1227401	LIFE A1 hierarch.FDR	Kirsten 2018	in preparation	r2
rs10080188:131728435:T:A	5	131728435	0.332392	405797	ref1: TG phase3 v5	5:131322638	HINT1	2874686	cis	Whole_Blood	9.18333e-57	pval	5	131322638	5	130494677	130560141	762497	Framingham Heart Study	Joehanes_2017	28122634	p
rs10080188:131728435:T:A	5	131728435	1	0	ref1: TG phase3 v5	5:131728435	HINT1	2874686	trans	Whole_Blood	3.50752e-23	pval	5	131728435	5	130494677	130560141	1168294	Framingham Heart Study	Joehanes_2017	28122634	r2
rs10080188:131728435:T:A	5	131728435	0.309841	1617	ref2: TG phase1 v3	chr5:131730052:D	HSPA4	ILMN_2395043	cis	PBMC and Whole Blood	0.00424461	pval	5	131730052	5	132387662	132440708	657610	LIFE A1&B3 hierarch.FDR	Kirsten 2018	in preparation	p
rs10080188:131728435:T:A	5	131728435	0.322209	755	ref2: TG phase1 v3	rs274551	HSPA4	ILMN_2395043	cis	PBMC and Whole Blood	0.00508874	pval	5	131727680	5	132387662	132440708	659982	LIFE A1&B3 hierarch.FDR	Kirsten 2018	in preparation	r2
rs10080188:131728435:T:A	5	131728435	0.322209	13063	ref2: TG phase1 v3	rs2897160	HSPA4	ILMN_2395043	cis	Whole Blood	0.000165692	pval	5	131741498	5	132387662	132440708	646164	LIFE A1 hierarch.FDR	Kirsten 2018	in preparation	p
rs10080188:131728435:T:A	5	131728435	0.322209	683	ref2: TG phase1 v3	rs274549	HSPA4	ILMN_2395043	cis	Whole Blood	0.000233731	pval	5	131729118	5	132387662	132440708	658544	LIFE A1 hierarch.FDR	Kirsten 2018	in preparation	r2
rs10080188:131728435:T:A	5	131728435	0.304179	113454	ref2: TG phase1 v3	rs7737937	IL5	ILMN_1709300	cis	Whole Blood	1.36136e-05	pval	5	131614981	5	131877136	131879214	262155	LIFE A1 hierarch.FDR	Kirsten 2018	in preparation	p
rs10080188:131728435:T:A	5	131728435	0.322382	111111	ref2: TG phase1 v3	rs60492295	IL5	ILMN_1709300	cis	Whole Blood	3.20748e-05	pval	5	131617324	5	131877136	131879214	259812	LIFE A1 hierarch.FDR	Kirsten 2018	in preparation	r2
rs10080188:131728435:T:A	5	131728435	0.921282	15666	ref2: TG phase1 v3	rs13189284	IRF1	ILMN_1708375	cis	PBMC and Whole Blood	0.000217121	pval	5	131744101	5	131817301	131826465	73200	LIFE A1&B3 hierarch.FDR	Kirsten 2018	in preparation	p
rs10080188:131728435:T:A	5	131728435	1	0	ref1: TG phase3 v5	rs10080188	IRF1	ILMN_1708375	cis	PBMC and Whole Blood	0.00102416	pval	5	131728435	5	131817301	131826465	88866	LIFE A1&B3 hierarch.FDR	Kirsten 2018	in preparation	r2
rs10080188:131728435:T:A	5	131728435	0.921282	15666	ref2: TG phase1 v3	rs13189284	IRF1	ILMN_1708375	cis	PBMC	5.05903e-06	pval	5	131744101	5	131817301	131826465	73200	LIFE B3 hierarch.FDR	Kirsten 2018	in preparation	p
rs10080188:131728435:T:A	5	131728435	1	0	ref1: TG phase3 v5	rs10080188	IRF1	ILMN_1708375	cis	PBMC	6.26364e-05	pval	5	131728435	5	131817301	131826465	88866	LIFE B3 hierarch.FDR	Kirsten 2018	in preparation	r2
rs10080188:131728435:T:A	5	131728435	0.310091	10998	ref2: TG phase1 v3	rs6893782	IRF1	6250064	cis	blood	0.000436783	pval	5	131739433	5	131776131	131831259	36698	westra_2013	Westra_2013	24013639	p
rs10080188:131728435:T:A	5	131728435	0.322209	755	ref2: TG phase1 v3	rs274551	IRF1	6250064	cis	blood	0.00138961	pval	5	131727680	5	131776131	131831259	48451	westra_2013	Westra_2013	24013639	r2
rs10080188:131728435:T:A	5	131728435	0.3434	398882	ref1: TG phase3 v5	rs3914020	LYRM7		cis	Skin_Sun_Exposed_Lower_leg	4.90315e-06	pval	5	131329553	5	130506503	130541119	788434	GTEx_V7	GTEx Consortium 2017	29022597	r2 & p
rs10080188:131728435:T:A	5	131728435	0.414009	313785	ref1: TG phase3 v5	rs28551583	P4HA2	ILMN_1795778	cis	PBMC and Whole Blood	0.000261896	pval	5	131414650	5	131528306	131563556	113656	LIFE A1&B3 hierarch.FDR	Kirsten 2018	in preparation	p
rs10080188:131728435:T:A	5	131728435	1	0	ref1: TG phase3 v5	rs10080188	P4HA2	ILMN_1795778	cis	PBMC and Whole Blood	0.000635827	pval	5	131728435	5	131528306	131563556	164879	LIFE A1&B3 hierarch.FDR	Kirsten 2018	in preparation	r2
rs10080188:131728435:T:A	5	131728435	0.414009	313785	ref1: TG phase3 v5	rs28551583	P4HA2	ILMN_1795778	cis	PBMC	0.00015377	pval	5	131414650	5	131528306	131563556	113656	LIFE B3 hierarch.FDR	Kirsten 2018	in preparation	p
rs10080188:131728435:T:A	5	131728435	1	0	ref1: TG phase3 v5	rs10080188	P4HA2	ILMN_1795778	cis	PBMC	0.00264361	pval	5	131728435	5	131528306	131563556	164879	LIFE B3 hierarch.FDR	Kirsten 2018	in preparation	r2
rs10080188:131728435:T:A	5	131728435	0.921282	15666	ref2: TG phase1 v3	5:131744101	P4HA2	2875257	cis	Whole_Blood	1.58562e-10	pval	5	131744101	5	131584600	131630998	113103	Framingham Heart Study	Joehanes_2017	28122634	p
rs10080188:131728435:T:A	5	131728435	1	0	ref1: TG phase3 v5	5:131728435	P4HA2	2875257	cis	Whole_Blood	1.6308e-09	pval	5	131728435	5	131584600	131630998	97437	Framingham Heart Study	Joehanes_2017	28122634	r2
rs10080188:131728435:T:A	5	131728435	0.921282	15666	ref2: TG phase1 v3	rs13189284	P4HA2		cis	lcl	0.0297305	q-value	5	131744101	5	131528303	131563556	180545	hapmap_2012consensus	Sia_2012	22171328	r2 & p
rs10080188:131728435:T:A	5	131728435	0.348076	381362	ref1: TG phase3 v5	5:131347073	RAPGEF6	2874794	cis	Whole_Blood	5.67806e-06	pval	5	131347073	5	130732373	131132729	214344	Framingham Heart Study	Joehanes_2017	28122634	r2 & p
rs10080188:131728435:T:A	5	131728435	0.342949	262076	ref1: TG phase3 v5	rs114089912	SHROOM1	ILMN_1738322	cis	PBMC	3.51901e-06	pval	5	131990511	5	132157835	132166590	167324	LIFE B3 hierarch.FDR	Kirsten 2018	in preparation	p
rs10080188:131728435:T:A	5	131728435	0.84338	62227	ref1: TG phase3 v5	rs115926813	SHROOM1	ILMN_1738322	cis	PBMC	0.00335436	pval	5	131790662	5	132157835	132166590	367173	LIFE B3 hierarch.FDR	Kirsten 2018	in preparation	r2
rs10080188:131728435:T:A	5	131728435	0.306916	12221	ref2: TG phase1 v3	5:131740656	SHROOM1	2875491	cis	Whole_Blood	8.44112e-05	pval	5	131740656	5	132155904	132167041	415248	Framingham Heart Study	Joehanes_2017	28122634	r2 & p
rs10080188:131728435:T:A	5	131728435	0.322209	2603	ref2: TG phase1 v3	rs274553	SLC22A4		cis	Cells_Transformed_fibroblasts	5.63318e-05	pval	5	131725832	5	131630136	131679899	45933	GTEx_V7	GTEx Consortium 2017	29022597	p
rs10080188:131728435:T:A	5	131728435	0.322209	683	ref2: TG phase1 v3	rs274549	SLC22A4		cis	Cells_Transformed_fibroblasts	8.86475e-05	pval	5	131729118	5	131630136	131679899	49219	GTEx_V7	GTEx Consortium 2017	29022597	r2
rs10080188:131728435:T:A	5	131728435	0.933402	56773	ref1: TG phase3 v5	rs12777	SLC22A4	ILMN_2050911	cis	PBMC and Whole Blood	9.32321e-24	pval	5	131671662	5	131630145	131679897	0	LIFE A1&B3 hierarch.FDR	Kirsten 2018	in preparation	p
rs10080188:131728435:T:A	5	131728435	1	0	ref1: TG phase3 v5	rs10080188	SLC22A4	ILMN_2050911	cis	PBMC and Whole Blood	1.86315e-22	pval	5	131728435	5	131630145	131679897	48538	LIFE A1&B3 hierarch.FDR	Kirsten 2018	in preparation	r2
rs10080188:131728435:T:A	5	131728435	0.933402	56773	ref1: TG phase3 v5	rs12777	SLC22A4	ILMN_2050911	cis	PBMC	9.78755e-13	pval	5	131671662	5	131630145	131679897	0	LIFE B3 hierarch.FDR	Kirsten 2018	in preparation	p
rs10080188:131728435:T:A	5	131728435	1	0	ref1: TG phase3 v5	rs10080188	SLC22A4	ILMN_2050911	cis	PBMC	1.18725e-11	pval	5	131728435	5	131630145	131679897	48538	LIFE B3 hierarch.FDR	Kirsten 2018	in preparation	r2
rs10080188:131728435:T:A	5	131728435	0.933402	56773	ref1: TG phase3 v5	rs12777	SLC22A4	ILMN_2050911	cis	Whole Blood	3.80663e-12	pval	5	131671662	5	131630145	131679897	0	LIFE A1 hierarch.FDR	Kirsten 2018	in preparation	p
rs10080188:131728435:T:A	5	131728435	1	0	ref1: TG phase3 v5	rs10080188	SLC22A4	ILMN_2050911	cis	Whole Blood	4.90431e-12	pval	5	131728435	5	131630145	131679897	48538	LIFE A1 hierarch.FDR	Kirsten 2018	in preparation	r2
rs10080188:131728435:T:A	5	131728435	0.933402	56773	ref1: TG phase3 v5	5:131671662	SLC22A4	2828479	cis	Whole_Blood	4.06163e-07	pval	5	131671662	5	131630071	131702455	0	Framingham Heart Study	Joehanes_2017	28122634	p
rs10080188:131728435:T:A	5	131728435	1	0	ref1: TG phase3 v5	5:131728435	SLC22A4	2828479	cis	Whole_Blood	6.01728e-07	pval	5	131728435	5	131630071	131702455	25980	Framingham Heart Study	Joehanes_2017	28122634	r2
rs10080188:131728435:T:A	5	131728435	0.371023	144430	ref1: TG phase3 v5	rs739719	SLC22A4	6040398	cis	blood	8.7e-10	pval	5	131872865	5	131630144	131679899	192966	common	Fehrmann_2011	21829388	r2 & p
rs10080188:131728435:T:A	5	131728435	0.304179	113454	ref2: TG phase1 v3	rs7737937	SLC22A4	6040398	cis	blood	2.12482e-28	pval	5	131614981	5	131630144	131679899	15163	westra_2013	Westra_2013	24013639	p
rs10080188:131728435:T:A	5	131728435	0.395475	144638	ref1: TG phase3 v5	rs739718	SLC22A4	6040398	cis	blood	5.5468e-24	pval	5	131873073	5	131630144	131679899	193174	westra_2013	Westra_2013	24013639	r2
rs10080188:131728435:T:A	5	131728435	0.70164	116148	ref1: TG phase3 v5	rs13357124	SLC22A4	49654	cis	blood	1.15004e-27	pval	5	131612287	5	131679597	131679598	67310	eQTLgen in prep.	Vossa 2018 in prep.	eQTLgen in prep.	p
rs10080188:131728435:T:A	5	131728435	0.921282	15666	ref2: TG phase1 v3	rs13189284	SLC22A4	49654	cis	blood	5.19924e-25	pval	5	131744101	5	131679597	131679598	64503	eQTLgen in prep.	Vossa 2018 in prep.	eQTLgen in prep.	r2
rs10080188:131728435:T:A	5	131728435	0.322382	111111	ref2: TG phase1 v3	rs60492295	SLC22A5		cis	Nerve_Tibial	9.8492e-06	pval	5	131617324	5	131705444	131731306	88120	GTEx_V7	GTEx Consortium 2017	29022597	r2 & p
rs10080188:131728435:T:A	5	131728435	0.316662	8950	ref2: TG phase1 v3	rs4705940	SLC22A5	ILMN_1699357	cis	PBMC and Whole Blood	1.54714e-69	pval	5	131737385	5	131705401	131731302	6083	LIFE A1&B3 hierarch.FDR	Kirsten 2018	in preparation	p
rs10080188:131728435:T:A	5	131728435	1	0	ref1: TG phase3 v5	rs10080188	SLC22A5	ILMN_1699357	cis	PBMC and Whole Blood	7.73829e-20	pval	5	131728435	5	131705401	131731302	0	LIFE A1&B3 hierarch.FDR	Kirsten 2018	in preparation	r2
rs10080188:131728435:T:A	5	131728435	0.316662	8950	ref2: TG phase1 v3	rs4705940	SLC22A5	ILMN_1699357	cis	PBMC	6.98294e-57	pval	5	131737385	5	131705401	131731302	6083	LIFE B3 hierarch.FDR	Kirsten 2018	in preparation	p
rs10080188:131728435:T:A	5	131728435	1	0	ref1: TG phase3 v5	rs10080188	SLC22A5	ILMN_1699357	cis	PBMC	4.6062e-14	pval	5	131728435	5	131705401	131731302	0	LIFE B3 hierarch.FDR	Kirsten 2018	in preparation	r2
rs10080188:131728435:T:A	5	131728435	0.316662	8950	ref2: TG phase1 v3	rs4705940	SLC22A5	ILMN_1699357	cis	Whole Blood	2.33778e-16	pval	5	131737385	5	131705401	131731302	6083	LIFE A1 hierarch.FDR	Kirsten 2018	in preparation	p
rs10080188:131728435:T:A	5	131728435	1	0	ref1: TG phase3 v5	rs10080188	SLC22A5	ILMN_1699357	cis	Whole Blood	1.58363e-09	pval	5	131728435	5	131705401	131731302	0	LIFE A1 hierarch.FDR	Kirsten 2018	in preparation	r2
rs10080188:131728435:T:A	5	131728435	0.316662	8950	ref2: TG phase1 v3	5:131737385	SLC22A5	2828520	cis	Whole_Blood	1.0595e-29	pval	5	131737385	5	131705428	131731305	6080	Framingham Heart Study	Joehanes_2017	28122634	p
rs10080188:131728435:T:A	5	131728435	0.322382	111111	ref2: TG phase1 v3	5:131617324	SLC22A5	2828520	cis	Whole_Blood	2.1742e-21	pval	5	131617324	5	131705428	131731305	88104	Framingham Heart Study	Joehanes_2017	28122634	r2
rs10080188:131728435:T:A	5	131728435	0.310091	277	ref2: TG phase1 v3	rs274550	SLC22A5	7050180	cis	blood	7.60452e-16	pval	5	131728712	5	131705400	131731306	0	westra_2013	Westra_2013	24013639	p
rs10080188:131728435:T:A	5	131728435	0.322209	683	ref2: TG phase1 v3	rs274549	SLC22A5	7050180	cis	blood	1.73425e-10	pval	5	131729118	5	131705400	131731306	0	westra_2013	Westra_2013	24013639	r2
rs10080188:131728435:T:A	5	131728435	0.316662	8950	ref2: TG phase1 v3	rs4705940	SLC22A5	55082	cis	blood	1.29587e-55	pval	5	131737385	5	131730982	131730983	6402	eQTLgen in prep.	Vossa 2018 in prep.	eQTLgen in prep.	p
rs10080188:131728435:T:A	5	131728435	0.921282	15666	ref2: TG phase1 v3	rs13189284	SLC22A5	55082	cis	blood	1.68659e-32	pval	5	131744101	5	131730982	131730983	13118	eQTLgen in prep.	Vossa 2018 in prep.	eQTLgen in prep.	r2
rs10080188:131728435:T:A	5	131728435	0.322209	2603	ref2: TG phase1 v3	rs274553	SLC22A5	205074_at	cis	lcl	6.4e-06	pval	5	131725832	5	131705400	131731306	0	dixon	Dixon_2007	17873877	r2 & p
rs10080188:131728435:T:A	5	131728435	0.319112	13793	ref2: TG phase1 v3	rs6596075	SLC22A5		cis	liver	1.34999e-05	pval	5	131742228	5	131705400	131731306	10922	Schadt	Schadt_2008	18462017	r2 & p
rs10080188:131728435:T:A	5	131728435	0.355469	120642	ref1: TG phase3 v5	rs77254187	UQCRQ	ILMN_1666471	cis	PBMC and Whole Blood	8.71796e-06	pval	5	131849077	5	132202319	132204536	353242	LIFE A1&B3 hierarch.FDR	Kirsten 2018	in preparation	p
rs10080188:131728435:T:A	5	131728435	1	0	ref1: TG phase3 v5	rs10080188	UQCRQ	ILMN_1666471	cis	PBMC and Whole Blood	0.00116669	pval	5	131728435	5	132202319	132204536	473884	LIFE A1&B3 hierarch.FDR	Kirsten 2018	in preparation	r2
rs10080188:131728435:T:A	5	131728435	0.355469	120642	ref1: TG phase3 v5	rs77254187	UQCRQ	ILMN_1666471	cis	PBMC	5.92392e-05	pval	5	131849077	5	132202319	132204536	353242	LIFE B3 hierarch.FDR	Kirsten 2018	in preparation	p
rs10080188:131728435:T:A	5	131728435	1	0	ref1: TG phase3 v5	rs10080188	UQCRQ	ILMN_1666471	cis	PBMC	0.00274028	pval	5	131728435	5	132202319	132204536	473884	LIFE B3 hierarch.FDR	Kirsten 2018	in preparation	r2
rs10080188:131728435:T:A	5	131728435	0.307171	13261	ref2: TG phase1 v3	rs2405522	UQCRQ	ILMN_1666471	cis	Whole Blood	0.00270977	pval	5	131741696	5	132202319	132204536	460623	LIFE A1 hierarch.FDR	Kirsten 2018	in preparation	r2 & p
rs13189284:131744101:A:C	5	131744101	0.340254	18269	ref2: TG phase1 v3	rs274553	AC034220.3		cis	Artery_Tibial	1.22293e-08	pval	5	131725832	5	131646978	131705340	20492	GTEx_V7	GTEx Consortium 2017	29022597	p
rs13189284:131744101:A:C	5	131744101	0.345845	14049	ref2: TG phase1 v3	rs397999277	AC034220.3		cis	Artery_Tibial	1.6918e-08	pval	5	131730052	5	131646978	131705340	24712	GTEx_V7	GTEx Consortium 2017	29022597	r2
rs13189284:131744101:A:C	5	131744101	0.340254	18269	ref2: TG phase1 v3	rs274553	AC034220.3		cis	Brain_Caudate_basal_ganglia	1.09495e-06	pval	5	131725832	5	131646978	131705340	20492	GTEx_V7	GTEx Consortium 2017	29022597	p
rs13189284:131744101:A:C	5	131744101	0.345845	14049	ref2: TG phase1 v3	rs397999277	AC034220.3		cis	Brain_Caudate_basal_ganglia	5.60588e-06	pval	5	131730052	5	131646978	131705340	24712	GTEx_V7	GTEx Consortium 2017	29022597	r2
rs13189284:131744101:A:C	5	131744101	0.345845	14049	ref2: TG phase1 v3	rs397999277	AC034220.3		cis	Esophagus_Mucosa	3.06201e-07	pval	5	131730052	5	131646978	131705340	24712	GTEx_V7	GTEx Consortium 2017	29022597	r2 & p
rs13189284:131744101:A:C	5	131744101	0.32466	13294	ref2: TG phase1 v3	rs274548	AC034220.3		cis	Muscle_Skeletal	4.37866e-08	pval	5	131730807	5	131646978	131705340	25467	GTEx_V7	GTEx Consortium 2017	29022597	p
rs13189284:131744101:A:C	5	131744101	0.345845	14049	ref2: TG phase1 v3	rs397999277	AC034220.3		cis	Muscle_Skeletal	7.79124e-08	pval	5	131730052	5	131646978	131705340	24712	GTEx_V7	GTEx Consortium 2017	29022597	r2
rs13189284:131744101:A:C	5	131744101	0.324001	3445	ref2: TG phase1 v3	rs13168774	AC034220.3		cis	Nerve_Tibial	6.2529e-06	pval	5	131740656	5	131646978	131705340	35316	GTEx_V7	GTEx Consortium 2017	29022597	p
rs13189284:131744101:A:C	5	131744101	0.345845	14049	ref2: TG phase1 v3	rs397999277	AC034220.3		cis	Nerve_Tibial	6.61451e-06	pval	5	131730052	5	131646978	131705340	24712	GTEx_V7	GTEx Consortium 2017	29022597	r2
rs13189284:131744101:A:C	5	131744101	0.324001	3445	ref2: TG phase1 v3	rs13168774	AC034220.3		cis	Pituitary	8.35111e-06	pval	5	131740656	5	131646978	131705340	35316	GTEx_V7	GTEx Consortium 2017	29022597	p
rs13189284:131744101:A:C	5	131744101	0.345845	14049	ref2: TG phase1 v3	rs397999277	AC034220.3		cis	Pituitary	1.09381e-05	pval	5	131730052	5	131646978	131705340	24712	GTEx_V7	GTEx Consortium 2017	29022597	r2
rs13189284:131744101:A:C	5	131744101	0.340254	14983	ref2: TG phase1 v3	rs274549	AC034220.3		cis	Skin_Sun_Exposed_Lower_leg	1.91467e-07	pval	5	131729118	5	131646978	131705340	23778	GTEx_V7	GTEx Consortium 2017	29022597	p
rs13189284:131744101:A:C	5	131744101	0.345845	14049	ref2: TG phase1 v3	rs397999277	AC034220.3		cis	Skin_Sun_Exposed_Lower_leg	2.94008e-07	pval	5	131730052	5	131646978	131705340	24712	GTEx_V7	GTEx Consortium 2017	29022597	r2
rs13189284:131744101:A:C	5	131744101	0.324001	3445	ref2: TG phase1 v3	rs13168774	AC034220.3		cis	Thyroid	6.45211e-14	pval	5	131740656	5	131646978	131705340	35316	GTEx_V7	GTEx Consortium 2017	29022597	p
rs13189284:131744101:A:C	5	131744101	0.345845	14049	ref2: TG phase1 v3	rs397999277	AC034220.3		cis	Thyroid	7.53953e-14	pval	5	131730052	5	131646978	131705340	24712	GTEx_V7	GTEx Consortium 2017	29022597	r2
rs13189284:131744101:A:C	5	131744101	0.316741	27815	ref2: TG phase1 v3	rs11958162	ACSL6		cis	Brain_Cerebellum	1.95256e-06	pval	5	131771916	5	131142683	131347936	423980	GTEx_V7	GTEx Consortium 2017	29022597	p
rs13189284:131744101:A:C	5	131744101	0.316741	32866	ref2: TG phase1 v3	rs10066378	ACSL6		cis	Brain_Cerebellum	3.39453e-06	pval	5	131776967	5	131142683	131347936	429031	GTEx_V7	GTEx Consortium 2017	29022597	r2
rs13189284:131744101:A:C	5	131744101	0.305441	14611	ref2: TG phase1 v3	rs2269822	ACSL6	ILMN_1737418	cis	PBMC and Whole Blood	0.00018867	pval	5	131758712	5	131289152	131347349	411363	LIFE A1&B3 hierarch.FDR	Kirsten 2018	in preparation	p
rs13189284:131744101:A:C	5	131744101	0.316741	32866	ref2: TG phase1 v3	rs10066378	ACSL6	ILMN_1737418	cis	PBMC and Whole Blood	0.000326484	pval	5	131776967	5	131289152	131347349	429618	LIFE A1&B3 hierarch.FDR	Kirsten 2018	in preparation	r2
rs13189284:131744101:A:C	5	131744101	0.301742	16317	ref2: TG phase1 v3	rs4608913	ACSL6	ILMN_1737418	cis	Whole Blood	1.78893e-07	pval	5	131760418	5	131289152	131347349	413069	LIFE A1 hierarch.FDR	Kirsten 2018	in preparation	p
rs13189284:131744101:A:C	5	131744101	0.316741	32866	ref2: TG phase1 v3	rs10066378	ACSL6	ILMN_1737418	cis	Whole Blood	7.88268e-07	pval	5	131776967	5	131289152	131347349	429618	LIFE A1 hierarch.FDR	Kirsten 2018	in preparation	r2
rs13189284:131744101:A:C	5	131744101	0.316741	27815	ref2: TG phase1 v3	5:131771916	ACSL6	2874920	cis	Whole_Blood	6.08836e-19	pval	5	131771916	5	130854094	131347881	424035	Framingham Heart Study	Joehanes_2017	28122634	r2 & p
rs13189284:131744101:A:C	5	131744101	0.32403	414548	ref2: TG phase1 v3	rs3914020	ACSL6		cis	Whole_Blood	9.25961e-05	pval	5	131329553	5	131142683	131347936	0	GTEx_V7	GTEx Consortium 2017	29022597	r2 & p
rs13189284:131744101:A:C	5	131744101	0.305441	14611	ref2: TG phase1 v3	rs2269822	ACSL6	20570	cis	blood	2.3997e-13	pval	5	131758712	5	131296284	131296285	462427	eQTLgen in prep.	Vossa 2018 in prep.	eQTLgen in prep.	p
rs13189284:131744101:A:C	5	131744101	0.316741	32866	ref2: TG phase1 v3	rs10066378	ACSL6	20570	cis	blood	8.56473e-13	pval	5	131776967	5	131296284	131296285	480682	eQTLgen in prep.	Vossa 2018 in prep.	eQTLgen in prep.	r2
rs13189284:131744101:A:C	5	131744101	0.340254	14983	ref2: TG phase1 v3	rs274549	AFF4		cis	Brain_Frontal_Cortex_BA9	9.69243e-06	pval	5	131729118	5	132211071	132299326	481953	GTEx_V7	GTEx Consortium 2017	29022597	r2 & p
rs13189284:131744101:A:C	5	131744101	0.301742	16349	ref2: TG phase1 v3	rs4588594	C5orf56		cis	Muscle_Skeletal	9.44812e-05	pval	5	131760450	5	131746328	131811736	0	GTEx_V7	GTEx Consortium 2017	29022597	r2 & p
rs13189284:131744101:A:C	5	131744101	0.345845	14049	ref2: TG phase1 v3	chr5:131730052:D	CDC42SE2	ILMN_2313926	cis	PBMC and Whole Blood	0.000104001	pval	5	131730052	5	130599702	130730380	999672	LIFE A1&B3 hierarch.FDR	Kirsten 2018	in preparation	p
rs13189284:131744101:A:C	5	131744101	0.921282	15666	ref2: TG phase1 v3	rs10080188	CDC42SE2	ILMN_1735594	cis	PBMC and Whole Blood	0.0020582	pval	5	131728435	5	130599702	130730380	998055	LIFE A1&B3 hierarch.FDR	Kirsten 2018	in preparation	r2
rs13189284:131744101:A:C	5	131744101	0.327318	15389	ref2: TG phase1 v3	rs274550	CDC42SE2	ILMN_2313926	cis	PBMC	0.000819521	pval	5	131728712	5	130599702	130730380	998332	LIFE B3 hierarch.FDR	Kirsten 2018	in preparation	p
rs13189284:131744101:A:C	5	131744101	0.345845	14049	ref2: TG phase1 v3	chr5:131730052:D	CDC42SE2	ILMN_2313926	cis	PBMC	0.000846046	pval	5	131730052	5	130599702	130730380	999672	LIFE B3 hierarch.FDR	Kirsten 2018	in preparation	r2
rs13189284:131744101:A:C	5	131744101	0.748483	136380	ref2: TG phase1 v3	rs10479001	FNIP1		cis	Esophagus_Muscularis	0.00013949	pval	5	131607721	5	130977407	131132710	475011	GTEx_V7	GTEx Consortium 2017	29022597	r2 & p
rs13189284:131744101:A:C	5	131744101	0.341466	397028	ref2: TG phase1 v3	5:131347073	FNIP1	2874794	cis	Whole_Blood	5.67806e-06	pval	5	131347073	5	130732373	131132729	214344	Framingham Heart Study	Joehanes_2017	28122634	r2 & p
rs13189284:131744101:A:C	5	131744101	0.301742	16317	ref2: TG phase1 v3	rs4608913	FNIP1	26063	cis	blood	1.01263e-08	pval	5	131760418	5	130761917	130761918	998500	eQTLgen in prep.	Vossa 2018 in prep.	eQTLgen in prep.	p
rs13189284:131744101:A:C	5	131744101	0.305441	14213	ref2: TG phase1 v3	rs2269821	FNIP1	26063	cis	blood	8.92267e-08	pval	5	131758314	5	130761917	130761918	996396	eQTLgen in prep.	Vossa 2018 in prep.	eQTLgen in prep.	r2
rs13189284:131744101:A:C	5	131744101	0.307997	421463	ref2: TG phase1 v3	rs10059315	HINT1	ILMN_1807710	cis	PBMC and Whole Blood	4.64234e-27	pval	5	131322638	5	130494875	130501034	821604	LIFE A1&B3 hierarch.FDR	Kirsten 2018	in preparation	p
rs13189284:131744101:A:C	5	131744101	1	0	ref2: TG phase1 v3	rs13189284	HINT1	ILMN_1807710	trans	PBMC and Whole Blood	4.9224e-11	pval	5	131744101	5	130494875	130501034	1243067	LIFE A1&B3 hierarch.FDR	Kirsten 2018	in preparation	r2
rs13189284:131744101:A:C	5	131744101	0.307997	421463	ref2: TG phase1 v3	rs10059315	HINT1	ILMN_1807710	cis	PBMC	2.79698e-12	pval	5	131322638	5	130494875	130501034	821604	LIFE B3 hierarch.FDR	Kirsten 2018	in preparation	p
rs13189284:131744101:A:C	5	131744101	0.386822	307737	ref2: TG phase1 v3	rs10065631	HINT1	ILMN_1807710	cis	PBMC	9.41287e-12	pval	5	131436364	5	130494875	130501034	935330	LIFE B3 hierarch.FDR	Kirsten 2018	in preparation	r2
rs13189284:131744101:A:C	5	131744101	0.32403	414548	ref2: TG phase1 v3	rs3914020	HINT1		cis	Skin_Not_Sun_Exposed_Suprapubic	3.52675e-05	pval	5	131329553	5	130494720	130507428	822125	GTEx_V7	GTEx Consortium 2017	29022597	r2 & p
rs13189284:131744101:A:C	5	131744101	0.307997	421463	ref2: TG phase1 v3	rs10059315	HINT1	ILMN_1807710	cis	Whole Blood	4.86756e-17	pval	5	131322638	5	130494875	130501034	821604	LIFE A1 hierarch.FDR	Kirsten 2018	in preparation	p
rs13189284:131744101:A:C	5	131744101	1	0	ref2: TG phase1 v3	rs13189284	HINT1	ILMN_1807710	trans	Whole Blood	4.14895e-08	pval	5	131744101	5	130494875	130501034	1243067	LIFE A1 hierarch.FDR	Kirsten 2018	in preparation	r2
rs13189284:131744101:A:C	5	131744101	0.307997	421463	ref2: TG phase1 v3	5:131322638	HINT1	2874686	cis	Whole_Blood	9.18333e-57	pval	5	131322638	5	130494677	130560141	762497	Framingham Heart Study	Joehanes_2017	28122634	p
rs13189284:131744101:A:C	5	131744101	1	0	ref2: TG phase1 v3	5:131744101	HINT1	2874686	trans	Whole_Blood	2.92954e-21	pval	5	131744101	5	130494677	130560141	1183960	Framingham Heart Study	Joehanes_2017	28122634	r2
rs13189284:131744101:A:C	5	131744101	0.345845	14049	ref2: TG phase1 v3	chr5:131730052:D	HSPA4	ILMN_2395043	cis	PBMC and Whole Blood	0.00424461	pval	5	131730052	5	132387662	132440708	657610	LIFE A1&B3 hierarch.FDR	Kirsten 2018	in preparation	r2 & p
rs13189284:131744101:A:C	5	131744101	0.340254	2603	ref2: TG phase1 v3	rs2897160	HSPA4	ILMN_2395043	cis	Whole Blood	0.000165692	pval	5	131741498	5	132387662	132440708	646164	LIFE A1 hierarch.FDR	Kirsten 2018	in preparation	p
rs13189284:131744101:A:C	5	131744101	0.345845	14049	ref2: TG phase1 v3	chr5:131730052:D	HSPA4	ILMN_2395043	cis	Whole Blood	0.00025444	pval	5	131730052	5	132387662	132440708	657610	LIFE A1 hierarch.FDR	Kirsten 2018	in preparation	r2
rs13189284:131744101:A:C	5	131744101	0.306585	126777	ref2: TG phase1 v3	rs60492295	IL5	ILMN_1709300	cis	Whole Blood	3.20748e-05	pval	5	131617324	5	131877136	131879214	259812	LIFE A1 hierarch.FDR	Kirsten 2018	in preparation	p
rs13189284:131744101:A:C	5	131744101	0.345845	14049	ref2: TG phase1 v3	chr5:131730052:D	IL5	ILMN_1709300	cis	Whole Blood	0.000575282	pval	5	131730052	5	131877136	131879214	147084	LIFE A1 hierarch.FDR	Kirsten 2018	in preparation	r2
rs13189284:131744101:A:C	5	131744101	0.316741	32866	ref2: TG phase1 v3	5:131776967	IL5	2875384	cis	Whole_Blood	2.9363e-05	pval	5	131776967	5	131877136	131879214	100169	Framingham Heart Study	Joehanes_2017	28122634	p
rs13189284:131744101:A:C	5	131744101	0.316741	27815	ref2: TG phase1 v3	5:131771916	IL5	2875384	cis	Whole_Blood	4.41774e-05	pval	5	131771916	5	131877136	131879214	105220	Framingham Heart Study	Joehanes_2017	28122634	r2
rs13189284:131744101:A:C	5	131744101	0.305441	14611	ref2: TG phase1 v3	rs2269822	IRF1	ILMN_1708375	cis	PBMC and Whole Blood	1.04311e-10	pval	5	131758712	5	131817301	131826465	58589	LIFE A1&B3 hierarch.FDR	Kirsten 2018	in preparation	p
rs13189284:131744101:A:C	5	131744101	1	0	ref2: TG phase1 v3	rs13189284	IRF1	ILMN_1708375	cis	PBMC and Whole Blood	0.000217121	pval	5	131744101	5	131817301	131826465	73200	LIFE A1&B3 hierarch.FDR	Kirsten 2018	in preparation	r2
rs13189284:131744101:A:C	5	131744101	0.305441	14611	ref2: TG phase1 v3	rs2269822	IRF1	ILMN_1708375	cis	PBMC	4.73634e-14	pval	5	131758712	5	131817301	131826465	58589	LIFE B3 hierarch.FDR	Kirsten 2018	in preparation	p
rs13189284:131744101:A:C	5	131744101	1	0	ref2: TG phase1 v3	rs13189284	IRF1	ILMN_1708375	cis	PBMC	5.05903e-06	pval	5	131744101	5	131817301	131826465	73200	LIFE B3 hierarch.FDR	Kirsten 2018	in preparation	r2
rs13189284:131744101:A:C	5	131744101	0.327318	4668	ref2: TG phase1 v3	rs6893782	IRF1	6250064	cis	blood	0.000436783	pval	5	131739433	5	131776131	131831259	36698	westra_2013	Westra_2013	24013639	p
rs13189284:131744101:A:C	5	131744101	0.340254	16421	ref2: TG phase1 v3	rs274551	IRF1	6250064	cis	blood	0.00138961	pval	5	131727680	5	131776131	131831259	48451	westra_2013	Westra_2013	24013639	r2
rs13189284:131744101:A:C	5	131744101	0.305441	20002	ref2: TG phase1 v3	rs725580	KRT34		trans	endometrial tumors	2.09e-08	pval	5	131764103	17	39533902	39538655		TableS1	Kompass_2011	21226949	r2 & p
rs13189284:131744101:A:C	5	131744101	0.32403	414548	ref2: TG phase1 v3	rs3914020	LYRM7		cis	Skin_Sun_Exposed_Lower_leg	4.90315e-06	pval	5	131329553	5	130506503	130541119	788434	GTEx_V7	GTEx Consortium 2017	29022597	r2 & p
rs13189284:131744101:A:C	5	131744101	0.316741	27815	ref2: TG phase1 v3	5:131771916	MEIKIN	2874920	cis	Whole_Blood	6.08836e-19	pval	5	131771916	5	130854094	131347881	424035	Framingham Heart Study	Joehanes_2017	28122634	r2 & p
rs13189284:131744101:A:C	5	131744101	0.368753	329451	ref2: TG phase1 v3	rs28551583	P4HA2	ILMN_1795778	cis	PBMC and Whole Blood	0.000261896	pval	5	131414650	5	131528306	131563556	113656	LIFE A1&B3 hierarch.FDR	Kirsten 2018	in preparation	p
rs13189284:131744101:A:C	5	131744101	0.949467	13000	ref2: TG phase1 v3	rs1004234	P4HA2	ILMN_1795778	cis	PBMC and Whole Blood	0.00189821	pval	5	131757101	5	131528306	131563556	193545	LIFE A1&B3 hierarch.FDR	Kirsten 2018	in preparation	r2
rs13189284:131744101:A:C	5	131744101	0.368753	329451	ref2: TG phase1 v3	rs28551583	P4HA2	ILMN_1795778	cis	PBMC	0.00015377	pval	5	131414650	5	131528306	131563556	113656	LIFE B3 hierarch.FDR	Kirsten 2018	in preparation	p
rs13189284:131744101:A:C	5	131744101	0.921282	15666	ref2: TG phase1 v3	rs10080188	P4HA2	ILMN_1795778	cis	PBMC	0.00264361	pval	5	131728435	5	131528306	131563556	164879	LIFE B3 hierarch.FDR	Kirsten 2018	in preparation	r2
rs13189284:131744101:A:C	5	131744101	1	0	ref2: TG phase1 v3	5:131744101	P4HA2	2875257	cis	Whole_Blood	1.58562e-10	pval	5	131744101	5	131584600	131630998	113103	Framingham Heart Study	Joehanes_2017	28122634	r2 & p
rs13189284:131744101:A:C	5	131744101	1	0	ref2: TG phase1 v3	rs13189284	P4HA2		cis	lcl	0.0297305	q-value	5	131744101	5	131528303	131563556	180545	hapmap_2012consensus	Sia_2012	22171328	r2 & p
rs13189284:131744101:A:C	5	131744101	0.316741	27815	ref2: TG phase1 v3	rs11958162	RAD50		cis	Lung	3.12829e-05	pval	5	131771916	5	131891711	131980313	119795	GTEx_V7	GTEx Consortium 2017	29022597	r2 & p
rs13189284:131744101:A:C	5	131744101	0.301742	16349	ref2: TG phase1 v3	rs4588594	RAD50		cis	Spleen	3.78219e-06	pval	5	131760450	5	131891711	131980313	131261	GTEx_V7	GTEx Consortium 2017	29022597	p
rs13189284:131744101:A:C	5	131744101	0.316741	32866	ref2: TG phase1 v3	rs10066378	RAD50		cis	Spleen	1.99908e-05	pval	5	131776967	5	131891711	131980313	114744	GTEx_V7	GTEx Consortium 2017	29022597	r2
rs13189284:131744101:A:C	5	131744101	0.305441	14213	ref2: TG phase1 v3	5:131758314	RAD50	2828564	cis	Whole_Blood	1.4481e-05	pval	5	131758314	5	131746580	131982029	0	Framingham Heart Study	Joehanes_2017	28122634	p
rs13189284:131744101:A:C	5	131744101	0.316741	27815	ref2: TG phase1 v3	5:131771916	RAD50	2828564	cis	Whole_Blood	1.49658e-05	pval	5	131771916	5	131746580	131982029	0	Framingham Heart Study	Joehanes_2017	28122634	r2
rs13189284:131744101:A:C	5	131744101	0.316741	27815	ref2: TG phase1 v3	rs11958162	RAPGEF6		cis	Nerve_Tibial	8.54931e-06	pval	5	131771916	5	130759614	130970929	800987	GTEx_V7	GTEx Consortium 2017	29022597	p
rs13189284:131744101:A:C	5	131744101	0.316741	32866	ref2: TG phase1 v3	rs10066378	RAPGEF6		cis	Nerve_Tibial	2.16282e-05	pval	5	131776967	5	130759614	130970929	806038	GTEx_V7	GTEx Consortium 2017	29022597	r2
rs13189284:131744101:A:C	5	131744101	0.301742	16349	ref2: TG phase1 v3	rs4588594	RAPGEF6	ILMN_1725992	cis	PBMC and Whole Blood	8.74749e-15	pval	5	131760450	5	130759616	130970929	789521	LIFE A1&B3 hierarch.FDR	Kirsten 2018	in preparation	p
rs13189284:131744101:A:C	5	131744101	0.316741	32866	ref2: TG phase1 v3	rs10066378	RAPGEF6	ILMN_1725992	cis	PBMC and Whole Blood	4.41113e-14	pval	5	131776967	5	130759616	130970929	806038	LIFE A1&B3 hierarch.FDR	Kirsten 2018	in preparation	r2
rs13189284:131744101:A:C	5	131744101	0.305441	20002	ref2: TG phase1 v3	rs725580	RAPGEF6	ILMN_1725992	cis	PBMC	8.77631e-07	pval	5	131764103	5	130759616	130970929	793174	LIFE B3 hierarch.FDR	Kirsten 2018	in preparation	p
rs13189284:131744101:A:C	5	131744101	0.316741	32866	ref2: TG phase1 v3	rs10066378	RAPGEF6	ILMN_1725992	cis	PBMC	9.77655e-07	pval	5	131776967	5	130759616	130970929	806038	LIFE B3 hierarch.FDR	Kirsten 2018	in preparation	r2
rs13189284:131744101:A:C	5	131744101	0.301742	16349	ref2: TG phase1 v3	rs4588594	RAPGEF6	ILMN_1725992	cis	Whole Blood	7.43469e-09	pval	5	131760450	5	130759616	130970929	789521	LIFE A1 hierarch.FDR	Kirsten 2018	in preparation	p
rs13189284:131744101:A:C	5	131744101	0.316741	32866	ref2: TG phase1 v3	rs10066378	RAPGEF6	ILMN_1725992	cis	Whole Blood	2.29946e-08	pval	5	131776967	5	130759616	130970929	806038	LIFE A1 hierarch.FDR	Kirsten 2018	in preparation	r2
rs13189284:131744101:A:C	5	131744101	0.341466	397028	ref2: TG phase1 v3	5:131347073	RAPGEF6	2874794	cis	Whole_Blood	5.67806e-06	pval	5	131347073	5	130732373	131132729	214344	Framingham Heart Study	Joehanes_2017	28122634	r2 & p
rs13189284:131744101:A:C	5	131744101	0.301742	16317	ref2: TG phase1 v3	rs4608913	RAPGEF6	26063	cis	blood	1.01263e-08	pval	5	131760418	5	130761917	130761918	998500	eQTLgen in prep.	Vossa 2018 in prep.	eQTLgen in prep.	p
rs13189284:131744101:A:C	5	131744101	0.305441	14213	ref2: TG phase1 v3	rs2269821	RAPGEF6	26063	cis	blood	8.92267e-08	pval	5	131758314	5	130761917	130761918	996396	eQTLgen in prep.	Vossa 2018 in prep.	eQTLgen in prep.	r2
rs13189284:131744101:A:C	5	131744101	0.355333	246410	ref2: TG phase1 v3	rs114089912	SHROOM1	ILMN_1738322	cis	PBMC	3.51901e-06	pval	5	131990511	5	132157835	132166590	167324	LIFE B3 hierarch.FDR	Kirsten 2018	in preparation	p
rs13189284:131744101:A:C	5	131744101	0.843754	59750	ref2: TG phase1 v3	rs114597978	SHROOM1	ILMN_1738322	cis	PBMC	0.00364859	pval	5	131803851	5	132157835	132166590	353984	LIFE B3 hierarch.FDR	Kirsten 2018	in preparation	r2
rs13189284:131744101:A:C	5	131744101	0.324001	3445	ref2: TG phase1 v3	5:131740656	SHROOM1	2875491	cis	Whole_Blood	8.44112e-05	pval	5	131740656	5	132155904	132167041	415248	Framingham Heart Study	Joehanes_2017	28122634	r2 & p
rs13189284:131744101:A:C	5	131744101	0.340254	18269	ref2: TG phase1 v3	rs274553	SLC22A4		cis	Cells_Transformed_fibroblasts	5.63318e-05	pval	5	131725832	5	131630136	131679899	45933	GTEx_V7	GTEx Consortium 2017	29022597	p
rs13189284:131744101:A:C	5	131744101	0.345845	14049	ref2: TG phase1 v3	rs397999277	SLC22A4		cis	Cells_Transformed_fibroblasts	0.000101512	pval	5	131730052	5	131630136	131679899	50153	GTEx_V7	GTEx Consortium 2017	29022597	r2
rs13189284:131744101:A:C	5	131744101	0.845	72439	ref2: TG phase1 v3	rs12777	SLC22A4	ILMN_2050911	cis	PBMC and Whole Blood	9.32321e-24	pval	5	131671662	5	131630145	131679897	0	LIFE A1&B3 hierarch.FDR	Kirsten 2018	in preparation	p
rs13189284:131744101:A:C	5	131744101	1	0	ref2: TG phase1 v3	rs13189284	SLC22A4	ILMN_2050911	cis	PBMC and Whole Blood	5.27027e-20	pval	5	131744101	5	131630145	131679897	64204	LIFE A1&B3 hierarch.FDR	Kirsten 2018	in preparation	r2
rs13189284:131744101:A:C	5	131744101	0.845	72439	ref2: TG phase1 v3	rs12777	SLC22A4	ILMN_2050911	cis	PBMC	9.78755e-13	pval	5	131671662	5	131630145	131679897	0	LIFE B3 hierarch.FDR	Kirsten 2018	in preparation	p
rs13189284:131744101:A:C	5	131744101	1	0	ref2: TG phase1 v3	rs13189284	SLC22A4	ILMN_2050911	cis	PBMC	1.99293e-11	pval	5	131744101	5	131630145	131679897	64204	LIFE B3 hierarch.FDR	Kirsten 2018	in preparation	r2
rs13189284:131744101:A:C	5	131744101	0.845	72439	ref2: TG phase1 v3	rs12777	SLC22A4	ILMN_2050911	cis	Whole Blood	3.80663e-12	pval	5	131671662	5	131630145	131679897	0	LIFE A1 hierarch.FDR	Kirsten 2018	in preparation	p
rs13189284:131744101:A:C	5	131744101	1	0	ref2: TG phase1 v3	rs13189284	SLC22A4	ILMN_2050911	cis	Whole Blood	1.11491e-09	pval	5	131744101	5	131630145	131679897	64204	LIFE A1 hierarch.FDR	Kirsten 2018	in preparation	r2
rs13189284:131744101:A:C	5	131744101	0.845	72439	ref2: TG phase1 v3	5:131671662	SLC22A4	2828479	cis	Whole_Blood	4.06163e-07	pval	5	131671662	5	131630071	131702455	0	Framingham Heart Study	Joehanes_2017	28122634	p
rs13189284:131744101:A:C	5	131744101	1	0	ref2: TG phase1 v3	5:131744101	SLC22A4	2828479	cis	Whole_Blood	1.24337e-05	pval	5	131744101	5	131630071	131702455	41646	Framingham Heart Study	Joehanes_2017	28122634	r2
rs13189284:131744101:A:C	5	131744101	0.482863	128764	ref2: TG phase1 v3	rs739719	SLC22A4	6040398	cis	blood	8.7e-10	pval	5	131872865	5	131630144	131679899	192966	common	Fehrmann_2011	21829388	r2 & p
rs13189284:131744101:A:C	5	131744101	0.324201	2405	ref2: TG phase1 v3	rs2405522	SLC22A4	6040398	cis	blood	9.13618e-27	pval	5	131741696	5	131630144	131679899	61797	westra_2013	Westra_2013	24013639	p
rs13189284:131744101:A:C	5	131744101	0.482863	128764	ref2: TG phase1 v3	rs739719	SLC22A4	6040398	cis	blood	2.33751e-24	pval	5	131872865	5	131630144	131679899	192966	westra_2013	Westra_2013	24013639	r2
rs13189284:131744101:A:C	5	131744101	0.748483	131814	ref2: TG phase1 v3	rs13357124	SLC22A4	49654	cis	blood	1.15004e-27	pval	5	131612287	5	131679597	131679598	67310	eQTLgen in prep.	Vossa 2018 in prep.	eQTLgen in prep.	p
rs13189284:131744101:A:C	5	131744101	1	0	ref2: TG phase1 v3	rs13189284	SLC22A4	49654	cis	blood	5.19924e-25	pval	5	131744101	5	131679597	131679598	64503	eQTLgen in prep.	Vossa 2018 in prep.	eQTLgen in prep.	r2
rs13189284:131744101:A:C	5	131744101	0.316741	27815	ref2: TG phase1 v3	rs11958162	SLC22A5		cis	Brain_Caudate_basal_ganglia	1.36277e-05	pval	5	131771916	5	131705444	131731306	40610	GTEx_V7	GTEx Consortium 2017	29022597	p
rs13189284:131744101:A:C	5	131744101	0.316741	32866	ref2: TG phase1 v3	rs10066378	SLC22A5		cis	Brain_Caudate_basal_ganglia	1.95395e-05	pval	5	131776967	5	131705444	131731306	45661	GTEx_V7	GTEx Consortium 2017	29022597	r2
rs13189284:131744101:A:C	5	131744101	0.316741	32866	ref2: TG phase1 v3	rs10066378	SLC22A5		cis	Brain_Nucleus_accumbens_basal_ganglia	4.44047e-07	pval	5	131776967	5	131705444	131731306	45661	GTEx_V7	GTEx Consortium 2017	29022597	r2 & p
rs13189284:131744101:A:C	5	131744101	0.316741	27815	ref2: TG phase1 v3	rs11958162	SLC22A5		cis	Brain_Putamen_basal_ganglia	1.58623e-06	pval	5	131771916	5	131705444	131731306	40610	GTEx_V7	GTEx Consortium 2017	29022597	p
rs13189284:131744101:A:C	5	131744101	0.316741	32866	ref2: TG phase1 v3	rs10066378	SLC22A5		cis	Brain_Putamen_basal_ganglia	2.47475e-06	pval	5	131776967	5	131705444	131731306	45661	GTEx_V7	GTEx Consortium 2017	29022597	r2
rs13189284:131744101:A:C	5	131744101	0.306585	126777	ref2: TG phase1 v3	rs60492295	SLC22A5		cis	Nerve_Tibial	9.8492e-06	pval	5	131617324	5	131705444	131731306	88120	GTEx_V7	GTEx Consortium 2017	29022597	r2 & p
rs13189284:131744101:A:C	5	131744101	0.330577	6716	ref2: TG phase1 v3	rs4705940	SLC22A5	ILMN_1699357	cis	PBMC and Whole Blood	1.54714e-69	pval	5	131737385	5	131705401	131731302	6083	LIFE A1&B3 hierarch.FDR	Kirsten 2018	in preparation	p
rs13189284:131744101:A:C	5	131744101	1	0	ref2: TG phase1 v3	rs13189284	SLC22A5	ILMN_1699357	cis	PBMC and Whole Blood	2.29489e-21	pval	5	131744101	5	131705401	131731302	12799	LIFE A1&B3 hierarch.FDR	Kirsten 2018	in preparation	r2
rs13189284:131744101:A:C	5	131744101	0.330577	6716	ref2: TG phase1 v3	rs4705940	SLC22A5	ILMN_1699357	cis	PBMC	6.98294e-57	pval	5	131737385	5	131705401	131731302	6083	LIFE B3 hierarch.FDR	Kirsten 2018	in preparation	p
rs13189284:131744101:A:C	5	131744101	1	0	ref2: TG phase1 v3	rs13189284	SLC22A5	ILMN_1699357	cis	PBMC	1.24653e-15	pval	5	131744101	5	131705401	131731302	12799	LIFE B3 hierarch.FDR	Kirsten 2018	in preparation	r2
rs13189284:131744101:A:C	5	131744101	0.330577	6716	ref2: TG phase1 v3	rs4705940	SLC22A5	ILMN_1699357	cis	Whole Blood	2.33778e-16	pval	5	131737385	5	131705401	131731302	6083	LIFE A1 hierarch.FDR	Kirsten 2018	in preparation	p
rs13189284:131744101:A:C	5	131744101	1	0	ref2: TG phase1 v3	rs13189284	SLC22A5	ILMN_1699357	cis	Whole Blood	4.77759e-09	pval	5	131744101	5	131705401	131731302	12799	LIFE A1 hierarch.FDR	Kirsten 2018	in preparation	r2
rs13189284:131744101:A:C	5	131744101	0.330577	6716	ref2: TG phase1 v3	5:131737385	SLC22A5	2828520	cis	Whole_Blood	1.0595e-29	pval	5	131737385	5	131705428	131731305	6080	Framingham Heart Study	Joehanes_2017	28122634	p
rs13189284:131744101:A:C	5	131744101	0.345845	14049	ref2: TG phase1 v3	5:131730052:CA_C	SLC22A5	2828520	cis	Whole_Blood	1.51321e-25	pval	5	131730052	5	131705428	131731305	0	Framingham Heart Study	Joehanes_2017	28122634	r2
rs13189284:131744101:A:C	5	131744101	0.31204	11645	ref2: TG phase1 v3	rs7705826	SLC22A5	7050180	cis	blood	4.9e-10	pval	5	131732456	5	131705400	131731306	1150	common	Fehrmann_2011	21829388	r2 & p
rs13189284:131744101:A:C	5	131744101	0.327318	15389	ref2: TG phase1 v3	rs274550	SLC22A5	7050180	cis	blood	7.60452e-16	pval	5	131728712	5	131705400	131731306	0	westra_2013	Westra_2013	24013639	p
rs13189284:131744101:A:C	5	131744101	0.340254	14983	ref2: TG phase1 v3	rs274549	SLC22A5	7050180	cis	blood	1.73425e-10	pval	5	131729118	5	131705400	131731306	0	westra_2013	Westra_2013	24013639	r2
rs13189284:131744101:A:C	5	131744101	0.330577	6716	ref2: TG phase1 v3	rs4705940	SLC22A5	55082	cis	blood	1.29587e-55	pval	5	131737385	5	131730982	131730983	6402	eQTLgen in prep.	Vossa 2018 in prep.	eQTLgen in prep.	p
rs13189284:131744101:A:C	5	131744101	1	0	ref2: TG phase1 v3	rs13189284	SLC22A5	55082	cis	blood	1.68659e-32	pval	5	131744101	5	131730982	131730983	13118	eQTLgen in prep.	Vossa 2018 in prep.	eQTLgen in prep.	r2
rs13189284:131744101:A:C	5	131744101	0.340254	18269	ref2: TG phase1 v3	rs274553	SLC22A5	205074_at	cis	lcl	6.4e-06	pval	5	131725832	5	131705400	131731306	0	dixon	Dixon_2007	17873877	r2 & p
rs13189284:131744101:A:C	5	131744101	0.336948	1873	ref2: TG phase1 v3	rs6596075	SLC22A5		cis	liver	1.34999e-05	pval	5	131742228	5	131705400	131731306	10922	Schadt	Schadt_2008	18462017	r2 & p
rs13189284:131744101:A:C	5	131744101	0.442068	104976	ref2: TG phase1 v3	rs77254187	UQCRQ	ILMN_1666471	cis	PBMC and Whole Blood	8.71796e-06	pval	5	131849077	5	132202319	132204536	353242	LIFE A1&B3 hierarch.FDR	Kirsten 2018	in preparation	p
rs13189284:131744101:A:C	5	131744101	1	0	ref2: TG phase1 v3	rs13189284	UQCRQ	ILMN_1666471	cis	PBMC and Whole Blood	0.000703637	pval	5	131744101	5	132202319	132204536	458218	LIFE A1&B3 hierarch.FDR	Kirsten 2018	in preparation	r2
rs13189284:131744101:A:C	5	131744101	0.442068	104976	ref2: TG phase1 v3	rs77254187	UQCRQ	ILMN_1666471	cis	PBMC	5.92392e-05	pval	5	131849077	5	132202319	132204536	353242	LIFE B3 hierarch.FDR	Kirsten 2018	in preparation	p
rs13189284:131744101:A:C	5	131744101	1	0	ref2: TG phase1 v3	rs13189284	UQCRQ	ILMN_1666471	cis	PBMC	0.000911417	pval	5	131744101	5	132202319	132204536	458218	LIFE B3 hierarch.FDR	Kirsten 2018	in preparation	r2
rs13189284:131744101:A:C	5	131744101	0.324201	2405	ref2: TG phase1 v3	rs2405522	UQCRQ	ILMN_1666471	cis	Whole Blood	0.00270977	pval	5	131741696	5	132202319	132204536	460623	LIFE A1 hierarch.FDR	Kirsten 2018	in preparation	r2 & p
5:131751231:GGTTT:GGTTTGTTT	5	131751231			snp not in any Ref																	r2 & p
rs4451042:131755477:G:T	5	131755477	0.315483	29645	ref2: TG phase1 v3	rs274553	AC034220.3		cis	Artery_Tibial	1.22293e-08	pval	5	131725832	5	131646978	131705340	20492	GTEx_V7	GTEx Consortium 2017	29022597	p
rs4451042:131755477:G:T	5	131755477	0.322626	18092	ref2: TG phase1 v3	rs4705940	AC034220.3		cis	Artery_Tibial	2.71634e-05	pval	5	131737385	5	131646978	131705340	32045	GTEx_V7	GTEx Consortium 2017	29022597	r2
rs4451042:131755477:G:T	5	131755477	0.315483	29645	ref2: TG phase1 v3	rs274553	AC034220.3		cis	Brain_Caudate_basal_ganglia	1.09495e-06	pval	5	131725832	5	131646978	131705340	20492	GTEx_V7	GTEx Consortium 2017	29022597	p
rs4451042:131755477:G:T	5	131755477	0.322626	18092	ref2: TG phase1 v3	rs4705940	AC034220.3		cis	Brain_Caudate_basal_ganglia	2.16366e-05	pval	5	131737385	5	131646978	131705340	32045	GTEx_V7	GTEx Consortium 2017	29022597	r2
rs4451042:131755477:G:T	5	131755477	0.320723	25425	ref2: TG phase1 v3	rs397999277	AC034220.3		cis	Esophagus_Mucosa	3.06201e-07	pval	5	131730052	5	131646978	131705340	24712	GTEx_V7	GTEx Consortium 2017	29022597	p
rs4451042:131755477:G:T	5	131755477	0.322626	18092	ref2: TG phase1 v3	rs4705940	AC034220.3		cis	Esophagus_Mucosa	4.13243e-06	pval	5	131737385	5	131646978	131705340	32045	GTEx_V7	GTEx Consortium 2017	29022597	r2
rs4451042:131755477:G:T	5	131755477	0.300844	24670	ref2: TG phase1 v3	rs274548	AC034220.3		cis	Muscle_Skeletal	4.37866e-08	pval	5	131730807	5	131646978	131705340	25467	GTEx_V7	GTEx Consortium 2017	29022597	p
rs4451042:131755477:G:T	5	131755477	0.322626	18092	ref2: TG phase1 v3	rs4705940	AC034220.3		cis	Muscle_Skeletal	7.9014e-06	pval	5	131737385	5	131646978	131705340	32045	GTEx_V7	GTEx Consortium 2017	29022597	r2
rs4451042:131755477:G:T	5	131755477	0.300045	14821	ref2: TG phase1 v3	rs13168774	AC034220.3		cis	Nerve_Tibial	6.2529e-06	pval	5	131740656	5	131646978	131705340	35316	GTEx_V7	GTEx Consortium 2017	29022597	p
rs4451042:131755477:G:T	5	131755477	0.322626	18092	ref2: TG phase1 v3	rs4705940	AC034220.3		cis	Nerve_Tibial	8.43839e-05	pval	5	131737385	5	131646978	131705340	32045	GTEx_V7	GTEx Consortium 2017	29022597	r2
rs4451042:131755477:G:T	5	131755477	0.300045	14821	ref2: TG phase1 v3	rs13168774	AC034220.3		cis	Pituitary	8.35111e-06	pval	5	131740656	5	131646978	131705340	35316	GTEx_V7	GTEx Consortium 2017	29022597	p
rs4451042:131755477:G:T	5	131755477	0.320723	25425	ref2: TG phase1 v3	rs397999277	AC034220.3		cis	Pituitary	1.09381e-05	pval	5	131730052	5	131646978	131705340	24712	GTEx_V7	GTEx Consortium 2017	29022597	r2
rs4451042:131755477:G:T	5	131755477	0.315483	26359	ref2: TG phase1 v3	rs274549	AC034220.3		cis	Skin_Sun_Exposed_Lower_leg	1.91467e-07	pval	5	131729118	5	131646978	131705340	23778	GTEx_V7	GTEx Consortium 2017	29022597	p
rs4451042:131755477:G:T	5	131755477	0.322626	18092	ref2: TG phase1 v3	rs4705940	AC034220.3		cis	Skin_Sun_Exposed_Lower_leg	1.33049e-06	pval	5	131737385	5	131646978	131705340	32045	GTEx_V7	GTEx Consortium 2017	29022597	r2
rs4451042:131755477:G:T	5	131755477	0.300045	14821	ref2: TG phase1 v3	rs13168774	AC034220.3		cis	Thyroid	6.45211e-14	pval	5	131740656	5	131646978	131705340	35316	GTEx_V7	GTEx Consortium 2017	29022597	p
rs4451042:131755477:G:T	5	131755477	0.322626	18092	ref2: TG phase1 v3	rs4705940	AC034220.3		cis	Thyroid	4.84556e-11	pval	5	131737385	5	131646978	131705340	32045	GTEx_V7	GTEx Consortium 2017	29022597	r2
rs4451042:131755477:G:T	5	131755477	0.313255	18181	ref2: TG phase1 v3	rs13184651	ACSL6		cis	Brain_Cerebellum	1.95256e-06	pval	5	131773658	5	131142683	131347936	425722	GTEx_V7	GTEx Consortium 2017	29022597	p
rs4451042:131755477:G:T	5	131755477	0.314542	4454	ref1: TG phase3 v5	rs3072819	ACSL6		cis	Brain_Cerebellum	3.43169e-06	pval	5	131759931	5	131142683	131347936	411995	GTEx_V7	GTEx Consortium 2017	29022597	r2
rs4451042:131755477:G:T	5	131755477	0.302983	3235	ref1: TG phase3 v5	rs2269822	ACSL6	ILMN_1737418	cis	PBMC and Whole Blood	0.00018867	pval	5	131758712	5	131289152	131347349	411363	LIFE A1&B3 hierarch.FDR	Kirsten 2018	in preparation	p
rs4451042:131755477:G:T	5	131755477	0.314542	4602	ref1: TG phase3 v5	rs1859085	ACSL6	ILMN_1737418	cis	PBMC and Whole Blood	0.000367213	pval	5	131760079	5	131289152	131347349	412730	LIFE A1&B3 hierarch.FDR	Kirsten 2018	in preparation	r2
rs4451042:131755477:G:T	5	131755477	0.314542	4941	ref1: TG phase3 v5	rs4608913	ACSL6	ILMN_1737418	cis	Whole Blood	1.78893e-07	pval	5	131760418	5	131289152	131347349	413069	LIFE A1 hierarch.FDR	Kirsten 2018	in preparation	p
rs4451042:131755477:G:T	5	131755477	0.314542	4602	ref1: TG phase3 v5	rs1859085	ACSL6	ILMN_1737418	cis	Whole Blood	8.4275e-07	pval	5	131760079	5	131289152	131347349	412730	LIFE A1 hierarch.FDR	Kirsten 2018	in preparation	r2
rs4451042:131755477:G:T	5	131755477	0.304615	16439	ref1: TG phase3 v5	5:131771916	ACSL6	2874920	cis	Whole_Blood	6.08836e-19	pval	5	131771916	5	130854094	131347881	424035	Framingham Heart Study	Joehanes_2017	28122634	p
rs4451042:131755477:G:T	5	131755477	0.314542	4602	ref1: TG phase3 v5	5:131760079	ACSL6	2874920	cis	Whole_Blood	1.27585e-17	pval	5	131760079	5	130854094	131347881	412198	Framingham Heart Study	Joehanes_2017	28122634	r2
rs4451042:131755477:G:T	5	131755477	0.306806	425924	ref2: TG phase1 v3	rs3914020	ACSL6		cis	Whole_Blood	9.25961e-05	pval	5	131329553	5	131142683	131347936	0	GTEx_V7	GTEx Consortium 2017	29022597	r2 & p
rs4451042:131755477:G:T	5	131755477	0.314542	4602	ref1: TG phase3 v5	rs1859085	ACSL6	20570	cis	blood	2.29125e-13	pval	5	131760079	5	131296284	131296285	463794	eQTLgen in prep.	Vossa 2018 in prep.	eQTLgen in prep.	r2 & p
rs4451042:131755477:G:T	5	131755477	0.315483	26359	ref2: TG phase1 v3	rs274549	AFF4		cis	Brain_Frontal_Cortex_BA9	9.69243e-06	pval	5	131729118	5	132211071	132299326	481953	GTEx_V7	GTEx Consortium 2017	29022597	p
rs4451042:131755477:G:T	5	131755477	0.322626	18092	ref2: TG phase1 v3	rs4705940	AFF4		cis	Brain_Frontal_Cortex_BA9	1.29676e-05	pval	5	131737385	5	132211071	132299326	473686	GTEx_V7	GTEx Consortium 2017	29022597	r2
rs4451042:131755477:G:T	5	131755477	0.314542	4454	ref1: TG phase3 v5	rs3072819	C5orf56		cis	Muscle_Skeletal	9.44812e-05	pval	5	131759931	5	131746328	131811736	0	GTEx_V7	GTEx Consortium 2017	29022597	r2 & p
rs4451042:131755477:G:T	5	131755477	0.320723	25425	ref2: TG phase1 v3	chr5:131730052:D	CDC42SE2	ILMN_2313926	cis	PBMC and Whole Blood	0.000104001	pval	5	131730052	5	130599702	130730380	999672	LIFE A1&B3 hierarch.FDR	Kirsten 2018	in preparation	p
rs4451042:131755477:G:T	5	131755477	0.751756	27042	ref1: TG phase3 v5	rs10080188	CDC42SE2	ILMN_1735594	cis	PBMC and Whole Blood	0.0020582	pval	5	131728435	5	130599702	130730380	998055	LIFE A1&B3 hierarch.FDR	Kirsten 2018	in preparation	r2
rs4451042:131755477:G:T	5	131755477	0.320762	26765	ref2: TG phase1 v3	rs274550	CDC42SE2	ILMN_2313926	cis	PBMC	0.000819521	pval	5	131728712	5	130599702	130730380	998332	LIFE B3 hierarch.FDR	Kirsten 2018	in preparation	r2 & p
rs4451042:131755477:G:T	5	131755477	0.637333	147756	ref1: TG phase3 v5	rs10479001	FNIP1		cis	Esophagus_Muscularis	0.00013949	pval	5	131607721	5	130977407	131132710	475011	GTEx_V7	GTEx Consortium 2017	29022597	r2 & p
rs4451042:131755477:G:T	5	131755477	0.323549	408404	ref2: TG phase1 v3	5:131347073	FNIP1	2874794	cis	Whole_Blood	5.67806e-06	pval	5	131347073	5	130732373	131132729	214344	Framingham Heart Study	Joehanes_2017	28122634	r2 & p
rs4451042:131755477:G:T	5	131755477	0.314542	4602	ref1: TG phase3 v5	rs1859085	FNIP1	26063	cis	blood	7.76877e-09	pval	5	131760079	5	130761917	130761918	998161	eQTLgen in prep.	Vossa 2018 in prep.	eQTLgen in prep.	r2 & p
rs4451042:131755477:G:T	5	131755477	0.306806	425924	ref2: TG phase1 v3	rs3914020	HINT1	ILMN_1807710	cis	PBMC and Whole Blood	1.10376e-26	pval	5	131329553	5	130494875	130501034	828519	LIFE A1&B3 hierarch.FDR	Kirsten 2018	in preparation	p
rs4451042:131755477:G:T	5	131755477	1	1624	ref1: TG phase3 v5	rs1004234	HINT1	ILMN_1807710	trans	PBMC and Whole Blood	1.10227e-09	pval	5	131757101	5	130494875	130501034	1256067	LIFE A1&B3 hierarch.FDR	Kirsten 2018	in preparation	r2
rs4451042:131755477:G:T	5	131755477	0.306806	425924	ref2: TG phase1 v3	rs3914020	HINT1	ILMN_1807710	cis	PBMC	3.594e-12	pval	5	131329553	5	130494875	130501034	828519	LIFE B3 hierarch.FDR	Kirsten 2018	in preparation	p
rs4451042:131755477:G:T	5	131755477	0.366575	319113	ref2: TG phase1 v3	rs10065631	HINT1	ILMN_1807710	cis	PBMC	9.41287e-12	pval	5	131436364	5	130494875	130501034	935330	LIFE B3 hierarch.FDR	Kirsten 2018	in preparation	r2
rs4451042:131755477:G:T	5	131755477	0.306806	425924	ref2: TG phase1 v3	rs3914020	HINT1		cis	Skin_Not_Sun_Exposed_Suprapubic	3.52675e-05	pval	5	131329553	5	130494720	130507428	822125	GTEx_V7	GTEx Consortium 2017	29022597	r2 & p
rs4451042:131755477:G:T	5	131755477	0.306806	425924	ref2: TG phase1 v3	rs3914020	HINT1	ILMN_1807710	cis	Whole Blood	8.72112e-17	pval	5	131329553	5	130494875	130501034	828519	LIFE A1 hierarch.FDR	Kirsten 2018	in preparation	p
rs4451042:131755477:G:T	5	131755477	0.949467	11376	ref2: TG phase1 v3	rs13189284	HINT1	ILMN_1807710	trans	Whole Blood	4.14895e-08	pval	5	131744101	5	130494875	130501034	1243067	LIFE A1 hierarch.FDR	Kirsten 2018	in preparation	r2
rs4451042:131755477:G:T	5	131755477	0.306806	425924	ref2: TG phase1 v3	5:131329553	HINT1	2874686	cis	Whole_Blood	8.25087e-54	pval	5	131329553	5	130494677	130560141	769412	Framingham Heart Study	Joehanes_2017	28122634	p
rs4451042:131755477:G:T	5	131755477	1	0	ref1: TG phase3 v5	5:131755477	HINT1	2874686	trans	Whole_Blood	1.1984e-18	pval	5	131755477	5	130494677	130560141	1195336	Framingham Heart Study	Joehanes_2017	28122634	r2
rs4451042:131755477:G:T	5	131755477	0.320723	25425	ref2: TG phase1 v3	chr5:131730052:D	HSPA4	ILMN_2395043	cis	PBMC and Whole Blood	0.00424461	pval	5	131730052	5	132387662	132440708	657610	LIFE A1&B3 hierarch.FDR	Kirsten 2018	in preparation	r2 & p
rs4451042:131755477:G:T	5	131755477	0.315483	13979	ref2: TG phase1 v3	rs2897160	HSPA4	ILMN_2395043	cis	Whole Blood	0.000165692	pval	5	131741498	5	132387662	132440708	646164	LIFE A1 hierarch.FDR	Kirsten 2018	in preparation	p
rs4451042:131755477:G:T	5	131755477	0.322626	18092	ref2: TG phase1 v3	rs4705940	HSPA4	ILMN_2395043	cis	Whole Blood	0.000725082	pval	5	131737385	5	132387662	132440708	650277	LIFE A1 hierarch.FDR	Kirsten 2018	in preparation	r2
rs4451042:131755477:G:T	5	131755477	0.320762	16044	ref2: TG phase1 v3	rs6893782	IL5	ILMN_1709300	cis	Whole Blood	0.000107962	pval	5	131739433	5	131877136	131879214	137703	LIFE A1 hierarch.FDR	Kirsten 2018	in preparation	p
rs4451042:131755477:G:T	5	131755477	0.322626	18092	ref2: TG phase1 v3	rs4705940	IL5	ILMN_1709300	cis	Whole Blood	0.000131862	pval	5	131737385	5	131877136	131879214	139751	LIFE A1 hierarch.FDR	Kirsten 2018	in preparation	r2
rs4451042:131755477:G:T	5	131755477	0.313255	21490	ref2: TG phase1 v3	5:131776967	IL5	2875384	cis	Whole_Blood	2.9363e-05	pval	5	131776967	5	131877136	131879214	100169	Framingham Heart Study	Joehanes_2017	28122634	p
rs4451042:131755477:G:T	5	131755477	0.314542	4602	ref1: TG phase3 v5	5:131760079	IL5	2875384	cis	Whole_Blood	5.97035e-05	pval	5	131760079	5	131877136	131879214	117057	Framingham Heart Study	Joehanes_2017	28122634	r2
rs4451042:131755477:G:T	5	131755477	0.302983	3235	ref1: TG phase3 v5	rs2269822	IRF1	ILMN_1708375	cis	PBMC and Whole Blood	1.04311e-10	pval	5	131758712	5	131817301	131826465	58589	LIFE A1&B3 hierarch.FDR	Kirsten 2018	in preparation	p
rs4451042:131755477:G:T	5	131755477	1	1624	ref1: TG phase3 v5	rs1004234	IRF1	ILMN_1708375	cis	PBMC and Whole Blood	0.00184285	pval	5	131757101	5	131817301	131826465	60200	LIFE A1&B3 hierarch.FDR	Kirsten 2018	in preparation	r2
rs4451042:131755477:G:T	5	131755477	0.302983	3235	ref1: TG phase3 v5	rs2269822	IRF1	ILMN_1708375	cis	PBMC	4.73634e-14	pval	5	131758712	5	131817301	131826465	58589	LIFE B3 hierarch.FDR	Kirsten 2018	in preparation	p
rs4451042:131755477:G:T	5	131755477	1	1624	ref1: TG phase3 v5	rs1004234	IRF1	ILMN_1708375	cis	PBMC	0.00012254	pval	5	131757101	5	131817301	131826465	60200	LIFE B3 hierarch.FDR	Kirsten 2018	in preparation	r2
rs4451042:131755477:G:T	5	131755477	0.320762	16044	ref2: TG phase1 v3	rs6893782	IRF1	6250064	cis	blood	0.000436783	pval	5	131739433	5	131776131	131831259	36698	westra_2013	Westra_2013	24013639	p
rs4451042:131755477:G:T	5	131755477	0.320762	26765	ref2: TG phase1 v3	rs274550	IRF1	6250064	cis	blood	0.000639696	pval	5	131728712	5	131776131	131831259	47419	westra_2013	Westra_2013	24013639	r2
rs4451042:131755477:G:T	5	131755477	0.302009	8626	ref2: TG phase1 v3	rs725580	KRT34		trans	endometrial tumors	2.09e-08	pval	5	131764103	17	39533902	39538655		TableS1	Kompass_2011	21226949	r2 & p
rs4451042:131755477:G:T	5	131755477	0.306806	425924	ref2: TG phase1 v3	rs3914020	LYRM7		cis	Skin_Sun_Exposed_Lower_leg	4.90315e-06	pval	5	131329553	5	130506503	130541119	788434	GTEx_V7	GTEx Consortium 2017	29022597	r2 & p
rs4451042:131755477:G:T	5	131755477	0.304615	16439	ref1: TG phase3 v5	5:131771916	MEIKIN	2874920	cis	Whole_Blood	6.08836e-19	pval	5	131771916	5	130854094	131347881	424035	Framingham Heart Study	Joehanes_2017	28122634	p
rs4451042:131755477:G:T	5	131755477	0.314542	4602	ref1: TG phase3 v5	5:131760079	MEIKIN	2874920	cis	Whole_Blood	1.27585e-17	pval	5	131760079	5	130854094	131347881	412198	Framingham Heart Study	Joehanes_2017	28122634	r2
rs4451042:131755477:G:T	5	131755477	0.349224	340827	ref2: TG phase1 v3	rs28551583	P4HA2	ILMN_1795778	cis	PBMC and Whole Blood	0.000261896	pval	5	131414650	5	131528306	131563556	113656	LIFE A1&B3 hierarch.FDR	Kirsten 2018	in preparation	p
rs4451042:131755477:G:T	5	131755477	1	1624	ref1: TG phase3 v5	rs1004234	P4HA2	ILMN_1795778	cis	PBMC and Whole Blood	0.00189821	pval	5	131757101	5	131528306	131563556	193545	LIFE A1&B3 hierarch.FDR	Kirsten 2018	in preparation	r2
rs4451042:131755477:G:T	5	131755477	0.349224	340827	ref2: TG phase1 v3	rs28551583	P4HA2	ILMN_1795778	cis	PBMC	0.00015377	pval	5	131414650	5	131528306	131563556	113656	LIFE B3 hierarch.FDR	Kirsten 2018	in preparation	p
rs4451042:131755477:G:T	5	131755477	0.751756	27042	ref1: TG phase3 v5	rs10080188	P4HA2	ILMN_1795778	cis	PBMC	0.00264361	pval	5	131728435	5	131528306	131563556	164879	LIFE B3 hierarch.FDR	Kirsten 2018	in preparation	r2
rs4451042:131755477:G:T	5	131755477	0.949467	11376	ref2: TG phase1 v3	5:131744101	P4HA2	2875257	cis	Whole_Blood	1.58562e-10	pval	5	131744101	5	131584600	131630998	113103	Framingham Heart Study	Joehanes_2017	28122634	p
rs4451042:131755477:G:T	5	131755477	1	0	ref1: TG phase3 v5	5:131755477	P4HA2	2875257	cis	Whole_Blood	4.5772e-10	pval	5	131755477	5	131584600	131630998	124479	Framingham Heart Study	Joehanes_2017	28122634	r2
rs4451042:131755477:G:T	5	131755477	0.949467	11376	ref2: TG phase1 v3	rs13189284	P4HA2		cis	lcl	0.0297305	q-value	5	131744101	5	131528303	131563556	180545	hapmap_2012consensus	Sia_2012	22171328	r2 & p
rs4451042:131755477:G:T	5	131755477	0.314542	4454	ref1: TG phase3 v5	rs3072819	RAD50		cis	Lung	1.29447e-05	pval	5	131759931	5	131891711	131980313	131780	GTEx_V7	GTEx Consortium 2017	29022597	r2 & p
rs4451042:131755477:G:T	5	131755477	0.314542	4454	ref1: TG phase3 v5	rs3072819	RAD50		cis	Spleen	3.78219e-06	pval	5	131759931	5	131891711	131980313	131780	GTEx_V7	GTEx Consortium 2017	29022597	r2 & p
rs4451042:131755477:G:T	5	131755477	0.302983	2837	ref1: TG phase3 v5	5:131758314	RAD50	2828564	cis	Whole_Blood	1.4481e-05	pval	5	131758314	5	131746580	131982029	0	Framingham Heart Study	Joehanes_2017	28122634	p
rs4451042:131755477:G:T	5	131755477	0.314542	4602	ref1: TG phase3 v5	5:131760079	RAD50	2828564	cis	Whole_Blood	1.96834e-05	pval	5	131760079	5	131746580	131982029	0	Framingham Heart Study	Joehanes_2017	28122634	r2
rs4451042:131755477:G:T	5	131755477	0.304615	16439	ref1: TG phase3 v5	rs11958162	RAPGEF6		cis	Nerve_Tibial	8.54931e-06	pval	5	131771916	5	130759614	130970929	800987	GTEx_V7	GTEx Consortium 2017	29022597	p
rs4451042:131755477:G:T	5	131755477	0.314542	4454	ref1: TG phase3 v5	rs3072819	RAPGEF6		cis	Nerve_Tibial	6.4714e-05	pval	5	131759931	5	130759614	130970929	789002	GTEx_V7	GTEx Consortium 2017	29022597	r2
rs4451042:131755477:G:T	5	131755477	0.314542	4973	ref1: TG phase3 v5	rs4588594	RAPGEF6	ILMN_1725992	cis	PBMC and Whole Blood	8.74749e-15	pval	5	131760450	5	130759616	130970929	789521	LIFE A1&B3 hierarch.FDR	Kirsten 2018	in preparation	p
rs4451042:131755477:G:T	5	131755477	0.314542	4602	ref1: TG phase3 v5	rs1859085	RAPGEF6	ILMN_1725992	cis	PBMC and Whole Blood	1.15225e-14	pval	5	131760079	5	130759616	130970929	789150	LIFE A1&B3 hierarch.FDR	Kirsten 2018	in preparation	r2
rs4451042:131755477:G:T	5	131755477	0.302009	8626	ref2: TG phase1 v3	rs725580	RAPGEF6	ILMN_1725992	cis	PBMC	8.77631e-07	pval	5	131764103	5	130759616	130970929	793174	LIFE B3 hierarch.FDR	Kirsten 2018	in preparation	p
rs4451042:131755477:G:T	5	131755477	0.314542	4602	ref1: TG phase3 v5	rs1859085	RAPGEF6	ILMN_1725992	cis	PBMC	1.19499e-06	pval	5	131760079	5	130759616	130970929	789150	LIFE B3 hierarch.FDR	Kirsten 2018	in preparation	r2
rs4451042:131755477:G:T	5	131755477	0.314542	4602	ref1: TG phase3 v5	rs1859085	RAPGEF6	ILMN_1725992	cis	Whole Blood	1.47815e-09	pval	5	131760079	5	130759616	130970929	789150	LIFE A1 hierarch.FDR	Kirsten 2018	in preparation	r2 & p
rs4451042:131755477:G:T	5	131755477	0.323549	408404	ref2: TG phase1 v3	5:131347073	RAPGEF6	2874794	cis	Whole_Blood	5.67806e-06	pval	5	131347073	5	130732373	131132729	214344	Framingham Heart Study	Joehanes_2017	28122634	r2 & p
rs4451042:131755477:G:T	5	131755477	0.314542	4602	ref1: TG phase3 v5	rs1859085	RAPGEF6	26063	cis	blood	7.76877e-09	pval	5	131760079	5	130761917	130761918	998161	eQTLgen in prep.	Vossa 2018 in prep.	eQTLgen in prep.	r2 & p
rs4451042:131755477:G:T	5	131755477	0.303477	235034	ref1: TG phase3 v5	rs114089912	SHROOM1	ILMN_1738322	cis	PBMC	3.51901e-06	pval	5	131990511	5	132157835	132166590	167324	LIFE B3 hierarch.FDR	Kirsten 2018	in preparation	p
rs4451042:131755477:G:T	5	131755477	0.789404	46746	ref1: TG phase3 v5	rs113437942	SHROOM1	ILMN_1738322	cis	PBMC	0.00365049	pval	5	131802223	5	132157835	132166590	355612	LIFE B3 hierarch.FDR	Kirsten 2018	in preparation	r2
rs4451042:131755477:G:T	5	131755477	0.300045	14821	ref2: TG phase1 v3	5:131740656	SHROOM1	2875491	cis	Whole_Blood	8.44112e-05	pval	5	131740656	5	132155904	132167041	415248	Framingham Heart Study	Joehanes_2017	28122634	r2 & p
rs4451042:131755477:G:T	5	131755477	0.315483	29645	ref2: TG phase1 v3	rs274553	SLC22A4		cis	Cells_Transformed_fibroblasts	5.63318e-05	pval	5	131725832	5	131630136	131679899	45933	GTEx_V7	GTEx Consortium 2017	29022597	p
rs4451042:131755477:G:T	5	131755477	0.320723	25425	ref2: TG phase1 v3	rs397999277	SLC22A4		cis	Cells_Transformed_fibroblasts	0.000101512	pval	5	131730052	5	131630136	131679899	50153	GTEx_V7	GTEx Consortium 2017	29022597	r2
rs4451042:131755477:G:T	5	131755477	0.698594	83815	ref1: TG phase3 v5	rs12777	SLC22A4	ILMN_2050911	cis	PBMC and Whole Blood	9.32321e-24	pval	5	131671662	5	131630145	131679897	0	LIFE A1&B3 hierarch.FDR	Kirsten 2018	in preparation	p
rs4451042:131755477:G:T	5	131755477	1	1624	ref1: TG phase3 v5	rs1004234	SLC22A4	ILMN_1685057	cis	PBMC and Whole Blood	1.92604e-14	pval	5	131757101	5	131630145	131679897	77204	LIFE A1&B3 hierarch.FDR	Kirsten 2018	in preparation	r2
rs4451042:131755477:G:T	5	131755477	0.698594	83815	ref1: TG phase3 v5	rs12777	SLC22A4	ILMN_2050911	cis	PBMC	9.78755e-13	pval	5	131671662	5	131630145	131679897	0	LIFE B3 hierarch.FDR	Kirsten 2018	in preparation	p
rs4451042:131755477:G:T	5	131755477	1	1624	ref1: TG phase3 v5	rs1004234	SLC22A4	ILMN_1685057	cis	PBMC	3.64376e-08	pval	5	131757101	5	131630145	131679897	77204	LIFE B3 hierarch.FDR	Kirsten 2018	in preparation	r2
rs4451042:131755477:G:T	5	131755477	0.698594	83815	ref1: TG phase3 v5	rs12777	SLC22A4	ILMN_2050911	cis	Whole Blood	3.80663e-12	pval	5	131671662	5	131630145	131679897	0	LIFE A1 hierarch.FDR	Kirsten 2018	in preparation	p
rs4451042:131755477:G:T	5	131755477	1	1624	ref1: TG phase3 v5	rs1004234	SLC22A4	ILMN_1685057	cis	Whole Blood	1.69363e-07	pval	5	131757101	5	131630145	131679897	77204	LIFE A1 hierarch.FDR	Kirsten 2018	in preparation	r2
rs4451042:131755477:G:T	5	131755477	0.698594	83815	ref1: TG phase3 v5	5:131671662	SLC22A4	2828479	cis	Whole_Blood	4.06163e-07	pval	5	131671662	5	131630071	131702455	0	Framingham Heart Study	Joehanes_2017	28122634	p
rs4451042:131755477:G:T	5	131755477	0.949467	11376	ref2: TG phase1 v3	5:131744101	SLC22A4	2828479	cis	Whole_Blood	1.24337e-05	pval	5	131744101	5	131630071	131702455	41646	Framingham Heart Study	Joehanes_2017	28122634	r2
rs4451042:131755477:G:T	5	131755477	0.42943	117388	ref1: TG phase3 v5	rs739719	SLC22A4	6040398	cis	blood	8.7e-10	pval	5	131872865	5	131630144	131679899	192966	common	Fehrmann_2011	21829388	r2 & p
rs4451042:131755477:G:T	5	131755477	0.317632	13781	ref2: TG phase1 v3	rs2405522	SLC22A4	6040398	cis	blood	9.13618e-27	pval	5	131741696	5	131630144	131679899	61797	westra_2013	Westra_2013	24013639	p
rs4451042:131755477:G:T	5	131755477	0.42943	117388	ref1: TG phase3 v5	rs739719	SLC22A4	6040398	cis	blood	2.33751e-24	pval	5	131872865	5	131630144	131679899	192966	westra_2013	Westra_2013	24013639	r2
rs4451042:131755477:G:T	5	131755477	0.637333	143190	ref1: TG phase3 v5	rs13357124	SLC22A4	49654	cis	blood	1.15004e-27	pval	5	131612287	5	131679597	131679598	67310	eQTLgen in prep.	Vossa 2018 in prep.	eQTLgen in prep.	p
rs4451042:131755477:G:T	5	131755477	1	1624	ref1: TG phase3 v5	rs1004234	SLC22A4	49654	cis	blood	5.12841e-08	pval	5	131757101	5	131679597	131679598	77503	eQTLgen in prep.	Vossa 2018 in prep.	eQTLgen in prep.	r2
rs4451042:131755477:G:T	5	131755477	0.313255	18181	ref2: TG phase1 v3	rs13184651	SLC22A5		cis	Brain_Caudate_basal_ganglia	1.36277e-05	pval	5	131773658	5	131705444	131731306	42352	GTEx_V7	GTEx Consortium 2017	29022597	p
rs4451042:131755477:G:T	5	131755477	0.314542	4454	ref1: TG phase3 v5	rs3072819	SLC22A5		cis	Brain_Caudate_basal_ganglia	2.37916e-05	pval	5	131759931	5	131705444	131731306	28625	GTEx_V7	GTEx Consortium 2017	29022597	r2
rs4451042:131755477:G:T	5	131755477	0.313255	21490	ref2: TG phase1 v3	rs10066378	SLC22A5		cis	Brain_Nucleus_accumbens_basal_ganglia	4.44047e-07	pval	5	131776967	5	131705444	131731306	45661	GTEx_V7	GTEx Consortium 2017	29022597	p
rs4451042:131755477:G:T	5	131755477	0.314542	4454	ref1: TG phase3 v5	rs3072819	SLC22A5		cis	Brain_Nucleus_accumbens_basal_ganglia	2.20084e-06	pval	5	131759931	5	131705444	131731306	28625	GTEx_V7	GTEx Consortium 2017	29022597	r2
rs4451042:131755477:G:T	5	131755477	0.313255	18181	ref2: TG phase1 v3	rs13184651	SLC22A5		cis	Brain_Putamen_basal_ganglia	1.58623e-06	pval	5	131773658	5	131705444	131731306	42352	GTEx_V7	GTEx Consortium 2017	29022597	p
rs4451042:131755477:G:T	5	131755477	0.314542	4454	ref1: TG phase3 v5	rs3072819	SLC22A5		cis	Brain_Putamen_basal_ganglia	1.19405e-05	pval	5	131759931	5	131705444	131731306	28625	GTEx_V7	GTEx Consortium 2017	29022597	r2
rs4451042:131755477:G:T	5	131755477	0.322626	18092	ref2: TG phase1 v3	rs4705940	SLC22A5	ILMN_1699357	cis	PBMC and Whole Blood	1.54714e-69	pval	5	131737385	5	131705401	131731302	6083	LIFE A1&B3 hierarch.FDR	Kirsten 2018	in preparation	p
rs4451042:131755477:G:T	5	131755477	1	1624	ref1: TG phase3 v5	rs1004234	SLC22A5	ILMN_1699357	cis	PBMC and Whole Blood	5.62977e-14	pval	5	131757101	5	131705401	131731302	25799	LIFE A1&B3 hierarch.FDR	Kirsten 2018	in preparation	r2
rs4451042:131755477:G:T	5	131755477	0.322626	18092	ref2: TG phase1 v3	rs4705940	SLC22A5	ILMN_1699357	cis	PBMC	6.98294e-57	pval	5	131737385	5	131705401	131731302	6083	LIFE B3 hierarch.FDR	Kirsten 2018	in preparation	p
rs4451042:131755477:G:T	5	131755477	1	1624	ref1: TG phase3 v5	rs1004234	SLC22A5	ILMN_1699357	cis	PBMC	4.08452e-10	pval	5	131757101	5	131705401	131731302	25799	LIFE B3 hierarch.FDR	Kirsten 2018	in preparation	r2
rs4451042:131755477:G:T	5	131755477	0.322626	18092	ref2: TG phase1 v3	rs4705940	SLC22A5	ILMN_1699357	cis	Whole Blood	2.33778e-16	pval	5	131737385	5	131705401	131731302	6083	LIFE A1 hierarch.FDR	Kirsten 2018	in preparation	p
rs4451042:131755477:G:T	5	131755477	1	1624	ref1: TG phase3 v5	rs1004234	SLC22A5	ILMN_1699357	cis	Whole Blood	1.1234e-06	pval	5	131757101	5	131705401	131731302	25799	LIFE A1 hierarch.FDR	Kirsten 2018	in preparation	r2
rs4451042:131755477:G:T	5	131755477	0.322626	18092	ref2: TG phase1 v3	5:131737385	SLC22A5	2828520	cis	Whole_Blood	1.0595e-29	pval	5	131737385	5	131705428	131731305	6080	Framingham Heart Study	Joehanes_2017	28122634	r2 & p
rs4451042:131755477:G:T	5	131755477	0.306045	23021	ref2: TG phase1 v3	rs7705826	SLC22A5	7050180	cis	blood	4.9e-10	pval	5	131732456	5	131705400	131731306	1150	common	Fehrmann_2011	21829388	r2 & p
rs4451042:131755477:G:T	5	131755477	0.320762	26765	ref2: TG phase1 v3	rs274550	SLC22A5	7050180	cis	blood	7.60452e-16	pval	5	131728712	5	131705400	131731306	0	westra_2013	Westra_2013	24013639	r2 & p
rs4451042:131755477:G:T	5	131755477	0.322626	18092	ref2: TG phase1 v3	rs4705940	SLC22A5	55082	cis	blood	1.29587e-55	pval	5	131737385	5	131730982	131730983	6402	eQTLgen in prep.	Vossa 2018 in prep.	eQTLgen in prep.	p
rs4451042:131755477:G:T	5	131755477	1	1624	ref1: TG phase3 v5	rs1004234	SLC22A5	55082	cis	blood	1.69145e-22	pval	5	131757101	5	131730982	131730983	26118	eQTLgen in prep.	Vossa 2018 in prep.	eQTLgen in prep.	r2
rs4451042:131755477:G:T	5	131755477	0.315483	29645	ref2: TG phase1 v3	rs274553	SLC22A5	205074_at	cis	lcl	6.4e-06	pval	5	131725832	5	131705400	131731306	0	dixon	Dixon_2007	17873877	r2 & p
rs4451042:131755477:G:T	5	131755477	0.312291	13249	ref2: TG phase1 v3	rs6596075	SLC22A5		cis	liver	1.34999e-05	pval	5	131742228	5	131705400	131731306	10922	Schadt	Schadt_2008	18462017	r2 & p
rs4451042:131755477:G:T	5	131755477	0.371382	93600	ref1: TG phase3 v5	rs77254187	UQCRQ	ILMN_1666471	cis	PBMC and Whole Blood	8.71796e-06	pval	5	131849077	5	132202319	132204536	353242	LIFE A1&B3 hierarch.FDR	Kirsten 2018	in preparation	p
rs4451042:131755477:G:T	5	131755477	1	1624	ref1: TG phase3 v5	rs1004234	UQCRQ	ILMN_1666471	cis	PBMC and Whole Blood	0.000291502	pval	5	131757101	5	132202319	132204536	445218	LIFE A1&B3 hierarch.FDR	Kirsten 2018	in preparation	r2
rs4451042:131755477:G:T	5	131755477	0.371382	93600	ref1: TG phase3 v5	rs77254187	UQCRQ	ILMN_1666471	cis	PBMC	5.92392e-05	pval	5	131849077	5	132202319	132204536	353242	LIFE B3 hierarch.FDR	Kirsten 2018	in preparation	p
rs4451042:131755477:G:T	5	131755477	1	1624	ref1: TG phase3 v5	rs1004234	UQCRQ	ILMN_1666471	cis	PBMC	0.00104422	pval	5	131757101	5	132202319	132204536	445218	LIFE B3 hierarch.FDR	Kirsten 2018	in preparation	r2
rs4451042:131755477:G:T	5	131755477	0.317632	13781	ref2: TG phase1 v3	rs2405522	UQCRQ	ILMN_1666471	cis	Whole Blood	0.00270977	pval	5	131741696	5	132202319	132204536	460623	LIFE A1 hierarch.FDR	Kirsten 2018	in preparation	r2 & p
rs11242111:131756058:A:G	5	131756058	0.315483	30226	ref2: TG phase1 v3	rs274553	AC034220.3		cis	Artery_Tibial	1.22293e-08	pval	5	131725832	5	131646978	131705340	20492	GTEx_V7	GTEx Consortium 2017	29022597	p
rs11242111:131756058:A:G	5	131756058	0.322626	18673	ref2: TG phase1 v3	rs4705940	AC034220.3		cis	Artery_Tibial	2.71634e-05	pval	5	131737385	5	131646978	131705340	32045	GTEx_V7	GTEx Consortium 2017	29022597	r2
rs11242111:131756058:A:G	5	131756058	0.315483	30226	ref2: TG phase1 v3	rs274553	AC034220.3		cis	Brain_Caudate_basal_ganglia	1.09495e-06	pval	5	131725832	5	131646978	131705340	20492	GTEx_V7	GTEx Consortium 2017	29022597	p
rs11242111:131756058:A:G	5	131756058	0.322626	18673	ref2: TG phase1 v3	rs4705940	AC034220.3		cis	Brain_Caudate_basal_ganglia	2.16366e-05	pval	5	131737385	5	131646978	131705340	32045	GTEx_V7	GTEx Consortium 2017	29022597	r2
rs11242111:131756058:A:G	5	131756058	0.320723	26006	ref2: TG phase1 v3	rs397999277	AC034220.3		cis	Esophagus_Mucosa	3.06201e-07	pval	5	131730052	5	131646978	131705340	24712	GTEx_V7	GTEx Consortium 2017	29022597	p
rs11242111:131756058:A:G	5	131756058	0.322626	18673	ref2: TG phase1 v3	rs4705940	AC034220.3		cis	Esophagus_Mucosa	4.13243e-06	pval	5	131737385	5	131646978	131705340	32045	GTEx_V7	GTEx Consortium 2017	29022597	r2
rs11242111:131756058:A:G	5	131756058	0.300844	25251	ref2: TG phase1 v3	rs274548	AC034220.3		cis	Muscle_Skeletal	4.37866e-08	pval	5	131730807	5	131646978	131705340	25467	GTEx_V7	GTEx Consortium 2017	29022597	p
rs11242111:131756058:A:G	5	131756058	0.322626	18673	ref2: TG phase1 v3	rs4705940	AC034220.3		cis	Muscle_Skeletal	7.9014e-06	pval	5	131737385	5	131646978	131705340	32045	GTEx_V7	GTEx Consortium 2017	29022597	r2
rs11242111:131756058:A:G	5	131756058	0.300045	15402	ref2: TG phase1 v3	rs13168774	AC034220.3		cis	Nerve_Tibial	6.2529e-06	pval	5	131740656	5	131646978	131705340	35316	GTEx_V7	GTEx Consortium 2017	29022597	p
rs11242111:131756058:A:G	5	131756058	0.322626	18673	ref2: TG phase1 v3	rs4705940	AC034220.3		cis	Nerve_Tibial	8.43839e-05	pval	5	131737385	5	131646978	131705340	32045	GTEx_V7	GTEx Consortium 2017	29022597	r2
rs11242111:131756058:A:G	5	131756058	0.300045	15402	ref2: TG phase1 v3	rs13168774	AC034220.3		cis	Pituitary	8.35111e-06	pval	5	131740656	5	131646978	131705340	35316	GTEx_V7	GTEx Consortium 2017	29022597	p
rs11242111:131756058:A:G	5	131756058	0.320723	26006	ref2: TG phase1 v3	rs397999277	AC034220.3		cis	Pituitary	1.09381e-05	pval	5	131730052	5	131646978	131705340	24712	GTEx_V7	GTEx Consortium 2017	29022597	r2
rs11242111:131756058:A:G	5	131756058	0.315483	26940	ref2: TG phase1 v3	rs274549	AC034220.3		cis	Skin_Sun_Exposed_Lower_leg	1.91467e-07	pval	5	131729118	5	131646978	131705340	23778	GTEx_V7	GTEx Consortium 2017	29022597	p
rs11242111:131756058:A:G	5	131756058	0.322626	18673	ref2: TG phase1 v3	rs4705940	AC034220.3		cis	Skin_Sun_Exposed_Lower_leg	1.33049e-06	pval	5	131737385	5	131646978	131705340	32045	GTEx_V7	GTEx Consortium 2017	29022597	r2
rs11242111:131756058:A:G	5	131756058	0.300045	15402	ref2: TG phase1 v3	rs13168774	AC034220.3		cis	Thyroid	6.45211e-14	pval	5	131740656	5	131646978	131705340	35316	GTEx_V7	GTEx Consortium 2017	29022597	p
rs11242111:131756058:A:G	5	131756058	0.322626	18673	ref2: TG phase1 v3	rs4705940	AC034220.3		cis	Thyroid	4.84556e-11	pval	5	131737385	5	131646978	131705340	32045	GTEx_V7	GTEx Consortium 2017	29022597	r2
rs11242111:131756058:A:G	5	131756058	0.313255	17600	ref2: TG phase1 v3	rs13184651	ACSL6		cis	Brain_Cerebellum	1.95256e-06	pval	5	131773658	5	131142683	131347936	425722	GTEx_V7	GTEx Consortium 2017	29022597	p
rs11242111:131756058:A:G	5	131756058	0.314542	3873	ref1: TG phase3 v5	rs3072819	ACSL6		cis	Brain_Cerebellum	3.43169e-06	pval	5	131759931	5	131142683	131347936	411995	GTEx_V7	GTEx Consortium 2017	29022597	r2
rs11242111:131756058:A:G	5	131756058	0.302983	2654	ref1: TG phase3 v5	rs2269822	ACSL6	ILMN_1737418	cis	PBMC and Whole Blood	0.00018867	pval	5	131758712	5	131289152	131347349	411363	LIFE A1&B3 hierarch.FDR	Kirsten 2018	in preparation	p
rs11242111:131756058:A:G	5	131756058	0.314542	4021	ref1: TG phase3 v5	rs1859085	ACSL6	ILMN_1737418	cis	PBMC and Whole Blood	0.000367213	pval	5	131760079	5	131289152	131347349	412730	LIFE A1&B3 hierarch.FDR	Kirsten 2018	in preparation	r2
rs11242111:131756058:A:G	5	131756058	0.314542	4360	ref1: TG phase3 v5	rs4608913	ACSL6	ILMN_1737418	cis	Whole Blood	1.78893e-07	pval	5	131760418	5	131289152	131347349	413069	LIFE A1 hierarch.FDR	Kirsten 2018	in preparation	p
rs11242111:131756058:A:G	5	131756058	0.314542	4021	ref1: TG phase3 v5	rs1859085	ACSL6	ILMN_1737418	cis	Whole Blood	8.4275e-07	pval	5	131760079	5	131289152	131347349	412730	LIFE A1 hierarch.FDR	Kirsten 2018	in preparation	r2
rs11242111:131756058:A:G	5	131756058	0.304615	15858	ref1: TG phase3 v5	5:131771916	ACSL6	2874920	cis	Whole_Blood	6.08836e-19	pval	5	131771916	5	130854094	131347881	424035	Framingham Heart Study	Joehanes_2017	28122634	p
rs11242111:131756058:A:G	5	131756058	0.314542	4021	ref1: TG phase3 v5	5:131760079	ACSL6	2874920	cis	Whole_Blood	1.27585e-17	pval	5	131760079	5	130854094	131347881	412198	Framingham Heart Study	Joehanes_2017	28122634	r2
rs11242111:131756058:A:G	5	131756058	0.306806	426505	ref2: TG phase1 v3	rs3914020	ACSL6		cis	Whole_Blood	9.25961e-05	pval	5	131329553	5	131142683	131347936	0	GTEx_V7	GTEx Consortium 2017	29022597	r2 & p
rs11242111:131756058:A:G	5	131756058	0.314542	4021	ref1: TG phase3 v5	rs1859085	ACSL6	20570	cis	blood	2.29125e-13	pval	5	131760079	5	131296284	131296285	463794	eQTLgen in prep.	Vossa 2018 in prep.	eQTLgen in prep.	r2 & p
rs11242111:131756058:A:G	5	131756058	0.315483	26940	ref2: TG phase1 v3	rs274549	AFF4		cis	Brain_Frontal_Cortex_BA9	9.69243e-06	pval	5	131729118	5	132211071	132299326	481953	GTEx_V7	GTEx Consortium 2017	29022597	p
rs11242111:131756058:A:G	5	131756058	0.322626	18673	ref2: TG phase1 v3	rs4705940	AFF4		cis	Brain_Frontal_Cortex_BA9	1.29676e-05	pval	5	131737385	5	132211071	132299326	473686	GTEx_V7	GTEx Consortium 2017	29022597	r2
rs11242111:131756058:A:G	5	131756058	0.314542	3873	ref1: TG phase3 v5	rs3072819	C5orf56		cis	Muscle_Skeletal	9.44812e-05	pval	5	131759931	5	131746328	131811736	0	GTEx_V7	GTEx Consortium 2017	29022597	r2 & p
rs11242111:131756058:A:G	5	131756058	0.320723	26006	ref2: TG phase1 v3	chr5:131730052:D	CDC42SE2	ILMN_2313926	cis	PBMC and Whole Blood	0.000104001	pval	5	131730052	5	130599702	130730380	999672	LIFE A1&B3 hierarch.FDR	Kirsten 2018	in preparation	p
rs11242111:131756058:A:G	5	131756058	0.751756	27623	ref1: TG phase3 v5	rs10080188	CDC42SE2	ILMN_1735594	cis	PBMC and Whole Blood	0.0020582	pval	5	131728435	5	130599702	130730380	998055	LIFE A1&B3 hierarch.FDR	Kirsten 2018	in preparation	r2
rs11242111:131756058:A:G	5	131756058	0.320762	27346	ref2: TG phase1 v3	rs274550	CDC42SE2	ILMN_2313926	cis	PBMC	0.000819521	pval	5	131728712	5	130599702	130730380	998332	LIFE B3 hierarch.FDR	Kirsten 2018	in preparation	r2 & p
rs11242111:131756058:A:G	5	131756058	0.637333	148337	ref1: TG phase3 v5	rs10479001	FNIP1		cis	Esophagus_Muscularis	0.00013949	pval	5	131607721	5	130977407	131132710	475011	GTEx_V7	GTEx Consortium 2017	29022597	r2 & p
rs11242111:131756058:A:G	5	131756058	0.323549	408985	ref2: TG phase1 v3	5:131347073	FNIP1	2874794	cis	Whole_Blood	5.67806e-06	pval	5	131347073	5	130732373	131132729	214344	Framingham Heart Study	Joehanes_2017	28122634	r2 & p
rs11242111:131756058:A:G	5	131756058	0.314542	4021	ref1: TG phase3 v5	rs1859085	FNIP1	26063	cis	blood	7.76877e-09	pval	5	131760079	5	130761917	130761918	998161	eQTLgen in prep.	Vossa 2018 in prep.	eQTLgen in prep.	r2 & p
rs11242111:131756058:A:G	5	131756058	0.306806	426505	ref2: TG phase1 v3	rs3914020	HINT1	ILMN_1807710	cis	PBMC and Whole Blood	1.10376e-26	pval	5	131329553	5	130494875	130501034	828519	LIFE A1&B3 hierarch.FDR	Kirsten 2018	in preparation	p
rs11242111:131756058:A:G	5	131756058	1	1043	ref1: TG phase3 v5	rs1004234	HINT1	ILMN_1807710	trans	PBMC and Whole Blood	1.10227e-09	pval	5	131757101	5	130494875	130501034	1256067	LIFE A1&B3 hierarch.FDR	Kirsten 2018	in preparation	r2
rs11242111:131756058:A:G	5	131756058	0.306806	426505	ref2: TG phase1 v3	rs3914020	HINT1	ILMN_1807710	cis	PBMC	3.594e-12	pval	5	131329553	5	130494875	130501034	828519	LIFE B3 hierarch.FDR	Kirsten 2018	in preparation	p
rs11242111:131756058:A:G	5	131756058	0.366575	319694	ref2: TG phase1 v3	rs10065631	HINT1	ILMN_1807710	cis	PBMC	9.41287e-12	pval	5	131436364	5	130494875	130501034	935330	LIFE B3 hierarch.FDR	Kirsten 2018	in preparation	r2
rs11242111:131756058:A:G	5	131756058	0.306806	426505	ref2: TG phase1 v3	rs3914020	HINT1		cis	Skin_Not_Sun_Exposed_Suprapubic	3.52675e-05	pval	5	131329553	5	130494720	130507428	822125	GTEx_V7	GTEx Consortium 2017	29022597	r2 & p
rs11242111:131756058:A:G	5	131756058	0.306806	426505	ref2: TG phase1 v3	rs3914020	HINT1	ILMN_1807710	cis	Whole Blood	8.72112e-17	pval	5	131329553	5	130494875	130501034	828519	LIFE A1 hierarch.FDR	Kirsten 2018	in preparation	p
rs11242111:131756058:A:G	5	131756058	0.949467	11957	ref2: TG phase1 v3	rs13189284	HINT1	ILMN_1807710	trans	Whole Blood	4.14895e-08	pval	5	131744101	5	130494875	130501034	1243067	LIFE A1 hierarch.FDR	Kirsten 2018	in preparation	r2
rs11242111:131756058:A:G	5	131756058	0.306806	426505	ref2: TG phase1 v3	5:131329553	HINT1	2874686	cis	Whole_Blood	8.25087e-54	pval	5	131329553	5	130494677	130560141	769412	Framingham Heart Study	Joehanes_2017	28122634	p
rs11242111:131756058:A:G	5	131756058	1	581	ref1: TG phase3 v5	5:131755477	HINT1	2874686	trans	Whole_Blood	1.1984e-18	pval	5	131755477	5	130494677	130560141	1195336	Framingham Heart Study	Joehanes_2017	28122634	r2
rs11242111:131756058:A:G	5	131756058	0.320723	26006	ref2: TG phase1 v3	chr5:131730052:D	HSPA4	ILMN_2395043	cis	PBMC and Whole Blood	0.00424461	pval	5	131730052	5	132387662	132440708	657610	LIFE A1&B3 hierarch.FDR	Kirsten 2018	in preparation	r2 & p
rs11242111:131756058:A:G	5	131756058	0.315483	14560	ref2: TG phase1 v3	rs2897160	HSPA4	ILMN_2395043	cis	Whole Blood	0.000165692	pval	5	131741498	5	132387662	132440708	646164	LIFE A1 hierarch.FDR	Kirsten 2018	in preparation	p
rs11242111:131756058:A:G	5	131756058	0.322626	18673	ref2: TG phase1 v3	rs4705940	HSPA4	ILMN_2395043	cis	Whole Blood	0.000725082	pval	5	131737385	5	132387662	132440708	650277	LIFE A1 hierarch.FDR	Kirsten 2018	in preparation	r2
rs11242111:131756058:A:G	5	131756058	0.320762	16625	ref2: TG phase1 v3	rs6893782	IL5	ILMN_1709300	cis	Whole Blood	0.000107962	pval	5	131739433	5	131877136	131879214	137703	LIFE A1 hierarch.FDR	Kirsten 2018	in preparation	p
rs11242111:131756058:A:G	5	131756058	0.322626	18673	ref2: TG phase1 v3	rs4705940	IL5	ILMN_1709300	cis	Whole Blood	0.000131862	pval	5	131737385	5	131877136	131879214	139751	LIFE A1 hierarch.FDR	Kirsten 2018	in preparation	r2
rs11242111:131756058:A:G	5	131756058	0.313255	20909	ref2: TG phase1 v3	5:131776967	IL5	2875384	cis	Whole_Blood	2.9363e-05	pval	5	131776967	5	131877136	131879214	100169	Framingham Heart Study	Joehanes_2017	28122634	p
rs11242111:131756058:A:G	5	131756058	0.314542	4021	ref1: TG phase3 v5	5:131760079	IL5	2875384	cis	Whole_Blood	5.97035e-05	pval	5	131760079	5	131877136	131879214	117057	Framingham Heart Study	Joehanes_2017	28122634	r2
rs11242111:131756058:A:G	5	131756058	0.302983	2654	ref1: TG phase3 v5	rs2269822	IRF1	ILMN_1708375	cis	PBMC and Whole Blood	1.04311e-10	pval	5	131758712	5	131817301	131826465	58589	LIFE A1&B3 hierarch.FDR	Kirsten 2018	in preparation	p
rs11242111:131756058:A:G	5	131756058	1	1043	ref1: TG phase3 v5	rs1004234	IRF1	ILMN_1708375	cis	PBMC and Whole Blood	0.00184285	pval	5	131757101	5	131817301	131826465	60200	LIFE A1&B3 hierarch.FDR	Kirsten 2018	in preparation	r2
rs11242111:131756058:A:G	5	131756058	0.302983	2654	ref1: TG phase3 v5	rs2269822	IRF1	ILMN_1708375	cis	PBMC	4.73634e-14	pval	5	131758712	5	131817301	131826465	58589	LIFE B3 hierarch.FDR	Kirsten 2018	in preparation	p
rs11242111:131756058:A:G	5	131756058	1	1043	ref1: TG phase3 v5	rs1004234	IRF1	ILMN_1708375	cis	PBMC	0.00012254	pval	5	131757101	5	131817301	131826465	60200	LIFE B3 hierarch.FDR	Kirsten 2018	in preparation	r2
rs11242111:131756058:A:G	5	131756058	0.320762	16625	ref2: TG phase1 v3	rs6893782	IRF1	6250064	cis	blood	0.000436783	pval	5	131739433	5	131776131	131831259	36698	westra_2013	Westra_2013	24013639	p
rs11242111:131756058:A:G	5	131756058	0.320762	27346	ref2: TG phase1 v3	rs274550	IRF1	6250064	cis	blood	0.000639696	pval	5	131728712	5	131776131	131831259	47419	westra_2013	Westra_2013	24013639	r2
rs11242111:131756058:A:G	5	131756058	0.302009	8045	ref2: TG phase1 v3	rs725580	KRT34		trans	endometrial tumors	2.09e-08	pval	5	131764103	17	39533902	39538655		TableS1	Kompass_2011	21226949	r2 & p
rs11242111:131756058:A:G	5	131756058	0.306806	426505	ref2: TG phase1 v3	rs3914020	LYRM7		cis	Skin_Sun_Exposed_Lower_leg	4.90315e-06	pval	5	131329553	5	130506503	130541119	788434	GTEx_V7	GTEx Consortium 2017	29022597	r2 & p
rs11242111:131756058:A:G	5	131756058	0.304615	15858	ref1: TG phase3 v5	5:131771916	MEIKIN	2874920	cis	Whole_Blood	6.08836e-19	pval	5	131771916	5	130854094	131347881	424035	Framingham Heart Study	Joehanes_2017	28122634	p
rs11242111:131756058:A:G	5	131756058	0.314542	4021	ref1: TG phase3 v5	5:131760079	MEIKIN	2874920	cis	Whole_Blood	1.27585e-17	pval	5	131760079	5	130854094	131347881	412198	Framingham Heart Study	Joehanes_2017	28122634	r2
rs11242111:131756058:A:G	5	131756058	0.349224	341408	ref2: TG phase1 v3	rs28551583	P4HA2	ILMN_1795778	cis	PBMC and Whole Blood	0.000261896	pval	5	131414650	5	131528306	131563556	113656	LIFE A1&B3 hierarch.FDR	Kirsten 2018	in preparation	p
rs11242111:131756058:A:G	5	131756058	1	1043	ref1: TG phase3 v5	rs1004234	P4HA2	ILMN_1795778	cis	PBMC and Whole Blood	0.00189821	pval	5	131757101	5	131528306	131563556	193545	LIFE A1&B3 hierarch.FDR	Kirsten 2018	in preparation	r2
rs11242111:131756058:A:G	5	131756058	0.349224	341408	ref2: TG phase1 v3	rs28551583	P4HA2	ILMN_1795778	cis	PBMC	0.00015377	pval	5	131414650	5	131528306	131563556	113656	LIFE B3 hierarch.FDR	Kirsten 2018	in preparation	p
rs11242111:131756058:A:G	5	131756058	0.751756	27623	ref1: TG phase3 v5	rs10080188	P4HA2	ILMN_1795778	cis	PBMC	0.00264361	pval	5	131728435	5	131528306	131563556	164879	LIFE B3 hierarch.FDR	Kirsten 2018	in preparation	r2
rs11242111:131756058:A:G	5	131756058	0.949467	11957	ref2: TG phase1 v3	5:131744101	P4HA2	2875257	cis	Whole_Blood	1.58562e-10	pval	5	131744101	5	131584600	131630998	113103	Framingham Heart Study	Joehanes_2017	28122634	p
rs11242111:131756058:A:G	5	131756058	1	581	ref1: TG phase3 v5	5:131755477	P4HA2	2875257	cis	Whole_Blood	4.5772e-10	pval	5	131755477	5	131584600	131630998	124479	Framingham Heart Study	Joehanes_2017	28122634	r2
rs11242111:131756058:A:G	5	131756058	0.949467	11957	ref2: TG phase1 v3	rs13189284	P4HA2		cis	lcl	0.0297305	q-value	5	131744101	5	131528303	131563556	180545	hapmap_2012consensus	Sia_2012	22171328	r2 & p
rs11242111:131756058:A:G	5	131756058	0.314542	3873	ref1: TG phase3 v5	rs3072819	RAD50		cis	Lung	1.29447e-05	pval	5	131759931	5	131891711	131980313	131780	GTEx_V7	GTEx Consortium 2017	29022597	r2 & p
rs11242111:131756058:A:G	5	131756058	0.314542	3873	ref1: TG phase3 v5	rs3072819	RAD50		cis	Spleen	3.78219e-06	pval	5	131759931	5	131891711	131980313	131780	GTEx_V7	GTEx Consortium 2017	29022597	r2 & p
rs11242111:131756058:A:G	5	131756058	0.302983	2256	ref1: TG phase3 v5	5:131758314	RAD50	2828564	cis	Whole_Blood	1.4481e-05	pval	5	131758314	5	131746580	131982029	0	Framingham Heart Study	Joehanes_2017	28122634	p
rs11242111:131756058:A:G	5	131756058	0.314542	4021	ref1: TG phase3 v5	5:131760079	RAD50	2828564	cis	Whole_Blood	1.96834e-05	pval	5	131760079	5	131746580	131982029	0	Framingham Heart Study	Joehanes_2017	28122634	r2
rs11242111:131756058:A:G	5	131756058	0.304615	15858	ref1: TG phase3 v5	rs11958162	RAPGEF6		cis	Nerve_Tibial	8.54931e-06	pval	5	131771916	5	130759614	130970929	800987	GTEx_V7	GTEx Consortium 2017	29022597	p
rs11242111:131756058:A:G	5	131756058	0.314542	3873	ref1: TG phase3 v5	rs3072819	RAPGEF6		cis	Nerve_Tibial	6.4714e-05	pval	5	131759931	5	130759614	130970929	789002	GTEx_V7	GTEx Consortium 2017	29022597	r2
rs11242111:131756058:A:G	5	131756058	0.314542	4392	ref1: TG phase3 v5	rs4588594	RAPGEF6	ILMN_1725992	cis	PBMC and Whole Blood	8.74749e-15	pval	5	131760450	5	130759616	130970929	789521	LIFE A1&B3 hierarch.FDR	Kirsten 2018	in preparation	p
rs11242111:131756058:A:G	5	131756058	0.314542	4021	ref1: TG phase3 v5	rs1859085	RAPGEF6	ILMN_1725992	cis	PBMC and Whole Blood	1.15225e-14	pval	5	131760079	5	130759616	130970929	789150	LIFE A1&B3 hierarch.FDR	Kirsten 2018	in preparation	r2
rs11242111:131756058:A:G	5	131756058	0.302009	8045	ref2: TG phase1 v3	rs725580	RAPGEF6	ILMN_1725992	cis	PBMC	8.77631e-07	pval	5	131764103	5	130759616	130970929	793174	LIFE B3 hierarch.FDR	Kirsten 2018	in preparation	p
rs11242111:131756058:A:G	5	131756058	0.314542	4021	ref1: TG phase3 v5	rs1859085	RAPGEF6	ILMN_1725992	cis	PBMC	1.19499e-06	pval	5	131760079	5	130759616	130970929	789150	LIFE B3 hierarch.FDR	Kirsten 2018	in preparation	r2
rs11242111:131756058:A:G	5	131756058	0.314542	4021	ref1: TG phase3 v5	rs1859085	RAPGEF6	ILMN_1725992	cis	Whole Blood	1.47815e-09	pval	5	131760079	5	130759616	130970929	789150	LIFE A1 hierarch.FDR	Kirsten 2018	in preparation	r2 & p
rs11242111:131756058:A:G	5	131756058	0.323549	408985	ref2: TG phase1 v3	5:131347073	RAPGEF6	2874794	cis	Whole_Blood	5.67806e-06	pval	5	131347073	5	130732373	131132729	214344	Framingham Heart Study	Joehanes_2017	28122634	r2 & p
rs11242111:131756058:A:G	5	131756058	0.314542	4021	ref1: TG phase3 v5	rs1859085	RAPGEF6	26063	cis	blood	7.76877e-09	pval	5	131760079	5	130761917	130761918	998161	eQTLgen in prep.	Vossa 2018 in prep.	eQTLgen in prep.	r2 & p
rs11242111:131756058:A:G	5	131756058	0.303477	234453	ref1: TG phase3 v5	rs114089912	SHROOM1	ILMN_1738322	cis	PBMC	3.51901e-06	pval	5	131990511	5	132157835	132166590	167324	LIFE B3 hierarch.FDR	Kirsten 2018	in preparation	p
rs11242111:131756058:A:G	5	131756058	0.789404	46165	ref1: TG phase3 v5	rs113437942	SHROOM1	ILMN_1738322	cis	PBMC	0.00365049	pval	5	131802223	5	132157835	132166590	355612	LIFE B3 hierarch.FDR	Kirsten 2018	in preparation	r2
rs11242111:131756058:A:G	5	131756058	0.300045	15402	ref2: TG phase1 v3	5:131740656	SHROOM1	2875491	cis	Whole_Blood	8.44112e-05	pval	5	131740656	5	132155904	132167041	415248	Framingham Heart Study	Joehanes_2017	28122634	r2 & p
rs11242111:131756058:A:G	5	131756058	0.315483	30226	ref2: TG phase1 v3	rs274553	SLC22A4		cis	Cells_Transformed_fibroblasts	5.63318e-05	pval	5	131725832	5	131630136	131679899	45933	GTEx_V7	GTEx Consortium 2017	29022597	p
rs11242111:131756058:A:G	5	131756058	0.320723	26006	ref2: TG phase1 v3	rs397999277	SLC22A4		cis	Cells_Transformed_fibroblasts	0.000101512	pval	5	131730052	5	131630136	131679899	50153	GTEx_V7	GTEx Consortium 2017	29022597	r2
rs11242111:131756058:A:G	5	131756058	0.698594	84396	ref1: TG phase3 v5	rs12777	SLC22A4	ILMN_2050911	cis	PBMC and Whole Blood	9.32321e-24	pval	5	131671662	5	131630145	131679897	0	LIFE A1&B3 hierarch.FDR	Kirsten 2018	in preparation	p
rs11242111:131756058:A:G	5	131756058	1	1043	ref1: TG phase3 v5	rs1004234	SLC22A4	ILMN_1685057	cis	PBMC and Whole Blood	1.92604e-14	pval	5	131757101	5	131630145	131679897	77204	LIFE A1&B3 hierarch.FDR	Kirsten 2018	in preparation	r2
rs11242111:131756058:A:G	5	131756058	0.698594	84396	ref1: TG phase3 v5	rs12777	SLC22A4	ILMN_2050911	cis	PBMC	9.78755e-13	pval	5	131671662	5	131630145	131679897	0	LIFE B3 hierarch.FDR	Kirsten 2018	in preparation	p
rs11242111:131756058:A:G	5	131756058	1	1043	ref1: TG phase3 v5	rs1004234	SLC22A4	ILMN_1685057	cis	PBMC	3.64376e-08	pval	5	131757101	5	131630145	131679897	77204	LIFE B3 hierarch.FDR	Kirsten 2018	in preparation	r2
rs11242111:131756058:A:G	5	131756058	0.698594	84396	ref1: TG phase3 v5	rs12777	SLC22A4	ILMN_2050911	cis	Whole Blood	3.80663e-12	pval	5	131671662	5	131630145	131679897	0	LIFE A1 hierarch.FDR	Kirsten 2018	in preparation	p
rs11242111:131756058:A:G	5	131756058	1	1043	ref1: TG phase3 v5	rs1004234	SLC22A4	ILMN_1685057	cis	Whole Blood	1.69363e-07	pval	5	131757101	5	131630145	131679897	77204	LIFE A1 hierarch.FDR	Kirsten 2018	in preparation	r2
rs11242111:131756058:A:G	5	131756058	0.698594	84396	ref1: TG phase3 v5	5:131671662	SLC22A4	2828479	cis	Whole_Blood	4.06163e-07	pval	5	131671662	5	131630071	131702455	0	Framingham Heart Study	Joehanes_2017	28122634	p
rs11242111:131756058:A:G	5	131756058	0.949467	11957	ref2: TG phase1 v3	5:131744101	SLC22A4	2828479	cis	Whole_Blood	1.24337e-05	pval	5	131744101	5	131630071	131702455	41646	Framingham Heart Study	Joehanes_2017	28122634	r2
rs11242111:131756058:A:G	5	131756058	0.42943	116807	ref1: TG phase3 v5	rs739719	SLC22A4	6040398	cis	blood	8.7e-10	pval	5	131872865	5	131630144	131679899	192966	common	Fehrmann_2011	21829388	r2 & p
rs11242111:131756058:A:G	5	131756058	0.317632	14362	ref2: TG phase1 v3	rs2405522	SLC22A4	6040398	cis	blood	9.13618e-27	pval	5	131741696	5	131630144	131679899	61797	westra_2013	Westra_2013	24013639	p
rs11242111:131756058:A:G	5	131756058	0.42943	116807	ref1: TG phase3 v5	rs739719	SLC22A4	6040398	cis	blood	2.33751e-24	pval	5	131872865	5	131630144	131679899	192966	westra_2013	Westra_2013	24013639	r2
rs11242111:131756058:A:G	5	131756058	0.637333	143771	ref1: TG phase3 v5	rs13357124	SLC22A4	49654	cis	blood	1.15004e-27	pval	5	131612287	5	131679597	131679598	67310	eQTLgen in prep.	Vossa 2018 in prep.	eQTLgen in prep.	p
rs11242111:131756058:A:G	5	131756058	1	1043	ref1: TG phase3 v5	rs1004234	SLC22A4	49654	cis	blood	5.12841e-08	pval	5	131757101	5	131679597	131679598	77503	eQTLgen in prep.	Vossa 2018 in prep.	eQTLgen in prep.	r2
rs11242111:131756058:A:G	5	131756058	0.313255	17600	ref2: TG phase1 v3	rs13184651	SLC22A5		cis	Brain_Caudate_basal_ganglia	1.36277e-05	pval	5	131773658	5	131705444	131731306	42352	GTEx_V7	GTEx Consortium 2017	29022597	p
rs11242111:131756058:A:G	5	131756058	0.314542	3873	ref1: TG phase3 v5	rs3072819	SLC22A5		cis	Brain_Caudate_basal_ganglia	2.37916e-05	pval	5	131759931	5	131705444	131731306	28625	GTEx_V7	GTEx Consortium 2017	29022597	r2
rs11242111:131756058:A:G	5	131756058	0.313255	20909	ref2: TG phase1 v3	rs10066378	SLC22A5		cis	Brain_Nucleus_accumbens_basal_ganglia	4.44047e-07	pval	5	131776967	5	131705444	131731306	45661	GTEx_V7	GTEx Consortium 2017	29022597	p
rs11242111:131756058:A:G	5	131756058	0.314542	3873	ref1: TG phase3 v5	rs3072819	SLC22A5		cis	Brain_Nucleus_accumbens_basal_ganglia	2.20084e-06	pval	5	131759931	5	131705444	131731306	28625	GTEx_V7	GTEx Consortium 2017	29022597	r2
rs11242111:131756058:A:G	5	131756058	0.313255	17600	ref2: TG phase1 v3	rs13184651	SLC22A5		cis	Brain_Putamen_basal_ganglia	1.58623e-06	pval	5	131773658	5	131705444	131731306	42352	GTEx_V7	GTEx Consortium 2017	29022597	p
rs11242111:131756058:A:G	5	131756058	0.314542	3873	ref1: TG phase3 v5	rs3072819	SLC22A5		cis	Brain_Putamen_basal_ganglia	1.19405e-05	pval	5	131759931	5	131705444	131731306	28625	GTEx_V7	GTEx Consortium 2017	29022597	r2
rs11242111:131756058:A:G	5	131756058	0.322626	18673	ref2: TG phase1 v3	rs4705940	SLC22A5	ILMN_1699357	cis	PBMC and Whole Blood	1.54714e-69	pval	5	131737385	5	131705401	131731302	6083	LIFE A1&B3 hierarch.FDR	Kirsten 2018	in preparation	p
rs11242111:131756058:A:G	5	131756058	1	1043	ref1: TG phase3 v5	rs1004234	SLC22A5	ILMN_1699357	cis	PBMC and Whole Blood	5.62977e-14	pval	5	131757101	5	131705401	131731302	25799	LIFE A1&B3 hierarch.FDR	Kirsten 2018	in preparation	r2
rs11242111:131756058:A:G	5	131756058	0.322626	18673	ref2: TG phase1 v3	rs4705940	SLC22A5	ILMN_1699357	cis	PBMC	6.98294e-57	pval	5	131737385	5	131705401	131731302	6083	LIFE B3 hierarch.FDR	Kirsten 2018	in preparation	p
rs11242111:131756058:A:G	5	131756058	1	1043	ref1: TG phase3 v5	rs1004234	SLC22A5	ILMN_1699357	cis	PBMC	4.08452e-10	pval	5	131757101	5	131705401	131731302	25799	LIFE B3 hierarch.FDR	Kirsten 2018	in preparation	r2
rs11242111:131756058:A:G	5	131756058	0.322626	18673	ref2: TG phase1 v3	rs4705940	SLC22A5	ILMN_1699357	cis	Whole Blood	2.33778e-16	pval	5	131737385	5	131705401	131731302	6083	LIFE A1 hierarch.FDR	Kirsten 2018	in preparation	p
rs11242111:131756058:A:G	5	131756058	1	1043	ref1: TG phase3 v5	rs1004234	SLC22A5	ILMN_1699357	cis	Whole Blood	1.1234e-06	pval	5	131757101	5	131705401	131731302	25799	LIFE A1 hierarch.FDR	Kirsten 2018	in preparation	r2
rs11242111:131756058:A:G	5	131756058	0.322626	18673	ref2: TG phase1 v3	5:131737385	SLC22A5	2828520	cis	Whole_Blood	1.0595e-29	pval	5	131737385	5	131705428	131731305	6080	Framingham Heart Study	Joehanes_2017	28122634	r2 & p
rs11242111:131756058:A:G	5	131756058	0.306045	23602	ref2: TG phase1 v3	rs7705826	SLC22A5	7050180	cis	blood	4.9e-10	pval	5	131732456	5	131705400	131731306	1150	common	Fehrmann_2011	21829388	r2 & p
rs11242111:131756058:A:G	5	131756058	0.320762	27346	ref2: TG phase1 v3	rs274550	SLC22A5	7050180	cis	blood	7.60452e-16	pval	5	131728712	5	131705400	131731306	0	westra_2013	Westra_2013	24013639	r2 & p
rs11242111:131756058:A:G	5	131756058	0.322626	18673	ref2: TG phase1 v3	rs4705940	SLC22A5	55082	cis	blood	1.29587e-55	pval	5	131737385	5	131730982	131730983	6402	eQTLgen in prep.	Vossa 2018 in prep.	eQTLgen in prep.	p
rs11242111:131756058:A:G	5	131756058	1	1043	ref1: TG phase3 v5	rs1004234	SLC22A5	55082	cis	blood	1.69145e-22	pval	5	131757101	5	131730982	131730983	26118	eQTLgen in prep.	Vossa 2018 in prep.	eQTLgen in prep.	r2
rs11242111:131756058:A:G	5	131756058	0.315483	30226	ref2: TG phase1 v3	rs274553	SLC22A5	205074_at	cis	lcl	6.4e-06	pval	5	131725832	5	131705400	131731306	0	dixon	Dixon_2007	17873877	r2 & p
rs11242111:131756058:A:G	5	131756058	0.312291	13830	ref2: TG phase1 v3	rs6596075	SLC22A5		cis	liver	1.34999e-05	pval	5	131742228	5	131705400	131731306	10922	Schadt	Schadt_2008	18462017	r2 & p
rs11242111:131756058:A:G	5	131756058	0.371382	93019	ref1: TG phase3 v5	rs77254187	UQCRQ	ILMN_1666471	cis	PBMC and Whole Blood	8.71796e-06	pval	5	131849077	5	132202319	132204536	353242	LIFE A1&B3 hierarch.FDR	Kirsten 2018	in preparation	p
rs11242111:131756058:A:G	5	131756058	1	1043	ref1: TG phase3 v5	rs1004234	UQCRQ	ILMN_1666471	cis	PBMC and Whole Blood	0.000291502	pval	5	131757101	5	132202319	132204536	445218	LIFE A1&B3 hierarch.FDR	Kirsten 2018	in preparation	r2
rs11242111:131756058:A:G	5	131756058	0.371382	93019	ref1: TG phase3 v5	rs77254187	UQCRQ	ILMN_1666471	cis	PBMC	5.92392e-05	pval	5	131849077	5	132202319	132204536	353242	LIFE B3 hierarch.FDR	Kirsten 2018	in preparation	p
rs11242111:131756058:A:G	5	131756058	1	1043	ref1: TG phase3 v5	rs1004234	UQCRQ	ILMN_1666471	cis	PBMC	0.00104422	pval	5	131757101	5	132202319	132204536	445218	LIFE B3 hierarch.FDR	Kirsten 2018	in preparation	r2
rs11242111:131756058:A:G	5	131756058	0.317632	14362	ref2: TG phase1 v3	rs2405522	UQCRQ	ILMN_1666471	cis	Whole Blood	0.00270977	pval	5	131741696	5	132202319	132204536	460623	LIFE A1 hierarch.FDR	Kirsten 2018	in preparation	r2 & p
rs1981525:131756532:T:C	5	131756532	0.315483	30700	ref2: TG phase1 v3	rs274553	AC034220.3		cis	Artery_Tibial	1.22293e-08	pval	5	131725832	5	131646978	131705340	20492	GTEx_V7	GTEx Consortium 2017	29022597	p
rs1981525:131756532:T:C	5	131756532	0.322626	19147	ref2: TG phase1 v3	rs4705940	AC034220.3		cis	Artery_Tibial	2.71634e-05	pval	5	131737385	5	131646978	131705340	32045	GTEx_V7	GTEx Consortium 2017	29022597	r2
rs1981525:131756532:T:C	5	131756532	0.315483	30700	ref2: TG phase1 v3	rs274553	AC034220.3		cis	Brain_Caudate_basal_ganglia	1.09495e-06	pval	5	131725832	5	131646978	131705340	20492	GTEx_V7	GTEx Consortium 2017	29022597	p
rs1981525:131756532:T:C	5	131756532	0.322626	19147	ref2: TG phase1 v3	rs4705940	AC034220.3		cis	Brain_Caudate_basal_ganglia	2.16366e-05	pval	5	131737385	5	131646978	131705340	32045	GTEx_V7	GTEx Consortium 2017	29022597	r2
rs1981525:131756532:T:C	5	131756532	0.320723	26480	ref2: TG phase1 v3	rs397999277	AC034220.3		cis	Esophagus_Mucosa	3.06201e-07	pval	5	131730052	5	131646978	131705340	24712	GTEx_V7	GTEx Consortium 2017	29022597	p
rs1981525:131756532:T:C	5	131756532	0.322626	19147	ref2: TG phase1 v3	rs4705940	AC034220.3		cis	Esophagus_Mucosa	4.13243e-06	pval	5	131737385	5	131646978	131705340	32045	GTEx_V7	GTEx Consortium 2017	29022597	r2
rs1981525:131756532:T:C	5	131756532	0.300844	25725	ref2: TG phase1 v3	rs274548	AC034220.3		cis	Muscle_Skeletal	4.37866e-08	pval	5	131730807	5	131646978	131705340	25467	GTEx_V7	GTEx Consortium 2017	29022597	p
rs1981525:131756532:T:C	5	131756532	0.322626	19147	ref2: TG phase1 v3	rs4705940	AC034220.3		cis	Muscle_Skeletal	7.9014e-06	pval	5	131737385	5	131646978	131705340	32045	GTEx_V7	GTEx Consortium 2017	29022597	r2
rs1981525:131756532:T:C	5	131756532	0.300045	15876	ref2: TG phase1 v3	rs13168774	AC034220.3		cis	Nerve_Tibial	6.2529e-06	pval	5	131740656	5	131646978	131705340	35316	GTEx_V7	GTEx Consortium 2017	29022597	p
rs1981525:131756532:T:C	5	131756532	0.322626	19147	ref2: TG phase1 v3	rs4705940	AC034220.3		cis	Nerve_Tibial	8.43839e-05	pval	5	131737385	5	131646978	131705340	32045	GTEx_V7	GTEx Consortium 2017	29022597	r2
rs1981525:131756532:T:C	5	131756532	0.300045	15876	ref2: TG phase1 v3	rs13168774	AC034220.3		cis	Pituitary	8.35111e-06	pval	5	131740656	5	131646978	131705340	35316	GTEx_V7	GTEx Consortium 2017	29022597	p
rs1981525:131756532:T:C	5	131756532	0.320723	26480	ref2: TG phase1 v3	rs397999277	AC034220.3		cis	Pituitary	1.09381e-05	pval	5	131730052	5	131646978	131705340	24712	GTEx_V7	GTEx Consortium 2017	29022597	r2
rs1981525:131756532:T:C	5	131756532	0.315483	27414	ref2: TG phase1 v3	rs274549	AC034220.3		cis	Skin_Sun_Exposed_Lower_leg	1.91467e-07	pval	5	131729118	5	131646978	131705340	23778	GTEx_V7	GTEx Consortium 2017	29022597	p
rs1981525:131756532:T:C	5	131756532	0.322626	19147	ref2: TG phase1 v3	rs4705940	AC034220.3		cis	Skin_Sun_Exposed_Lower_leg	1.33049e-06	pval	5	131737385	5	131646978	131705340	32045	GTEx_V7	GTEx Consortium 2017	29022597	r2
rs1981525:131756532:T:C	5	131756532	0.300045	15876	ref2: TG phase1 v3	rs13168774	AC034220.3		cis	Thyroid	6.45211e-14	pval	5	131740656	5	131646978	131705340	35316	GTEx_V7	GTEx Consortium 2017	29022597	p
rs1981525:131756532:T:C	5	131756532	0.322626	19147	ref2: TG phase1 v3	rs4705940	AC034220.3		cis	Thyroid	4.84556e-11	pval	5	131737385	5	131646978	131705340	32045	GTEx_V7	GTEx Consortium 2017	29022597	r2
rs1981525:131756532:T:C	5	131756532	0.313255	17126	ref2: TG phase1 v3	rs13184651	ACSL6		cis	Brain_Cerebellum	1.95256e-06	pval	5	131773658	5	131142683	131347936	425722	GTEx_V7	GTEx Consortium 2017	29022597	p
rs1981525:131756532:T:C	5	131756532	0.314542	3399	ref1: TG phase3 v5	rs3072819	ACSL6		cis	Brain_Cerebellum	3.43169e-06	pval	5	131759931	5	131142683	131347936	411995	GTEx_V7	GTEx Consortium 2017	29022597	r2
rs1981525:131756532:T:C	5	131756532	0.302983	2180	ref1: TG phase3 v5	rs2269822	ACSL6	ILMN_1737418	cis	PBMC and Whole Blood	0.00018867	pval	5	131758712	5	131289152	131347349	411363	LIFE A1&B3 hierarch.FDR	Kirsten 2018	in preparation	p
rs1981525:131756532:T:C	5	131756532	0.314542	3547	ref1: TG phase3 v5	rs1859085	ACSL6	ILMN_1737418	cis	PBMC and Whole Blood	0.000367213	pval	5	131760079	5	131289152	131347349	412730	LIFE A1&B3 hierarch.FDR	Kirsten 2018	in preparation	r2
rs1981525:131756532:T:C	5	131756532	0.314542	3886	ref1: TG phase3 v5	rs4608913	ACSL6	ILMN_1737418	cis	Whole Blood	1.78893e-07	pval	5	131760418	5	131289152	131347349	413069	LIFE A1 hierarch.FDR	Kirsten 2018	in preparation	p
rs1981525:131756532:T:C	5	131756532	0.314542	3547	ref1: TG phase3 v5	rs1859085	ACSL6	ILMN_1737418	cis	Whole Blood	8.4275e-07	pval	5	131760079	5	131289152	131347349	412730	LIFE A1 hierarch.FDR	Kirsten 2018	in preparation	r2
rs1981525:131756532:T:C	5	131756532	0.304615	15384	ref1: TG phase3 v5	5:131771916	ACSL6	2874920	cis	Whole_Blood	6.08836e-19	pval	5	131771916	5	130854094	131347881	424035	Framingham Heart Study	Joehanes_2017	28122634	p
rs1981525:131756532:T:C	5	131756532	0.314542	3547	ref1: TG phase3 v5	5:131760079	ACSL6	2874920	cis	Whole_Blood	1.27585e-17	pval	5	131760079	5	130854094	131347881	412198	Framingham Heart Study	Joehanes_2017	28122634	r2
rs1981525:131756532:T:C	5	131756532	0.306806	426979	ref2: TG phase1 v3	rs3914020	ACSL6		cis	Whole_Blood	9.25961e-05	pval	5	131329553	5	131142683	131347936	0	GTEx_V7	GTEx Consortium 2017	29022597	r2 & p
rs1981525:131756532:T:C	5	131756532	0.314542	3547	ref1: TG phase3 v5	rs1859085	ACSL6	20570	cis	blood	2.29125e-13	pval	5	131760079	5	131296284	131296285	463794	eQTLgen in prep.	Vossa 2018 in prep.	eQTLgen in prep.	r2 & p
rs1981525:131756532:T:C	5	131756532	0.315483	27414	ref2: TG phase1 v3	rs274549	AFF4		cis	Brain_Frontal_Cortex_BA9	9.69243e-06	pval	5	131729118	5	132211071	132299326	481953	GTEx_V7	GTEx Consortium 2017	29022597	p
rs1981525:131756532:T:C	5	131756532	0.322626	19147	ref2: TG phase1 v3	rs4705940	AFF4		cis	Brain_Frontal_Cortex_BA9	1.29676e-05	pval	5	131737385	5	132211071	132299326	473686	GTEx_V7	GTEx Consortium 2017	29022597	r2
rs1981525:131756532:T:C	5	131756532	0.314542	3399	ref1: TG phase3 v5	rs3072819	C5orf56		cis	Muscle_Skeletal	9.44812e-05	pval	5	131759931	5	131746328	131811736	0	GTEx_V7	GTEx Consortium 2017	29022597	r2 & p
rs1981525:131756532:T:C	5	131756532	0.320723	26480	ref2: TG phase1 v3	chr5:131730052:D	CDC42SE2	ILMN_2313926	cis	PBMC and Whole Blood	0.000104001	pval	5	131730052	5	130599702	130730380	999672	LIFE A1&B3 hierarch.FDR	Kirsten 2018	in preparation	p
rs1981525:131756532:T:C	5	131756532	0.751756	28097	ref1: TG phase3 v5	rs10080188	CDC42SE2	ILMN_1735594	cis	PBMC and Whole Blood	0.0020582	pval	5	131728435	5	130599702	130730380	998055	LIFE A1&B3 hierarch.FDR	Kirsten 2018	in preparation	r2
rs1981525:131756532:T:C	5	131756532	0.320762	27820	ref2: TG phase1 v3	rs274550	CDC42SE2	ILMN_2313926	cis	PBMC	0.000819521	pval	5	131728712	5	130599702	130730380	998332	LIFE B3 hierarch.FDR	Kirsten 2018	in preparation	r2 & p
rs1981525:131756532:T:C	5	131756532	0.637333	148811	ref1: TG phase3 v5	rs10479001	FNIP1		cis	Esophagus_Muscularis	0.00013949	pval	5	131607721	5	130977407	131132710	475011	GTEx_V7	GTEx Consortium 2017	29022597	r2 & p
rs1981525:131756532:T:C	5	131756532	0.323549	409459	ref2: TG phase1 v3	5:131347073	FNIP1	2874794	cis	Whole_Blood	5.67806e-06	pval	5	131347073	5	130732373	131132729	214344	Framingham Heart Study	Joehanes_2017	28122634	r2 & p
rs1981525:131756532:T:C	5	131756532	0.314542	3547	ref1: TG phase3 v5	rs1859085	FNIP1	26063	cis	blood	7.76877e-09	pval	5	131760079	5	130761917	130761918	998161	eQTLgen in prep.	Vossa 2018 in prep.	eQTLgen in prep.	r2 & p
rs1981525:131756532:T:C	5	131756532	0.306806	426979	ref2: TG phase1 v3	rs3914020	HINT1	ILMN_1807710	cis	PBMC and Whole Blood	1.10376e-26	pval	5	131329553	5	130494875	130501034	828519	LIFE A1&B3 hierarch.FDR	Kirsten 2018	in preparation	p
rs1981525:131756532:T:C	5	131756532	1	569	ref1: TG phase3 v5	rs1004234	HINT1	ILMN_1807710	trans	PBMC and Whole Blood	1.10227e-09	pval	5	131757101	5	130494875	130501034	1256067	LIFE A1&B3 hierarch.FDR	Kirsten 2018	in preparation	r2
rs1981525:131756532:T:C	5	131756532	0.306806	426979	ref2: TG phase1 v3	rs3914020	HINT1	ILMN_1807710	cis	PBMC	3.594e-12	pval	5	131329553	5	130494875	130501034	828519	LIFE B3 hierarch.FDR	Kirsten 2018	in preparation	p
rs1981525:131756532:T:C	5	131756532	0.366575	320168	ref2: TG phase1 v3	rs10065631	HINT1	ILMN_1807710	cis	PBMC	9.41287e-12	pval	5	131436364	5	130494875	130501034	935330	LIFE B3 hierarch.FDR	Kirsten 2018	in preparation	r2
rs1981525:131756532:T:C	5	131756532	0.306806	426979	ref2: TG phase1 v3	rs3914020	HINT1		cis	Skin_Not_Sun_Exposed_Suprapubic	3.52675e-05	pval	5	131329553	5	130494720	130507428	822125	GTEx_V7	GTEx Consortium 2017	29022597	r2 & p
rs1981525:131756532:T:C	5	131756532	0.306806	426979	ref2: TG phase1 v3	rs3914020	HINT1	ILMN_1807710	cis	Whole Blood	8.72112e-17	pval	5	131329553	5	130494875	130501034	828519	LIFE A1 hierarch.FDR	Kirsten 2018	in preparation	p
rs1981525:131756532:T:C	5	131756532	0.949467	12431	ref2: TG phase1 v3	rs13189284	HINT1	ILMN_1807710	trans	Whole Blood	4.14895e-08	pval	5	131744101	5	130494875	130501034	1243067	LIFE A1 hierarch.FDR	Kirsten 2018	in preparation	r2
rs1981525:131756532:T:C	5	131756532	0.306806	426979	ref2: TG phase1 v3	5:131329553	HINT1	2874686	cis	Whole_Blood	8.25087e-54	pval	5	131329553	5	130494677	130560141	769412	Framingham Heart Study	Joehanes_2017	28122634	p
rs1981525:131756532:T:C	5	131756532	1	1055	ref1: TG phase3 v5	5:131755477	HINT1	2874686	trans	Whole_Blood	1.1984e-18	pval	5	131755477	5	130494677	130560141	1195336	Framingham Heart Study	Joehanes_2017	28122634	r2
rs1981525:131756532:T:C	5	131756532	0.320723	26480	ref2: TG phase1 v3	chr5:131730052:D	HSPA4	ILMN_2395043	cis	PBMC and Whole Blood	0.00424461	pval	5	131730052	5	132387662	132440708	657610	LIFE A1&B3 hierarch.FDR	Kirsten 2018	in preparation	r2 & p
rs1981525:131756532:T:C	5	131756532	0.315483	15034	ref2: TG phase1 v3	rs2897160	HSPA4	ILMN_2395043	cis	Whole Blood	0.000165692	pval	5	131741498	5	132387662	132440708	646164	LIFE A1 hierarch.FDR	Kirsten 2018	in preparation	p
rs1981525:131756532:T:C	5	131756532	0.322626	19147	ref2: TG phase1 v3	rs4705940	HSPA4	ILMN_2395043	cis	Whole Blood	0.000725082	pval	5	131737385	5	132387662	132440708	650277	LIFE A1 hierarch.FDR	Kirsten 2018	in preparation	r2
rs1981525:131756532:T:C	5	131756532	0.320762	17099	ref2: TG phase1 v3	rs6893782	IL5	ILMN_1709300	cis	Whole Blood	0.000107962	pval	5	131739433	5	131877136	131879214	137703	LIFE A1 hierarch.FDR	Kirsten 2018	in preparation	p
rs1981525:131756532:T:C	5	131756532	0.322626	19147	ref2: TG phase1 v3	rs4705940	IL5	ILMN_1709300	cis	Whole Blood	0.000131862	pval	5	131737385	5	131877136	131879214	139751	LIFE A1 hierarch.FDR	Kirsten 2018	in preparation	r2
rs1981525:131756532:T:C	5	131756532	0.313255	20435	ref2: TG phase1 v3	5:131776967	IL5	2875384	cis	Whole_Blood	2.9363e-05	pval	5	131776967	5	131877136	131879214	100169	Framingham Heart Study	Joehanes_2017	28122634	p
rs1981525:131756532:T:C	5	131756532	0.314542	3547	ref1: TG phase3 v5	5:131760079	IL5	2875384	cis	Whole_Blood	5.97035e-05	pval	5	131760079	5	131877136	131879214	117057	Framingham Heart Study	Joehanes_2017	28122634	r2
rs1981525:131756532:T:C	5	131756532	0.302983	2180	ref1: TG phase3 v5	rs2269822	IRF1	ILMN_1708375	cis	PBMC and Whole Blood	1.04311e-10	pval	5	131758712	5	131817301	131826465	58589	LIFE A1&B3 hierarch.FDR	Kirsten 2018	in preparation	p
rs1981525:131756532:T:C	5	131756532	1	569	ref1: TG phase3 v5	rs1004234	IRF1	ILMN_1708375	cis	PBMC and Whole Blood	0.00184285	pval	5	131757101	5	131817301	131826465	60200	LIFE A1&B3 hierarch.FDR	Kirsten 2018	in preparation	r2
rs1981525:131756532:T:C	5	131756532	0.302983	2180	ref1: TG phase3 v5	rs2269822	IRF1	ILMN_1708375	cis	PBMC	4.73634e-14	pval	5	131758712	5	131817301	131826465	58589	LIFE B3 hierarch.FDR	Kirsten 2018	in preparation	p
rs1981525:131756532:T:C	5	131756532	1	569	ref1: TG phase3 v5	rs1004234	IRF1	ILMN_1708375	cis	PBMC	0.00012254	pval	5	131757101	5	131817301	131826465	60200	LIFE B3 hierarch.FDR	Kirsten 2018	in preparation	r2
rs1981525:131756532:T:C	5	131756532	0.320762	17099	ref2: TG phase1 v3	rs6893782	IRF1	6250064	cis	blood	0.000436783	pval	5	131739433	5	131776131	131831259	36698	westra_2013	Westra_2013	24013639	p
rs1981525:131756532:T:C	5	131756532	0.320762	27820	ref2: TG phase1 v3	rs274550	IRF1	6250064	cis	blood	0.000639696	pval	5	131728712	5	131776131	131831259	47419	westra_2013	Westra_2013	24013639	r2
rs1981525:131756532:T:C	5	131756532	0.302009	7571	ref2: TG phase1 v3	rs725580	KRT34		trans	endometrial tumors	2.09e-08	pval	5	131764103	17	39533902	39538655		TableS1	Kompass_2011	21226949	r2 & p
rs1981525:131756532:T:C	5	131756532	0.306806	426979	ref2: TG phase1 v3	rs3914020	LYRM7		cis	Skin_Sun_Exposed_Lower_leg	4.90315e-06	pval	5	131329553	5	130506503	130541119	788434	GTEx_V7	GTEx Consortium 2017	29022597	r2 & p
rs1981525:131756532:T:C	5	131756532	0.304615	15384	ref1: TG phase3 v5	5:131771916	MEIKIN	2874920	cis	Whole_Blood	6.08836e-19	pval	5	131771916	5	130854094	131347881	424035	Framingham Heart Study	Joehanes_2017	28122634	p
rs1981525:131756532:T:C	5	131756532	0.314542	3547	ref1: TG phase3 v5	5:131760079	MEIKIN	2874920	cis	Whole_Blood	1.27585e-17	pval	5	131760079	5	130854094	131347881	412198	Framingham Heart Study	Joehanes_2017	28122634	r2
rs1981525:131756532:T:C	5	131756532	0.349224	341882	ref2: TG phase1 v3	rs28551583	P4HA2	ILMN_1795778	cis	PBMC and Whole Blood	0.000261896	pval	5	131414650	5	131528306	131563556	113656	LIFE A1&B3 hierarch.FDR	Kirsten 2018	in preparation	p
rs1981525:131756532:T:C	5	131756532	1	569	ref1: TG phase3 v5	rs1004234	P4HA2	ILMN_1795778	cis	PBMC and Whole Blood	0.00189821	pval	5	131757101	5	131528306	131563556	193545	LIFE A1&B3 hierarch.FDR	Kirsten 2018	in preparation	r2
rs1981525:131756532:T:C	5	131756532	0.349224	341882	ref2: TG phase1 v3	rs28551583	P4HA2	ILMN_1795778	cis	PBMC	0.00015377	pval	5	131414650	5	131528306	131563556	113656	LIFE B3 hierarch.FDR	Kirsten 2018	in preparation	p
rs1981525:131756532:T:C	5	131756532	0.751756	28097	ref1: TG phase3 v5	rs10080188	P4HA2	ILMN_1795778	cis	PBMC	0.00264361	pval	5	131728435	5	131528306	131563556	164879	LIFE B3 hierarch.FDR	Kirsten 2018	in preparation	r2
rs1981525:131756532:T:C	5	131756532	0.949467	12431	ref2: TG phase1 v3	5:131744101	P4HA2	2875257	cis	Whole_Blood	1.58562e-10	pval	5	131744101	5	131584600	131630998	113103	Framingham Heart Study	Joehanes_2017	28122634	p
rs1981525:131756532:T:C	5	131756532	1	1055	ref1: TG phase3 v5	5:131755477	P4HA2	2875257	cis	Whole_Blood	4.5772e-10	pval	5	131755477	5	131584600	131630998	124479	Framingham Heart Study	Joehanes_2017	28122634	r2
rs1981525:131756532:T:C	5	131756532	0.949467	12431	ref2: TG phase1 v3	rs13189284	P4HA2		cis	lcl	0.0297305	q-value	5	131744101	5	131528303	131563556	180545	hapmap_2012consensus	Sia_2012	22171328	r2 & p
rs1981525:131756532:T:C	5	131756532	0.314542	3399	ref1: TG phase3 v5	rs3072819	RAD50		cis	Lung	1.29447e-05	pval	5	131759931	5	131891711	131980313	131780	GTEx_V7	GTEx Consortium 2017	29022597	r2 & p
rs1981525:131756532:T:C	5	131756532	0.314542	3399	ref1: TG phase3 v5	rs3072819	RAD50		cis	Spleen	3.78219e-06	pval	5	131759931	5	131891711	131980313	131780	GTEx_V7	GTEx Consortium 2017	29022597	r2 & p
rs1981525:131756532:T:C	5	131756532	0.302983	1782	ref1: TG phase3 v5	5:131758314	RAD50	2828564	cis	Whole_Blood	1.4481e-05	pval	5	131758314	5	131746580	131982029	0	Framingham Heart Study	Joehanes_2017	28122634	p
rs1981525:131756532:T:C	5	131756532	0.314542	3547	ref1: TG phase3 v5	5:131760079	RAD50	2828564	cis	Whole_Blood	1.96834e-05	pval	5	131760079	5	131746580	131982029	0	Framingham Heart Study	Joehanes_2017	28122634	r2
rs1981525:131756532:T:C	5	131756532	0.304615	15384	ref1: TG phase3 v5	rs11958162	RAPGEF6		cis	Nerve_Tibial	8.54931e-06	pval	5	131771916	5	130759614	130970929	800987	GTEx_V7	GTEx Consortium 2017	29022597	p
rs1981525:131756532:T:C	5	131756532	0.314542	3399	ref1: TG phase3 v5	rs3072819	RAPGEF6		cis	Nerve_Tibial	6.4714e-05	pval	5	131759931	5	130759614	130970929	789002	GTEx_V7	GTEx Consortium 2017	29022597	r2
rs1981525:131756532:T:C	5	131756532	0.314542	3918	ref1: TG phase3 v5	rs4588594	RAPGEF6	ILMN_1725992	cis	PBMC and Whole Blood	8.74749e-15	pval	5	131760450	5	130759616	130970929	789521	LIFE A1&B3 hierarch.FDR	Kirsten 2018	in preparation	p
rs1981525:131756532:T:C	5	131756532	0.314542	3547	ref1: TG phase3 v5	rs1859085	RAPGEF6	ILMN_1725992	cis	PBMC and Whole Blood	1.15225e-14	pval	5	131760079	5	130759616	130970929	789150	LIFE A1&B3 hierarch.FDR	Kirsten 2018	in preparation	r2
rs1981525:131756532:T:C	5	131756532	0.302009	7571	ref2: TG phase1 v3	rs725580	RAPGEF6	ILMN_1725992	cis	PBMC	8.77631e-07	pval	5	131764103	5	130759616	130970929	793174	LIFE B3 hierarch.FDR	Kirsten 2018	in preparation	p
rs1981525:131756532:T:C	5	131756532	0.314542	3547	ref1: TG phase3 v5	rs1859085	RAPGEF6	ILMN_1725992	cis	PBMC	1.19499e-06	pval	5	131760079	5	130759616	130970929	789150	LIFE B3 hierarch.FDR	Kirsten 2018	in preparation	r2
rs1981525:131756532:T:C	5	131756532	0.314542	3547	ref1: TG phase3 v5	rs1859085	RAPGEF6	ILMN_1725992	cis	Whole Blood	1.47815e-09	pval	5	131760079	5	130759616	130970929	789150	LIFE A1 hierarch.FDR	Kirsten 2018	in preparation	r2 & p
rs1981525:131756532:T:C	5	131756532	0.323549	409459	ref2: TG phase1 v3	5:131347073	RAPGEF6	2874794	cis	Whole_Blood	5.67806e-06	pval	5	131347073	5	130732373	131132729	214344	Framingham Heart Study	Joehanes_2017	28122634	r2 & p
rs1981525:131756532:T:C	5	131756532	0.314542	3547	ref1: TG phase3 v5	rs1859085	RAPGEF6	26063	cis	blood	7.76877e-09	pval	5	131760079	5	130761917	130761918	998161	eQTLgen in prep.	Vossa 2018 in prep.	eQTLgen in prep.	r2 & p
rs1981525:131756532:T:C	5	131756532	0.303477	233979	ref1: TG phase3 v5	rs114089912	SHROOM1	ILMN_1738322	cis	PBMC	3.51901e-06	pval	5	131990511	5	132157835	132166590	167324	LIFE B3 hierarch.FDR	Kirsten 2018	in preparation	p
rs1981525:131756532:T:C	5	131756532	0.789404	45691	ref1: TG phase3 v5	rs113437942	SHROOM1	ILMN_1738322	cis	PBMC	0.00365049	pval	5	131802223	5	132157835	132166590	355612	LIFE B3 hierarch.FDR	Kirsten 2018	in preparation	r2
rs1981525:131756532:T:C	5	131756532	0.300045	15876	ref2: TG phase1 v3	5:131740656	SHROOM1	2875491	cis	Whole_Blood	8.44112e-05	pval	5	131740656	5	132155904	132167041	415248	Framingham Heart Study	Joehanes_2017	28122634	r2 & p
rs1981525:131756532:T:C	5	131756532	0.315483	30700	ref2: TG phase1 v3	rs274553	SLC22A4		cis	Cells_Transformed_fibroblasts	5.63318e-05	pval	5	131725832	5	131630136	131679899	45933	GTEx_V7	GTEx Consortium 2017	29022597	p
rs1981525:131756532:T:C	5	131756532	0.320723	26480	ref2: TG phase1 v3	rs397999277	SLC22A4		cis	Cells_Transformed_fibroblasts	0.000101512	pval	5	131730052	5	131630136	131679899	50153	GTEx_V7	GTEx Consortium 2017	29022597	r2
rs1981525:131756532:T:C	5	131756532	0.698594	84870	ref1: TG phase3 v5	rs12777	SLC22A4	ILMN_2050911	cis	PBMC and Whole Blood	9.32321e-24	pval	5	131671662	5	131630145	131679897	0	LIFE A1&B3 hierarch.FDR	Kirsten 2018	in preparation	p
rs1981525:131756532:T:C	5	131756532	1	569	ref1: TG phase3 v5	rs1004234	SLC22A4	ILMN_1685057	cis	PBMC and Whole Blood	1.92604e-14	pval	5	131757101	5	131630145	131679897	77204	LIFE A1&B3 hierarch.FDR	Kirsten 2018	in preparation	r2
rs1981525:131756532:T:C	5	131756532	0.698594	84870	ref1: TG phase3 v5	rs12777	SLC22A4	ILMN_2050911	cis	PBMC	9.78755e-13	pval	5	131671662	5	131630145	131679897	0	LIFE B3 hierarch.FDR	Kirsten 2018	in preparation	p
rs1981525:131756532:T:C	5	131756532	1	569	ref1: TG phase3 v5	rs1004234	SLC22A4	ILMN_1685057	cis	PBMC	3.64376e-08	pval	5	131757101	5	131630145	131679897	77204	LIFE B3 hierarch.FDR	Kirsten 2018	in preparation	r2
rs1981525:131756532:T:C	5	131756532	0.698594	84870	ref1: TG phase3 v5	rs12777	SLC22A4	ILMN_2050911	cis	Whole Blood	3.80663e-12	pval	5	131671662	5	131630145	131679897	0	LIFE A1 hierarch.FDR	Kirsten 2018	in preparation	p
rs1981525:131756532:T:C	5	131756532	1	569	ref1: TG phase3 v5	rs1004234	SLC22A4	ILMN_1685057	cis	Whole Blood	1.69363e-07	pval	5	131757101	5	131630145	131679897	77204	LIFE A1 hierarch.FDR	Kirsten 2018	in preparation	r2
rs1981525:131756532:T:C	5	131756532	0.698594	84870	ref1: TG phase3 v5	5:131671662	SLC22A4	2828479	cis	Whole_Blood	4.06163e-07	pval	5	131671662	5	131630071	131702455	0	Framingham Heart Study	Joehanes_2017	28122634	p
rs1981525:131756532:T:C	5	131756532	0.949467	12431	ref2: TG phase1 v3	5:131744101	SLC22A4	2828479	cis	Whole_Blood	1.24337e-05	pval	5	131744101	5	131630071	131702455	41646	Framingham Heart Study	Joehanes_2017	28122634	r2
rs1981525:131756532:T:C	5	131756532	0.42943	116333	ref1: TG phase3 v5	rs739719	SLC22A4	6040398	cis	blood	8.7e-10	pval	5	131872865	5	131630144	131679899	192966	common	Fehrmann_2011	21829388	r2 & p
rs1981525:131756532:T:C	5	131756532	0.317632	14836	ref2: TG phase1 v3	rs2405522	SLC22A4	6040398	cis	blood	9.13618e-27	pval	5	131741696	5	131630144	131679899	61797	westra_2013	Westra_2013	24013639	p
rs1981525:131756532:T:C	5	131756532	0.42943	116333	ref1: TG phase3 v5	rs739719	SLC22A4	6040398	cis	blood	2.33751e-24	pval	5	131872865	5	131630144	131679899	192966	westra_2013	Westra_2013	24013639	r2
rs1981525:131756532:T:C	5	131756532	0.637333	144245	ref1: TG phase3 v5	rs13357124	SLC22A4	49654	cis	blood	1.15004e-27	pval	5	131612287	5	131679597	131679598	67310	eQTLgen in prep.	Vossa 2018 in prep.	eQTLgen in prep.	p
rs1981525:131756532:T:C	5	131756532	1	569	ref1: TG phase3 v5	rs1004234	SLC22A4	49654	cis	blood	5.12841e-08	pval	5	131757101	5	131679597	131679598	77503	eQTLgen in prep.	Vossa 2018 in prep.	eQTLgen in prep.	r2
rs1981525:131756532:T:C	5	131756532	0.313255	17126	ref2: TG phase1 v3	rs13184651	SLC22A5		cis	Brain_Caudate_basal_ganglia	1.36277e-05	pval	5	131773658	5	131705444	131731306	42352	GTEx_V7	GTEx Consortium 2017	29022597	p
rs1981525:131756532:T:C	5	131756532	0.314542	3399	ref1: TG phase3 v5	rs3072819	SLC22A5		cis	Brain_Caudate_basal_ganglia	2.37916e-05	pval	5	131759931	5	131705444	131731306	28625	GTEx_V7	GTEx Consortium 2017	29022597	r2
rs1981525:131756532:T:C	5	131756532	0.313255	20435	ref2: TG phase1 v3	rs10066378	SLC22A5		cis	Brain_Nucleus_accumbens_basal_ganglia	4.44047e-07	pval	5	131776967	5	131705444	131731306	45661	GTEx_V7	GTEx Consortium 2017	29022597	p
rs1981525:131756532:T:C	5	131756532	0.314542	3399	ref1: TG phase3 v5	rs3072819	SLC22A5		cis	Brain_Nucleus_accumbens_basal_ganglia	2.20084e-06	pval	5	131759931	5	131705444	131731306	28625	GTEx_V7	GTEx Consortium 2017	29022597	r2
rs1981525:131756532:T:C	5	131756532	0.313255	17126	ref2: TG phase1 v3	rs13184651	SLC22A5		cis	Brain_Putamen_basal_ganglia	1.58623e-06	pval	5	131773658	5	131705444	131731306	42352	GTEx_V7	GTEx Consortium 2017	29022597	p
rs1981525:131756532:T:C	5	131756532	0.314542	3399	ref1: TG phase3 v5	rs3072819	SLC22A5		cis	Brain_Putamen_basal_ganglia	1.19405e-05	pval	5	131759931	5	131705444	131731306	28625	GTEx_V7	GTEx Consortium 2017	29022597	r2
rs1981525:131756532:T:C	5	131756532	0.322626	19147	ref2: TG phase1 v3	rs4705940	SLC22A5	ILMN_1699357	cis	PBMC and Whole Blood	1.54714e-69	pval	5	131737385	5	131705401	131731302	6083	LIFE A1&B3 hierarch.FDR	Kirsten 2018	in preparation	p
rs1981525:131756532:T:C	5	131756532	1	569	ref1: TG phase3 v5	rs1004234	SLC22A5	ILMN_1699357	cis	PBMC and Whole Blood	5.62977e-14	pval	5	131757101	5	131705401	131731302	25799	LIFE A1&B3 hierarch.FDR	Kirsten 2018	in preparation	r2
rs1981525:131756532:T:C	5	131756532	0.322626	19147	ref2: TG phase1 v3	rs4705940	SLC22A5	ILMN_1699357	cis	PBMC	6.98294e-57	pval	5	131737385	5	131705401	131731302	6083	LIFE B3 hierarch.FDR	Kirsten 2018	in preparation	p
rs1981525:131756532:T:C	5	131756532	1	569	ref1: TG phase3 v5	rs1004234	SLC22A5	ILMN_1699357	cis	PBMC	4.08452e-10	pval	5	131757101	5	131705401	131731302	25799	LIFE B3 hierarch.FDR	Kirsten 2018	in preparation	r2
rs1981525:131756532:T:C	5	131756532	0.322626	19147	ref2: TG phase1 v3	rs4705940	SLC22A5	ILMN_1699357	cis	Whole Blood	2.33778e-16	pval	5	131737385	5	131705401	131731302	6083	LIFE A1 hierarch.FDR	Kirsten 2018	in preparation	p
rs1981525:131756532:T:C	5	131756532	1	569	ref1: TG phase3 v5	rs1004234	SLC22A5	ILMN_1699357	cis	Whole Blood	1.1234e-06	pval	5	131757101	5	131705401	131731302	25799	LIFE A1 hierarch.FDR	Kirsten 2018	in preparation	r2
rs1981525:131756532:T:C	5	131756532	0.322626	19147	ref2: TG phase1 v3	5:131737385	SLC22A5	2828520	cis	Whole_Blood	1.0595e-29	pval	5	131737385	5	131705428	131731305	6080	Framingham Heart Study	Joehanes_2017	28122634	r2 & p
rs1981525:131756532:T:C	5	131756532	0.306045	24076	ref2: TG phase1 v3	rs7705826	SLC22A5	7050180	cis	blood	4.9e-10	pval	5	131732456	5	131705400	131731306	1150	common	Fehrmann_2011	21829388	r2 & p
rs1981525:131756532:T:C	5	131756532	0.320762	27820	ref2: TG phase1 v3	rs274550	SLC22A5	7050180	cis	blood	7.60452e-16	pval	5	131728712	5	131705400	131731306	0	westra_2013	Westra_2013	24013639	r2 & p
rs1981525:131756532:T:C	5	131756532	0.322626	19147	ref2: TG phase1 v3	rs4705940	SLC22A5	55082	cis	blood	1.29587e-55	pval	5	131737385	5	131730982	131730983	6402	eQTLgen in prep.	Vossa 2018 in prep.	eQTLgen in prep.	p
rs1981525:131756532:T:C	5	131756532	1	569	ref1: TG phase3 v5	rs1004234	SLC22A5	55082	cis	blood	1.69145e-22	pval	5	131757101	5	131730982	131730983	26118	eQTLgen in prep.	Vossa 2018 in prep.	eQTLgen in prep.	r2
rs1981525:131756532:T:C	5	131756532	0.315483	30700	ref2: TG phase1 v3	rs274553	SLC22A5	205074_at	cis	lcl	6.4e-06	pval	5	131725832	5	131705400	131731306	0	dixon	Dixon_2007	17873877	r2 & p
rs1981525:131756532:T:C	5	131756532	0.312291	14304	ref2: TG phase1 v3	rs6596075	SLC22A5		cis	liver	1.34999e-05	pval	5	131742228	5	131705400	131731306	10922	Schadt	Schadt_2008	18462017	r2 & p
rs1981525:131756532:T:C	5	131756532	0.371382	92545	ref1: TG phase3 v5	rs77254187	UQCRQ	ILMN_1666471	cis	PBMC and Whole Blood	8.71796e-06	pval	5	131849077	5	132202319	132204536	353242	LIFE A1&B3 hierarch.FDR	Kirsten 2018	in preparation	p
rs1981525:131756532:T:C	5	131756532	1	569	ref1: TG phase3 v5	rs1004234	UQCRQ	ILMN_1666471	cis	PBMC and Whole Blood	0.000291502	pval	5	131757101	5	132202319	132204536	445218	LIFE A1&B3 hierarch.FDR	Kirsten 2018	in preparation	r2
rs1981525:131756532:T:C	5	131756532	0.371382	92545	ref1: TG phase3 v5	rs77254187	UQCRQ	ILMN_1666471	cis	PBMC	5.92392e-05	pval	5	131849077	5	132202319	132204536	353242	LIFE B3 hierarch.FDR	Kirsten 2018	in preparation	p
rs1981525:131756532:T:C	5	131756532	1	569	ref1: TG phase3 v5	rs1004234	UQCRQ	ILMN_1666471	cis	PBMC	0.00104422	pval	5	131757101	5	132202319	132204536	445218	LIFE B3 hierarch.FDR	Kirsten 2018	in preparation	r2
rs1981525:131756532:T:C	5	131756532	0.317632	14836	ref2: TG phase1 v3	rs2405522	UQCRQ	ILMN_1666471	cis	Whole Blood	0.00270977	pval	5	131741696	5	132202319	132204536	460623	LIFE A1 hierarch.FDR	Kirsten 2018	in preparation	r2 & p
rs1004234:131757101:A:G	5	131757101	0.315483	31269	ref2: TG phase1 v3	rs274553	AC034220.3		cis	Artery_Tibial	1.22293e-08	pval	5	131725832	5	131646978	131705340	20492	GTEx_V7	GTEx Consortium 2017	29022597	p
rs1004234:131757101:A:G	5	131757101	0.322626	19716	ref2: TG phase1 v3	rs4705940	AC034220.3		cis	Artery_Tibial	2.71634e-05	pval	5	131737385	5	131646978	131705340	32045	GTEx_V7	GTEx Consortium 2017	29022597	r2
rs1004234:131757101:A:G	5	131757101	0.315483	31269	ref2: TG phase1 v3	rs274553	AC034220.3		cis	Brain_Caudate_basal_ganglia	1.09495e-06	pval	5	131725832	5	131646978	131705340	20492	GTEx_V7	GTEx Consortium 2017	29022597	p
rs1004234:131757101:A:G	5	131757101	0.322626	19716	ref2: TG phase1 v3	rs4705940	AC034220.3		cis	Brain_Caudate_basal_ganglia	2.16366e-05	pval	5	131737385	5	131646978	131705340	32045	GTEx_V7	GTEx Consortium 2017	29022597	r2
rs1004234:131757101:A:G	5	131757101	0.320723	27049	ref2: TG phase1 v3	rs397999277	AC034220.3		cis	Esophagus_Mucosa	3.06201e-07	pval	5	131730052	5	131646978	131705340	24712	GTEx_V7	GTEx Consortium 2017	29022597	p
rs1004234:131757101:A:G	5	131757101	0.322626	19716	ref2: TG phase1 v3	rs4705940	AC034220.3		cis	Esophagus_Mucosa	4.13243e-06	pval	5	131737385	5	131646978	131705340	32045	GTEx_V7	GTEx Consortium 2017	29022597	r2
rs1004234:131757101:A:G	5	131757101	0.300844	26294	ref2: TG phase1 v3	rs274548	AC034220.3		cis	Muscle_Skeletal	4.37866e-08	pval	5	131730807	5	131646978	131705340	25467	GTEx_V7	GTEx Consortium 2017	29022597	p
rs1004234:131757101:A:G	5	131757101	0.322626	19716	ref2: TG phase1 v3	rs4705940	AC034220.3		cis	Muscle_Skeletal	7.9014e-06	pval	5	131737385	5	131646978	131705340	32045	GTEx_V7	GTEx Consortium 2017	29022597	r2
rs1004234:131757101:A:G	5	131757101	0.300045	16445	ref2: TG phase1 v3	rs13168774	AC034220.3		cis	Nerve_Tibial	6.2529e-06	pval	5	131740656	5	131646978	131705340	35316	GTEx_V7	GTEx Consortium 2017	29022597	p
rs1004234:131757101:A:G	5	131757101	0.322626	19716	ref2: TG phase1 v3	rs4705940	AC034220.3		cis	Nerve_Tibial	8.43839e-05	pval	5	131737385	5	131646978	131705340	32045	GTEx_V7	GTEx Consortium 2017	29022597	r2
rs1004234:131757101:A:G	5	131757101	0.300045	16445	ref2: TG phase1 v3	rs13168774	AC034220.3		cis	Pituitary	8.35111e-06	pval	5	131740656	5	131646978	131705340	35316	GTEx_V7	GTEx Consortium 2017	29022597	p
rs1004234:131757101:A:G	5	131757101	0.320723	27049	ref2: TG phase1 v3	rs397999277	AC034220.3		cis	Pituitary	1.09381e-05	pval	5	131730052	5	131646978	131705340	24712	GTEx_V7	GTEx Consortium 2017	29022597	r2
rs1004234:131757101:A:G	5	131757101	0.315483	27983	ref2: TG phase1 v3	rs274549	AC034220.3		cis	Skin_Sun_Exposed_Lower_leg	1.91467e-07	pval	5	131729118	5	131646978	131705340	23778	GTEx_V7	GTEx Consortium 2017	29022597	p
rs1004234:131757101:A:G	5	131757101	0.322626	19716	ref2: TG phase1 v3	rs4705940	AC034220.3		cis	Skin_Sun_Exposed_Lower_leg	1.33049e-06	pval	5	131737385	5	131646978	131705340	32045	GTEx_V7	GTEx Consortium 2017	29022597	r2
rs1004234:131757101:A:G	5	131757101	0.300045	16445	ref2: TG phase1 v3	rs13168774	AC034220.3		cis	Thyroid	6.45211e-14	pval	5	131740656	5	131646978	131705340	35316	GTEx_V7	GTEx Consortium 2017	29022597	p
rs1004234:131757101:A:G	5	131757101	0.322626	19716	ref2: TG phase1 v3	rs4705940	AC034220.3		cis	Thyroid	4.84556e-11	pval	5	131737385	5	131646978	131705340	32045	GTEx_V7	GTEx Consortium 2017	29022597	r2
rs1004234:131757101:A:G	5	131757101	0.313255	16557	ref2: TG phase1 v3	rs13184651	ACSL6		cis	Brain_Cerebellum	1.95256e-06	pval	5	131773658	5	131142683	131347936	425722	GTEx_V7	GTEx Consortium 2017	29022597	p
rs1004234:131757101:A:G	5	131757101	0.314542	2830	ref1: TG phase3 v5	rs3072819	ACSL6		cis	Brain_Cerebellum	3.43169e-06	pval	5	131759931	5	131142683	131347936	411995	GTEx_V7	GTEx Consortium 2017	29022597	r2
rs1004234:131757101:A:G	5	131757101	0.302983	1611	ref1: TG phase3 v5	rs2269822	ACSL6	ILMN_1737418	cis	PBMC and Whole Blood	0.00018867	pval	5	131758712	5	131289152	131347349	411363	LIFE A1&B3 hierarch.FDR	Kirsten 2018	in preparation	p
rs1004234:131757101:A:G	5	131757101	0.314542	2978	ref1: TG phase3 v5	rs1859085	ACSL6	ILMN_1737418	cis	PBMC and Whole Blood	0.000367213	pval	5	131760079	5	131289152	131347349	412730	LIFE A1&B3 hierarch.FDR	Kirsten 2018	in preparation	r2
rs1004234:131757101:A:G	5	131757101	0.314542	3317	ref1: TG phase3 v5	rs4608913	ACSL6	ILMN_1737418	cis	Whole Blood	1.78893e-07	pval	5	131760418	5	131289152	131347349	413069	LIFE A1 hierarch.FDR	Kirsten 2018	in preparation	p
rs1004234:131757101:A:G	5	131757101	0.314542	2978	ref1: TG phase3 v5	rs1859085	ACSL6	ILMN_1737418	cis	Whole Blood	8.4275e-07	pval	5	131760079	5	131289152	131347349	412730	LIFE A1 hierarch.FDR	Kirsten 2018	in preparation	r2
rs1004234:131757101:A:G	5	131757101	0.304615	14815	ref1: TG phase3 v5	5:131771916	ACSL6	2874920	cis	Whole_Blood	6.08836e-19	pval	5	131771916	5	130854094	131347881	424035	Framingham Heart Study	Joehanes_2017	28122634	p
rs1004234:131757101:A:G	5	131757101	0.314542	2978	ref1: TG phase3 v5	5:131760079	ACSL6	2874920	cis	Whole_Blood	1.27585e-17	pval	5	131760079	5	130854094	131347881	412198	Framingham Heart Study	Joehanes_2017	28122634	r2
rs1004234:131757101:A:G	5	131757101	0.306806	427548	ref2: TG phase1 v3	rs3914020	ACSL6		cis	Whole_Blood	9.25961e-05	pval	5	131329553	5	131142683	131347936	0	GTEx_V7	GTEx Consortium 2017	29022597	r2 & p
rs1004234:131757101:A:G	5	131757101	0.314542	2978	ref1: TG phase3 v5	rs1859085	ACSL6	20570	cis	blood	2.29125e-13	pval	5	131760079	5	131296284	131296285	463794	eQTLgen in prep.	Vossa 2018 in prep.	eQTLgen in prep.	r2 & p
rs1004234:131757101:A:G	5	131757101	0.315483	27983	ref2: TG phase1 v3	rs274549	AFF4		cis	Brain_Frontal_Cortex_BA9	9.69243e-06	pval	5	131729118	5	132211071	132299326	481953	GTEx_V7	GTEx Consortium 2017	29022597	p
rs1004234:131757101:A:G	5	131757101	0.322626	19716	ref2: TG phase1 v3	rs4705940	AFF4		cis	Brain_Frontal_Cortex_BA9	1.29676e-05	pval	5	131737385	5	132211071	132299326	473686	GTEx_V7	GTEx Consortium 2017	29022597	r2
rs1004234:131757101:A:G	5	131757101	0.314542	2830	ref1: TG phase3 v5	rs3072819	C5orf56		cis	Muscle_Skeletal	9.44812e-05	pval	5	131759931	5	131746328	131811736	0	GTEx_V7	GTEx Consortium 2017	29022597	r2 & p
rs1004234:131757101:A:G	5	131757101	0.320723	27049	ref2: TG phase1 v3	chr5:131730052:D	CDC42SE2	ILMN_2313926	cis	PBMC and Whole Blood	0.000104001	pval	5	131730052	5	130599702	130730380	999672	LIFE A1&B3 hierarch.FDR	Kirsten 2018	in preparation	p
rs1004234:131757101:A:G	5	131757101	0.751756	28666	ref1: TG phase3 v5	rs10080188	CDC42SE2	ILMN_1735594	cis	PBMC and Whole Blood	0.0020582	pval	5	131728435	5	130599702	130730380	998055	LIFE A1&B3 hierarch.FDR	Kirsten 2018	in preparation	r2
rs1004234:131757101:A:G	5	131757101	0.320762	28389	ref2: TG phase1 v3	rs274550	CDC42SE2	ILMN_2313926	cis	PBMC	0.000819521	pval	5	131728712	5	130599702	130730380	998332	LIFE B3 hierarch.FDR	Kirsten 2018	in preparation	r2 & p
rs1004234:131757101:A:G	5	131757101	0.637333	149380	ref1: TG phase3 v5	rs10479001	FNIP1		cis	Esophagus_Muscularis	0.00013949	pval	5	131607721	5	130977407	131132710	475011	GTEx_V7	GTEx Consortium 2017	29022597	r2 & p
rs1004234:131757101:A:G	5	131757101	0.323549	410028	ref2: TG phase1 v3	5:131347073	FNIP1	2874794	cis	Whole_Blood	5.67806e-06	pval	5	131347073	5	130732373	131132729	214344	Framingham Heart Study	Joehanes_2017	28122634	r2 & p
rs1004234:131757101:A:G	5	131757101	0.314542	2978	ref1: TG phase3 v5	rs1859085	FNIP1	26063	cis	blood	7.76877e-09	pval	5	131760079	5	130761917	130761918	998161	eQTLgen in prep.	Vossa 2018 in prep.	eQTLgen in prep.	r2 & p
rs1004234:131757101:A:G	5	131757101	0.306806	427548	ref2: TG phase1 v3	rs3914020	HINT1	ILMN_1807710	cis	PBMC and Whole Blood	1.10376e-26	pval	5	131329553	5	130494875	130501034	828519	LIFE A1&B3 hierarch.FDR	Kirsten 2018	in preparation	p
rs1004234:131757101:A:G	5	131757101	1	0	ref1: TG phase3 v5	rs1004234	HINT1	ILMN_1807710	trans	PBMC and Whole Blood	1.10227e-09	pval	5	131757101	5	130494875	130501034	1256067	LIFE A1&B3 hierarch.FDR	Kirsten 2018	in preparation	r2
rs1004234:131757101:A:G	5	131757101	0.306806	427548	ref2: TG phase1 v3	rs3914020	HINT1	ILMN_1807710	cis	PBMC	3.594e-12	pval	5	131329553	5	130494875	130501034	828519	LIFE B3 hierarch.FDR	Kirsten 2018	in preparation	p
rs1004234:131757101:A:G	5	131757101	0.366575	320737	ref2: TG phase1 v3	rs10065631	HINT1	ILMN_1807710	cis	PBMC	9.41287e-12	pval	5	131436364	5	130494875	130501034	935330	LIFE B3 hierarch.FDR	Kirsten 2018	in preparation	r2
rs1004234:131757101:A:G	5	131757101	0.306806	427548	ref2: TG phase1 v3	rs3914020	HINT1		cis	Skin_Not_Sun_Exposed_Suprapubic	3.52675e-05	pval	5	131329553	5	130494720	130507428	822125	GTEx_V7	GTEx Consortium 2017	29022597	r2 & p
rs1004234:131757101:A:G	5	131757101	0.306806	427548	ref2: TG phase1 v3	rs3914020	HINT1	ILMN_1807710	cis	Whole Blood	8.72112e-17	pval	5	131329553	5	130494875	130501034	828519	LIFE A1 hierarch.FDR	Kirsten 2018	in preparation	p
rs1004234:131757101:A:G	5	131757101	0.949467	13000	ref2: TG phase1 v3	rs13189284	HINT1	ILMN_1807710	trans	Whole Blood	4.14895e-08	pval	5	131744101	5	130494875	130501034	1243067	LIFE A1 hierarch.FDR	Kirsten 2018	in preparation	r2
rs1004234:131757101:A:G	5	131757101	0.306806	427548	ref2: TG phase1 v3	5:131329553	HINT1	2874686	cis	Whole_Blood	8.25087e-54	pval	5	131329553	5	130494677	130560141	769412	Framingham Heart Study	Joehanes_2017	28122634	p
rs1004234:131757101:A:G	5	131757101	1	1624	ref1: TG phase3 v5	5:131755477	HINT1	2874686	trans	Whole_Blood	1.1984e-18	pval	5	131755477	5	130494677	130560141	1195336	Framingham Heart Study	Joehanes_2017	28122634	r2
rs1004234:131757101:A:G	5	131757101	0.320723	27049	ref2: TG phase1 v3	chr5:131730052:D	HSPA4	ILMN_2395043	cis	PBMC and Whole Blood	0.00424461	pval	5	131730052	5	132387662	132440708	657610	LIFE A1&B3 hierarch.FDR	Kirsten 2018	in preparation	r2 & p
rs1004234:131757101:A:G	5	131757101	0.315483	15603	ref2: TG phase1 v3	rs2897160	HSPA4	ILMN_2395043	cis	Whole Blood	0.000165692	pval	5	131741498	5	132387662	132440708	646164	LIFE A1 hierarch.FDR	Kirsten 2018	in preparation	p
rs1004234:131757101:A:G	5	131757101	0.322626	19716	ref2: TG phase1 v3	rs4705940	HSPA4	ILMN_2395043	cis	Whole Blood	0.000725082	pval	5	131737385	5	132387662	132440708	650277	LIFE A1 hierarch.FDR	Kirsten 2018	in preparation	r2
rs1004234:131757101:A:G	5	131757101	0.320762	17668	ref2: TG phase1 v3	rs6893782	IL5	ILMN_1709300	cis	Whole Blood	0.000107962	pval	5	131739433	5	131877136	131879214	137703	LIFE A1 hierarch.FDR	Kirsten 2018	in preparation	p
rs1004234:131757101:A:G	5	131757101	0.322626	19716	ref2: TG phase1 v3	rs4705940	IL5	ILMN_1709300	cis	Whole Blood	0.000131862	pval	5	131737385	5	131877136	131879214	139751	LIFE A1 hierarch.FDR	Kirsten 2018	in preparation	r2
rs1004234:131757101:A:G	5	131757101	0.313255	19866	ref2: TG phase1 v3	5:131776967	IL5	2875384	cis	Whole_Blood	2.9363e-05	pval	5	131776967	5	131877136	131879214	100169	Framingham Heart Study	Joehanes_2017	28122634	p
rs1004234:131757101:A:G	5	131757101	0.314542	2978	ref1: TG phase3 v5	5:131760079	IL5	2875384	cis	Whole_Blood	5.97035e-05	pval	5	131760079	5	131877136	131879214	117057	Framingham Heart Study	Joehanes_2017	28122634	r2
rs1004234:131757101:A:G	5	131757101	0.302983	1611	ref1: TG phase3 v5	rs2269822	IRF1	ILMN_1708375	cis	PBMC and Whole Blood	1.04311e-10	pval	5	131758712	5	131817301	131826465	58589	LIFE A1&B3 hierarch.FDR	Kirsten 2018	in preparation	p
rs1004234:131757101:A:G	5	131757101	1	0	ref1: TG phase3 v5	rs1004234	IRF1	ILMN_1708375	cis	PBMC and Whole Blood	0.00184285	pval	5	131757101	5	131817301	131826465	60200	LIFE A1&B3 hierarch.FDR	Kirsten 2018	in preparation	r2
rs1004234:131757101:A:G	5	131757101	0.302983	1611	ref1: TG phase3 v5	rs2269822	IRF1	ILMN_1708375	cis	PBMC	4.73634e-14	pval	5	131758712	5	131817301	131826465	58589	LIFE B3 hierarch.FDR	Kirsten 2018	in preparation	p
rs1004234:131757101:A:G	5	131757101	1	0	ref1: TG phase3 v5	rs1004234	IRF1	ILMN_1708375	cis	PBMC	0.00012254	pval	5	131757101	5	131817301	131826465	60200	LIFE B3 hierarch.FDR	Kirsten 2018	in preparation	r2
rs1004234:131757101:A:G	5	131757101	0.320762	17668	ref2: TG phase1 v3	rs6893782	IRF1	6250064	cis	blood	0.000436783	pval	5	131739433	5	131776131	131831259	36698	westra_2013	Westra_2013	24013639	p
rs1004234:131757101:A:G	5	131757101	0.320762	28389	ref2: TG phase1 v3	rs274550	IRF1	6250064	cis	blood	0.000639696	pval	5	131728712	5	131776131	131831259	47419	westra_2013	Westra_2013	24013639	r2
rs1004234:131757101:A:G	5	131757101	0.302009	7002	ref2: TG phase1 v3	rs725580	KRT34		trans	endometrial tumors	2.09e-08	pval	5	131764103	17	39533902	39538655		TableS1	Kompass_2011	21226949	r2 & p
rs1004234:131757101:A:G	5	131757101	0.306806	427548	ref2: TG phase1 v3	rs3914020	LYRM7		cis	Skin_Sun_Exposed_Lower_leg	4.90315e-06	pval	5	131329553	5	130506503	130541119	788434	GTEx_V7	GTEx Consortium 2017	29022597	r2 & p
rs1004234:131757101:A:G	5	131757101	0.304615	14815	ref1: TG phase3 v5	5:131771916	MEIKIN	2874920	cis	Whole_Blood	6.08836e-19	pval	5	131771916	5	130854094	131347881	424035	Framingham Heart Study	Joehanes_2017	28122634	p
rs1004234:131757101:A:G	5	131757101	0.314542	2978	ref1: TG phase3 v5	5:131760079	MEIKIN	2874920	cis	Whole_Blood	1.27585e-17	pval	5	131760079	5	130854094	131347881	412198	Framingham Heart Study	Joehanes_2017	28122634	r2
rs1004234:131757101:A:G	5	131757101	0.349224	342451	ref2: TG phase1 v3	rs28551583	P4HA2	ILMN_1795778	cis	PBMC and Whole Blood	0.000261896	pval	5	131414650	5	131528306	131563556	113656	LIFE A1&B3 hierarch.FDR	Kirsten 2018	in preparation	p
rs1004234:131757101:A:G	5	131757101	1	0	ref1: TG phase3 v5	rs1004234	P4HA2	ILMN_1795778	cis	PBMC and Whole Blood	0.00189821	pval	5	131757101	5	131528306	131563556	193545	LIFE A1&B3 hierarch.FDR	Kirsten 2018	in preparation	r2
rs1004234:131757101:A:G	5	131757101	0.349224	342451	ref2: TG phase1 v3	rs28551583	P4HA2	ILMN_1795778	cis	PBMC	0.00015377	pval	5	131414650	5	131528306	131563556	113656	LIFE B3 hierarch.FDR	Kirsten 2018	in preparation	p
rs1004234:131757101:A:G	5	131757101	0.751756	28666	ref1: TG phase3 v5	rs10080188	P4HA2	ILMN_1795778	cis	PBMC	0.00264361	pval	5	131728435	5	131528306	131563556	164879	LIFE B3 hierarch.FDR	Kirsten 2018	in preparation	r2
rs1004234:131757101:A:G	5	131757101	0.949467	13000	ref2: TG phase1 v3	5:131744101	P4HA2	2875257	cis	Whole_Blood	1.58562e-10	pval	5	131744101	5	131584600	131630998	113103	Framingham Heart Study	Joehanes_2017	28122634	p
rs1004234:131757101:A:G	5	131757101	1	1624	ref1: TG phase3 v5	5:131755477	P4HA2	2875257	cis	Whole_Blood	4.5772e-10	pval	5	131755477	5	131584600	131630998	124479	Framingham Heart Study	Joehanes_2017	28122634	r2
rs1004234:131757101:A:G	5	131757101	0.949467	13000	ref2: TG phase1 v3	rs13189284	P4HA2		cis	lcl	0.0297305	q-value	5	131744101	5	131528303	131563556	180545	hapmap_2012consensus	Sia_2012	22171328	r2 & p
rs1004234:131757101:A:G	5	131757101	0.314542	2830	ref1: TG phase3 v5	rs3072819	RAD50		cis	Lung	1.29447e-05	pval	5	131759931	5	131891711	131980313	131780	GTEx_V7	GTEx Consortium 2017	29022597	r2 & p
rs1004234:131757101:A:G	5	131757101	0.314542	2830	ref1: TG phase3 v5	rs3072819	RAD50		cis	Spleen	3.78219e-06	pval	5	131759931	5	131891711	131980313	131780	GTEx_V7	GTEx Consortium 2017	29022597	r2 & p
rs1004234:131757101:A:G	5	131757101	0.302983	1213	ref1: TG phase3 v5	5:131758314	RAD50	2828564	cis	Whole_Blood	1.4481e-05	pval	5	131758314	5	131746580	131982029	0	Framingham Heart Study	Joehanes_2017	28122634	p
rs1004234:131757101:A:G	5	131757101	0.314542	2978	ref1: TG phase3 v5	5:131760079	RAD50	2828564	cis	Whole_Blood	1.96834e-05	pval	5	131760079	5	131746580	131982029	0	Framingham Heart Study	Joehanes_2017	28122634	r2
rs1004234:131757101:A:G	5	131757101	0.304615	14815	ref1: TG phase3 v5	rs11958162	RAPGEF6		cis	Nerve_Tibial	8.54931e-06	pval	5	131771916	5	130759614	130970929	800987	GTEx_V7	GTEx Consortium 2017	29022597	p
rs1004234:131757101:A:G	5	131757101	0.314542	2830	ref1: TG phase3 v5	rs3072819	RAPGEF6		cis	Nerve_Tibial	6.4714e-05	pval	5	131759931	5	130759614	130970929	789002	GTEx_V7	GTEx Consortium 2017	29022597	r2
rs1004234:131757101:A:G	5	131757101	0.314542	3349	ref1: TG phase3 v5	rs4588594	RAPGEF6	ILMN_1725992	cis	PBMC and Whole Blood	8.74749e-15	pval	5	131760450	5	130759616	130970929	789521	LIFE A1&B3 hierarch.FDR	Kirsten 2018	in preparation	p
rs1004234:131757101:A:G	5	131757101	0.314542	2978	ref1: TG phase3 v5	rs1859085	RAPGEF6	ILMN_1725992	cis	PBMC and Whole Blood	1.15225e-14	pval	5	131760079	5	130759616	130970929	789150	LIFE A1&B3 hierarch.FDR	Kirsten 2018	in preparation	r2
rs1004234:131757101:A:G	5	131757101	0.302009	7002	ref2: TG phase1 v3	rs725580	RAPGEF6	ILMN_1725992	cis	PBMC	8.77631e-07	pval	5	131764103	5	130759616	130970929	793174	LIFE B3 hierarch.FDR	Kirsten 2018	in preparation	p
rs1004234:131757101:A:G	5	131757101	0.314542	2978	ref1: TG phase3 v5	rs1859085	RAPGEF6	ILMN_1725992	cis	PBMC	1.19499e-06	pval	5	131760079	5	130759616	130970929	789150	LIFE B3 hierarch.FDR	Kirsten 2018	in preparation	r2
rs1004234:131757101:A:G	5	131757101	0.314542	2978	ref1: TG phase3 v5	rs1859085	RAPGEF6	ILMN_1725992	cis	Whole Blood	1.47815e-09	pval	5	131760079	5	130759616	130970929	789150	LIFE A1 hierarch.FDR	Kirsten 2018	in preparation	r2 & p
rs1004234:131757101:A:G	5	131757101	0.323549	410028	ref2: TG phase1 v3	5:131347073	RAPGEF6	2874794	cis	Whole_Blood	5.67806e-06	pval	5	131347073	5	130732373	131132729	214344	Framingham Heart Study	Joehanes_2017	28122634	r2 & p
rs1004234:131757101:A:G	5	131757101	0.314542	2978	ref1: TG phase3 v5	rs1859085	RAPGEF6	26063	cis	blood	7.76877e-09	pval	5	131760079	5	130761917	130761918	998161	eQTLgen in prep.	Vossa 2018 in prep.	eQTLgen in prep.	r2 & p
rs1004234:131757101:A:G	5	131757101	0.303477	233410	ref1: TG phase3 v5	rs114089912	SHROOM1	ILMN_1738322	cis	PBMC	3.51901e-06	pval	5	131990511	5	132157835	132166590	167324	LIFE B3 hierarch.FDR	Kirsten 2018	in preparation	p
rs1004234:131757101:A:G	5	131757101	0.789404	45122	ref1: TG phase3 v5	rs113437942	SHROOM1	ILMN_1738322	cis	PBMC	0.00365049	pval	5	131802223	5	132157835	132166590	355612	LIFE B3 hierarch.FDR	Kirsten 2018	in preparation	r2
rs1004234:131757101:A:G	5	131757101	0.300045	16445	ref2: TG phase1 v3	5:131740656	SHROOM1	2875491	cis	Whole_Blood	8.44112e-05	pval	5	131740656	5	132155904	132167041	415248	Framingham Heart Study	Joehanes_2017	28122634	r2 & p
rs1004234:131757101:A:G	5	131757101	0.315483	31269	ref2: TG phase1 v3	rs274553	SLC22A4		cis	Cells_Transformed_fibroblasts	5.63318e-05	pval	5	131725832	5	131630136	131679899	45933	GTEx_V7	GTEx Consortium 2017	29022597	p
rs1004234:131757101:A:G	5	131757101	0.320723	27049	ref2: TG phase1 v3	rs397999277	SLC22A4		cis	Cells_Transformed_fibroblasts	0.000101512	pval	5	131730052	5	131630136	131679899	50153	GTEx_V7	GTEx Consortium 2017	29022597	r2
rs1004234:131757101:A:G	5	131757101	0.698594	85439	ref1: TG phase3 v5	rs12777	SLC22A4	ILMN_2050911	cis	PBMC and Whole Blood	9.32321e-24	pval	5	131671662	5	131630145	131679897	0	LIFE A1&B3 hierarch.FDR	Kirsten 2018	in preparation	p
rs1004234:131757101:A:G	5	131757101	1	0	ref1: TG phase3 v5	rs1004234	SLC22A4	ILMN_1685057	cis	PBMC and Whole Blood	1.92604e-14	pval	5	131757101	5	131630145	131679897	77204	LIFE A1&B3 hierarch.FDR	Kirsten 2018	in preparation	r2
rs1004234:131757101:A:G	5	131757101	0.698594	85439	ref1: TG phase3 v5	rs12777	SLC22A4	ILMN_2050911	cis	PBMC	9.78755e-13	pval	5	131671662	5	131630145	131679897	0	LIFE B3 hierarch.FDR	Kirsten 2018	in preparation	p
rs1004234:131757101:A:G	5	131757101	1	0	ref1: TG phase3 v5	rs1004234	SLC22A4	ILMN_1685057	cis	PBMC	3.64376e-08	pval	5	131757101	5	131630145	131679897	77204	LIFE B3 hierarch.FDR	Kirsten 2018	in preparation	r2
rs1004234:131757101:A:G	5	131757101	0.698594	85439	ref1: TG phase3 v5	rs12777	SLC22A4	ILMN_2050911	cis	Whole Blood	3.80663e-12	pval	5	131671662	5	131630145	131679897	0	LIFE A1 hierarch.FDR	Kirsten 2018	in preparation	p
rs1004234:131757101:A:G	5	131757101	1	0	ref1: TG phase3 v5	rs1004234	SLC22A4	ILMN_1685057	cis	Whole Blood	1.69363e-07	pval	5	131757101	5	131630145	131679897	77204	LIFE A1 hierarch.FDR	Kirsten 2018	in preparation	r2
rs1004234:131757101:A:G	5	131757101	0.698594	85439	ref1: TG phase3 v5	5:131671662	SLC22A4	2828479	cis	Whole_Blood	4.06163e-07	pval	5	131671662	5	131630071	131702455	0	Framingham Heart Study	Joehanes_2017	28122634	p
rs1004234:131757101:A:G	5	131757101	0.949467	13000	ref2: TG phase1 v3	5:131744101	SLC22A4	2828479	cis	Whole_Blood	1.24337e-05	pval	5	131744101	5	131630071	131702455	41646	Framingham Heart Study	Joehanes_2017	28122634	r2
rs1004234:131757101:A:G	5	131757101	0.42943	115764	ref1: TG phase3 v5	rs739719	SLC22A4	6040398	cis	blood	8.7e-10	pval	5	131872865	5	131630144	131679899	192966	common	Fehrmann_2011	21829388	r2 & p
rs1004234:131757101:A:G	5	131757101	0.317632	15405	ref2: TG phase1 v3	rs2405522	SLC22A4	6040398	cis	blood	9.13618e-27	pval	5	131741696	5	131630144	131679899	61797	westra_2013	Westra_2013	24013639	p
rs1004234:131757101:A:G	5	131757101	0.42943	115764	ref1: TG phase3 v5	rs739719	SLC22A4	6040398	cis	blood	2.33751e-24	pval	5	131872865	5	131630144	131679899	192966	westra_2013	Westra_2013	24013639	r2
rs1004234:131757101:A:G	5	131757101	0.637333	144814	ref1: TG phase3 v5	rs13357124	SLC22A4	49654	cis	blood	1.15004e-27	pval	5	131612287	5	131679597	131679598	67310	eQTLgen in prep.	Vossa 2018 in prep.	eQTLgen in prep.	p
rs1004234:131757101:A:G	5	131757101	1	0	ref1: TG phase3 v5	rs1004234	SLC22A4	49654	cis	blood	5.12841e-08	pval	5	131757101	5	131679597	131679598	77503	eQTLgen in prep.	Vossa 2018 in prep.	eQTLgen in prep.	r2
rs1004234:131757101:A:G	5	131757101	0.313255	16557	ref2: TG phase1 v3	rs13184651	SLC22A5		cis	Brain_Caudate_basal_ganglia	1.36277e-05	pval	5	131773658	5	131705444	131731306	42352	GTEx_V7	GTEx Consortium 2017	29022597	p
rs1004234:131757101:A:G	5	131757101	0.314542	2830	ref1: TG phase3 v5	rs3072819	SLC22A5		cis	Brain_Caudate_basal_ganglia	2.37916e-05	pval	5	131759931	5	131705444	131731306	28625	GTEx_V7	GTEx Consortium 2017	29022597	r2
rs1004234:131757101:A:G	5	131757101	0.313255	19866	ref2: TG phase1 v3	rs10066378	SLC22A5		cis	Brain_Nucleus_accumbens_basal_ganglia	4.44047e-07	pval	5	131776967	5	131705444	131731306	45661	GTEx_V7	GTEx Consortium 2017	29022597	p
rs1004234:131757101:A:G	5	131757101	0.314542	2830	ref1: TG phase3 v5	rs3072819	SLC22A5		cis	Brain_Nucleus_accumbens_basal_ganglia	2.20084e-06	pval	5	131759931	5	131705444	131731306	28625	GTEx_V7	GTEx Consortium 2017	29022597	r2
rs1004234:131757101:A:G	5	131757101	0.313255	16557	ref2: TG phase1 v3	rs13184651	SLC22A5		cis	Brain_Putamen_basal_ganglia	1.58623e-06	pval	5	131773658	5	131705444	131731306	42352	GTEx_V7	GTEx Consortium 2017	29022597	p
rs1004234:131757101:A:G	5	131757101	0.314542	2830	ref1: TG phase3 v5	rs3072819	SLC22A5		cis	Brain_Putamen_basal_ganglia	1.19405e-05	pval	5	131759931	5	131705444	131731306	28625	GTEx_V7	GTEx Consortium 2017	29022597	r2
rs1004234:131757101:A:G	5	131757101	0.322626	19716	ref2: TG phase1 v3	rs4705940	SLC22A5	ILMN_1699357	cis	PBMC and Whole Blood	1.54714e-69	pval	5	131737385	5	131705401	131731302	6083	LIFE A1&B3 hierarch.FDR	Kirsten 2018	in preparation	p
rs1004234:131757101:A:G	5	131757101	1	0	ref1: TG phase3 v5	rs1004234	SLC22A5	ILMN_1699357	cis	PBMC and Whole Blood	5.62977e-14	pval	5	131757101	5	131705401	131731302	25799	LIFE A1&B3 hierarch.FDR	Kirsten 2018	in preparation	r2
rs1004234:131757101:A:G	5	131757101	0.322626	19716	ref2: TG phase1 v3	rs4705940	SLC22A5	ILMN_1699357	cis	PBMC	6.98294e-57	pval	5	131737385	5	131705401	131731302	6083	LIFE B3 hierarch.FDR	Kirsten 2018	in preparation	p
rs1004234:131757101:A:G	5	131757101	1	0	ref1: TG phase3 v5	rs1004234	SLC22A5	ILMN_1699357	cis	PBMC	4.08452e-10	pval	5	131757101	5	131705401	131731302	25799	LIFE B3 hierarch.FDR	Kirsten 2018	in preparation	r2
rs1004234:131757101:A:G	5	131757101	0.322626	19716	ref2: TG phase1 v3	rs4705940	SLC22A5	ILMN_1699357	cis	Whole Blood	2.33778e-16	pval	5	131737385	5	131705401	131731302	6083	LIFE A1 hierarch.FDR	Kirsten 2018	in preparation	p
rs1004234:131757101:A:G	5	131757101	1	0	ref1: TG phase3 v5	rs1004234	SLC22A5	ILMN_1699357	cis	Whole Blood	1.1234e-06	pval	5	131757101	5	131705401	131731302	25799	LIFE A1 hierarch.FDR	Kirsten 2018	in preparation	r2
rs1004234:131757101:A:G	5	131757101	0.322626	19716	ref2: TG phase1 v3	5:131737385	SLC22A5	2828520	cis	Whole_Blood	1.0595e-29	pval	5	131737385	5	131705428	131731305	6080	Framingham Heart Study	Joehanes_2017	28122634	r2 & p
rs1004234:131757101:A:G	5	131757101	0.306045	24645	ref2: TG phase1 v3	rs7705826	SLC22A5	7050180	cis	blood	4.9e-10	pval	5	131732456	5	131705400	131731306	1150	common	Fehrmann_2011	21829388	r2 & p
rs1004234:131757101:A:G	5	131757101	0.320762	28389	ref2: TG phase1 v3	rs274550	SLC22A5	7050180	cis	blood	7.60452e-16	pval	5	131728712	5	131705400	131731306	0	westra_2013	Westra_2013	24013639	r2 & p
rs1004234:131757101:A:G	5	131757101	0.322626	19716	ref2: TG phase1 v3	rs4705940	SLC22A5	55082	cis	blood	1.29587e-55	pval	5	131737385	5	131730982	131730983	6402	eQTLgen in prep.	Vossa 2018 in prep.	eQTLgen in prep.	p
rs1004234:131757101:A:G	5	131757101	1	0	ref1: TG phase3 v5	rs1004234	SLC22A5	55082	cis	blood	1.69145e-22	pval	5	131757101	5	131730982	131730983	26118	eQTLgen in prep.	Vossa 2018 in prep.	eQTLgen in prep.	r2
rs1004234:131757101:A:G	5	131757101	0.315483	31269	ref2: TG phase1 v3	rs274553	SLC22A5	205074_at	cis	lcl	6.4e-06	pval	5	131725832	5	131705400	131731306	0	dixon	Dixon_2007	17873877	r2 & p
rs1004234:131757101:A:G	5	131757101	0.312291	14873	ref2: TG phase1 v3	rs6596075	SLC22A5		cis	liver	1.34999e-05	pval	5	131742228	5	131705400	131731306	10922	Schadt	Schadt_2008	18462017	r2 & p
rs1004234:131757101:A:G	5	131757101	0.371382	91976	ref1: TG phase3 v5	rs77254187	UQCRQ	ILMN_1666471	cis	PBMC and Whole Blood	8.71796e-06	pval	5	131849077	5	132202319	132204536	353242	LIFE A1&B3 hierarch.FDR	Kirsten 2018	in preparation	p
rs1004234:131757101:A:G	5	131757101	1	0	ref1: TG phase3 v5	rs1004234	UQCRQ	ILMN_1666471	cis	PBMC and Whole Blood	0.000291502	pval	5	131757101	5	132202319	132204536	445218	LIFE A1&B3 hierarch.FDR	Kirsten 2018	in preparation	r2
rs1004234:131757101:A:G	5	131757101	0.371382	91976	ref1: TG phase3 v5	rs77254187	UQCRQ	ILMN_1666471	cis	PBMC	5.92392e-05	pval	5	131849077	5	132202319	132204536	353242	LIFE B3 hierarch.FDR	Kirsten 2018	in preparation	p
rs1004234:131757101:A:G	5	131757101	1	0	ref1: TG phase3 v5	rs1004234	UQCRQ	ILMN_1666471	cis	PBMC	0.00104422	pval	5	131757101	5	132202319	132204536	445218	LIFE B3 hierarch.FDR	Kirsten 2018	in preparation	r2
rs1004234:131757101:A:G	5	131757101	0.317632	15405	ref2: TG phase1 v3	rs2405522	UQCRQ	ILMN_1666471	cis	Whole Blood	0.00270977	pval	5	131741696	5	132202319	132204536	460623	LIFE A1 hierarch.FDR	Kirsten 2018	in preparation	r2 & p
rs57451401:131757827:G:GA	5	131757827	0.476689	86165	ref1: TG phase3 v5	rs12777	CDC42SE2	ILMN_1735594	cis	PBMC and Whole Blood	0.00102343	pval	5	131671662	5	130599702	130730380	941282	LIFE A1&B3 hierarch.FDR	Kirsten 2018	in preparation	p
rs57451401:131757827:G:GA	5	131757827	0.515633	29392	ref1: TG phase3 v5	rs10080188	CDC42SE2	ILMN_1735594	cis	PBMC and Whole Blood	0.0020582	pval	5	131728435	5	130599702	130730380	998055	LIFE A1&B3 hierarch.FDR	Kirsten 2018	in preparation	r2
rs57451401:131757827:G:GA	5	131757827	0.430304	150106	ref1: TG phase3 v5	rs10479001	FNIP1		cis	Esophagus_Muscularis	0.00013949	pval	5	131607721	5	130977407	131132710	475011	GTEx_V7	GTEx Consortium 2017	29022597	r2 & p
rs57451401:131757827:G:GA	5	131757827	0.476689	86165	ref1: TG phase3 v5	rs12777	HINT1	ILMN_1807710	trans	PBMC and Whole Blood	1.64473e-13	pval	5	131671662	5	130494875	130501034	1170628	LIFE A1&B3 hierarch.FDR	Kirsten 2018	in preparation	p
rs57451401:131757827:G:GA	5	131757827	0.688686	726	ref1: TG phase3 v5	rs1004234	HINT1	ILMN_1807710	trans	PBMC and Whole Blood	1.10227e-09	pval	5	131757101	5	130494875	130501034	1256067	LIFE A1&B3 hierarch.FDR	Kirsten 2018	in preparation	r2
rs57451401:131757827:G:GA	5	131757827	0.430304	150106	ref1: TG phase3 v5	rs10479001	HINT1	ILMN_1807710	trans	Whole Blood	3.65747e-11	pval	5	131607721	5	130494875	130501034	1106687	LIFE A1 hierarch.FDR	Kirsten 2018	in preparation	p
rs57451401:131757827:G:GA	5	131757827	0.544174	44396	ref1: TG phase3 v5	rs113437942	HINT1	ILMN_1807710	trans	Whole Blood	4.3463e-08	pval	5	131802223	5	130494875	130501034	1301189	LIFE A1 hierarch.FDR	Kirsten 2018	in preparation	r2
rs57451401:131757827:G:GA	5	131757827	0.430304	139630	ref1: TG phase3 v5	5:131618197:TG_T	HINT1	2874686	trans	Whole_Blood	8.83283e-31	pval	5	131618197	5	130494677	130560141	1058056	Framingham Heart Study	Joehanes_2017	28122634	p
rs57451401:131757827:G:GA	5	131757827	0.688686	2350	ref1: TG phase3 v5	5:131755477	HINT1	2874686	trans	Whole_Blood	1.1984e-18	pval	5	131755477	5	130494677	130560141	1195336	Framingham Heart Study	Joehanes_2017	28122634	r2
rs57451401:131757827:G:GA	5	131757827	0.544174	19855	ref1: TG phase3 v5	rs114283007	IRF1	ILMN_1708375	cis	PBMC and Whole Blood	0.000370486	pval	5	131777682	5	131817301	131826465	39619	LIFE A1&B3 hierarch.FDR	Kirsten 2018	in preparation	p
rs57451401:131757827:G:GA	5	131757827	0.688686	726	ref1: TG phase3 v5	rs1004234	IRF1	ILMN_1708375	cis	PBMC and Whole Blood	0.00184285	pval	5	131757101	5	131817301	131826465	60200	LIFE A1&B3 hierarch.FDR	Kirsten 2018	in preparation	r2
rs57451401:131757827:G:GA	5	131757827	0.544174	19855	ref1: TG phase3 v5	rs114283007	IRF1	ILMN_1708375	cis	PBMC	1.89345e-05	pval	5	131777682	5	131817301	131826465	39619	LIFE B3 hierarch.FDR	Kirsten 2018	in preparation	p
rs57451401:131757827:G:GA	5	131757827	0.688686	726	ref1: TG phase3 v5	rs1004234	IRF1	ILMN_1708375	cis	PBMC	0.00012254	pval	5	131757101	5	131817301	131826465	60200	LIFE B3 hierarch.FDR	Kirsten 2018	in preparation	r2
rs57451401:131757827:G:GA	5	131757827	0.476689	86165	ref1: TG phase3 v5	rs12777	P4HA2	ILMN_1795778	cis	PBMC and Whole Blood	0.000382053	pval	5	131671662	5	131528306	131563556	108106	LIFE A1&B3 hierarch.FDR	Kirsten 2018	in preparation	p
rs57451401:131757827:G:GA	5	131757827	0.688686	726	ref1: TG phase3 v5	rs1004234	P4HA2	ILMN_1795778	cis	PBMC and Whole Blood	0.00189821	pval	5	131757101	5	131528306	131563556	193545	LIFE A1&B3 hierarch.FDR	Kirsten 2018	in preparation	r2
rs57451401:131757827:G:GA	5	131757827	0.476689	86165	ref1: TG phase3 v5	rs12777	P4HA2	ILMN_1795778	cis	PBMC	0.00186985	pval	5	131671662	5	131528306	131563556	108106	LIFE B3 hierarch.FDR	Kirsten 2018	in preparation	p
rs57451401:131757827:G:GA	5	131757827	0.515633	29392	ref1: TG phase3 v5	rs10080188	P4HA2	ILMN_1795778	cis	PBMC	0.00264361	pval	5	131728435	5	131528306	131563556	164879	LIFE B3 hierarch.FDR	Kirsten 2018	in preparation	r2
rs57451401:131757827:G:GA	5	131757827	0.688686	726	ref1: TG phase3 v5	5:131757101	P4HA2	2875257	cis	Whole_Blood	4.53942e-10	pval	5	131757101	5	131584600	131630998	126103	Framingham Heart Study	Joehanes_2017	28122634	p
rs57451401:131757827:G:GA	5	131757827	0.688686	2350	ref1: TG phase3 v5	5:131755477	P4HA2	2875257	cis	Whole_Blood	4.5772e-10	pval	5	131755477	5	131584600	131630998	124479	Framingham Heart Study	Joehanes_2017	28122634	r2
rs57451401:131757827:G:GA	5	131757827	0.430304	150106	ref1: TG phase3 v5	rs10479001	P4HA2		cis	lcl	0.181618	q-value	5	131607721	5	131528303	131563556	44165	hapmap_2012consensus	Sia_2012	22171328	r2 & p
rs57451401:131757827:G:GA	5	131757827	0.312147	91264	ref1: TG phase3 v5	rs75688870	SHROOM1	ILMN_1738322	cis	PBMC	0.00032588	pval	5	131849091	5	132157835	132166590	308744	LIFE B3 hierarch.FDR	Kirsten 2018	in preparation	p
rs57451401:131757827:G:GA	5	131757827	0.544174	44396	ref1: TG phase3 v5	rs113437942	SHROOM1	ILMN_1738322	cis	PBMC	0.00365049	pval	5	131802223	5	132157835	132166590	355612	LIFE B3 hierarch.FDR	Kirsten 2018	in preparation	r2
rs57451401:131757827:G:GA	5	131757827	0.476689	86165	ref1: TG phase3 v5	rs12777	SLC22A4	ILMN_2050911	cis	PBMC and Whole Blood	9.32321e-24	pval	5	131671662	5	131630145	131679897	0	LIFE A1&B3 hierarch.FDR	Kirsten 2018	in preparation	p
rs57451401:131757827:G:GA	5	131757827	0.688686	726	ref1: TG phase3 v5	rs1004234	SLC22A4	ILMN_1685057	cis	PBMC and Whole Blood	1.92604e-14	pval	5	131757101	5	131630145	131679897	77204	LIFE A1&B3 hierarch.FDR	Kirsten 2018	in preparation	r2
rs57451401:131757827:G:GA	5	131757827	0.476689	86165	ref1: TG phase3 v5	rs12777	SLC22A4	ILMN_2050911	cis	PBMC	9.78755e-13	pval	5	131671662	5	131630145	131679897	0	LIFE B3 hierarch.FDR	Kirsten 2018	in preparation	p
rs57451401:131757827:G:GA	5	131757827	0.688686	726	ref1: TG phase3 v5	rs1004234	SLC22A4	ILMN_1685057	cis	PBMC	3.64376e-08	pval	5	131757101	5	131630145	131679897	77204	LIFE B3 hierarch.FDR	Kirsten 2018	in preparation	r2
rs57451401:131757827:G:GA	5	131757827	0.476689	86165	ref1: TG phase3 v5	rs12777	SLC22A4	ILMN_2050911	cis	Whole Blood	3.80663e-12	pval	5	131671662	5	131630145	131679897	0	LIFE A1 hierarch.FDR	Kirsten 2018	in preparation	p
rs57451401:131757827:G:GA	5	131757827	0.688686	726	ref1: TG phase3 v5	rs1004234	SLC22A4	ILMN_1685057	cis	Whole Blood	1.69363e-07	pval	5	131757101	5	131630145	131679897	77204	LIFE A1 hierarch.FDR	Kirsten 2018	in preparation	r2
rs57451401:131757827:G:GA	5	131757827	0.476689	86165	ref1: TG phase3 v5	5:131671662	SLC22A4	2828479	cis	Whole_Blood	4.06163e-07	pval	5	131671662	5	131630071	131702455	0	Framingham Heart Study	Joehanes_2017	28122634	p
rs57451401:131757827:G:GA	5	131757827	0.544174	19855	ref1: TG phase3 v5	5:131777682	SLC22A4	2828479	cis	Whole_Blood	6.55843e-07	pval	5	131777682	5	131630071	131702455	75227	Framingham Heart Study	Joehanes_2017	28122634	r2
rs57451401:131757827:G:GA	5	131757827	0.319878	115038	ref1: TG phase3 v5	rs739719	SLC22A4	6040398	cis	blood	8.7e-10	pval	5	131872865	5	131630144	131679899	192966	common	Fehrmann_2011	21829388	r2 & p
rs57451401:131757827:G:GA	5	131757827	0.319878	115038	ref1: TG phase3 v5	rs739719	SLC22A4	6040398	cis	blood	2.33751e-24	pval	5	131872865	5	131630144	131679899	192966	westra_2013	Westra_2013	24013639	r2 & p
rs57451401:131757827:G:GA	5	131757827	0.430304	145540	ref1: TG phase3 v5	rs13357124	SLC22A4	49654	cis	blood	1.15004e-27	pval	5	131612287	5	131679597	131679598	67310	eQTLgen in prep.	Vossa 2018 in prep.	eQTLgen in prep.	p
rs57451401:131757827:G:GA	5	131757827	0.688686	726	ref1: TG phase3 v5	rs1004234	SLC22A4	49654	cis	blood	5.12841e-08	pval	5	131757101	5	131679597	131679598	77503	eQTLgen in prep.	Vossa 2018 in prep.	eQTLgen in prep.	r2
rs57451401:131757827:G:GA	5	131757827	0.430304	139630	ref1: TG phase3 v5	chr5:131618197:D	SLC22A5	ILMN_1699357	cis	PBMC and Whole Blood	5.56231e-22	pval	5	131618197	5	131705401	131731302	87204	LIFE A1&B3 hierarch.FDR	Kirsten 2018	in preparation	p
rs57451401:131757827:G:GA	5	131757827	0.688686	726	ref1: TG phase3 v5	rs1004234	SLC22A5	ILMN_1699357	cis	PBMC and Whole Blood	5.62977e-14	pval	5	131757101	5	131705401	131731302	25799	LIFE A1&B3 hierarch.FDR	Kirsten 2018	in preparation	r2
rs57451401:131757827:G:GA	5	131757827	0.430304	139630	ref1: TG phase3 v5	chr5:131618197:D	SLC22A5	ILMN_1699357	cis	PBMC	1.95373e-16	pval	5	131618197	5	131705401	131731302	87204	LIFE B3 hierarch.FDR	Kirsten 2018	in preparation	p
rs57451401:131757827:G:GA	5	131757827	0.688686	726	ref1: TG phase3 v5	rs1004234	SLC22A5	ILMN_1699357	cis	PBMC	4.08452e-10	pval	5	131757101	5	131705401	131731302	25799	LIFE B3 hierarch.FDR	Kirsten 2018	in preparation	r2
rs57451401:131757827:G:GA	5	131757827	0.515633	29392	ref1: TG phase3 v5	rs10080188	SLC22A5	ILMN_1699357	cis	Whole Blood	1.58363e-09	pval	5	131728435	5	131705401	131731302	0	LIFE A1 hierarch.FDR	Kirsten 2018	in preparation	p
rs57451401:131757827:G:GA	5	131757827	0.688686	726	ref1: TG phase3 v5	rs1004234	SLC22A5	ILMN_1699357	cis	Whole Blood	1.1234e-06	pval	5	131757101	5	131705401	131731302	25799	LIFE A1 hierarch.FDR	Kirsten 2018	in preparation	r2
rs57451401:131757827:G:GA	5	131757827	0.430304	150106	ref1: TG phase3 v5	rs10479001	SLC22A5	55082	cis	blood	1.08216e-33	pval	5	131607721	5	131730982	131730983	123261	eQTLgen in prep.	Vossa 2018 in prep.	eQTLgen in prep.	p
rs57451401:131757827:G:GA	5	131757827	0.688686	726	ref1: TG phase3 v5	rs1004234	SLC22A5	55082	cis	blood	1.69145e-22	pval	5	131757101	5	131730982	131730983	26118	eQTLgen in prep.	Vossa 2018 in prep.	eQTLgen in prep.	r2
rs57451401:131757827:G:GA	5	131757827	0.312147	91264	ref1: TG phase3 v5	rs75688870	UQCRQ	ILMN_1666471	cis	PBMC and Whole Blood	4.47851e-05	pval	5	131849091	5	132202319	132204536	353228	LIFE A1&B3 hierarch.FDR	Kirsten 2018	in preparation	p
rs57451401:131757827:G:GA	5	131757827	0.688686	726	ref1: TG phase3 v5	rs1004234	UQCRQ	ILMN_1666471	cis	PBMC and Whole Blood	0.000291502	pval	5	131757101	5	132202319	132204536	445218	LIFE A1&B3 hierarch.FDR	Kirsten 2018	in preparation	r2
rs57451401:131757827:G:GA	5	131757827	0.312147	91264	ref1: TG phase3 v5	rs75688870	UQCRQ	ILMN_1666471	cis	PBMC	0.000108374	pval	5	131849091	5	132202319	132204536	353228	LIFE B3 hierarch.FDR	Kirsten 2018	in preparation	p
rs57451401:131757827:G:GA	5	131757827	0.688686	726	ref1: TG phase3 v5	rs1004234	UQCRQ	ILMN_1666471	cis	PBMC	0.00104422	pval	5	131757101	5	132202319	132204536	445218	LIFE B3 hierarch.FDR	Kirsten 2018	in preparation	r2
rs114283007:131777682:G:A	5	131777682	0.300916	448129	ref1: TG phase3 v5	rs3914020	ACSL6		cis	Whole_Blood	9.25961e-05	pval	5	131329553	5	131142683	131347936	0	GTEx_V7	GTEx Consortium 2017	29022597	r2 & p
rs114283007:131777682:G:A	5	131777682	0.804306	106020	ref1: TG phase3 v5	rs12777	CDC42SE2	ILMN_1735594	cis	PBMC and Whole Blood	0.00102343	pval	5	131671662	5	130599702	130730380	941282	LIFE A1&B3 hierarch.FDR	Kirsten 2018	in preparation	p
rs114283007:131777682:G:A	5	131777682	0.865737	49247	ref1: TG phase3 v5	rs10080188	CDC42SE2	ILMN_1735594	cis	PBMC and Whole Blood	0.0020582	pval	5	131728435	5	130599702	130730380	998055	LIFE A1&B3 hierarch.FDR	Kirsten 2018	in preparation	r2
rs114283007:131777682:G:A	5	131777682	0.591716	169961	ref1: TG phase3 v5	rs10479001	FNIP1		cis	Esophagus_Muscularis	0.00013949	pval	5	131607721	5	130977407	131132710	475011	GTEx_V7	GTEx Consortium 2017	29022597	r2 & p
rs114283007:131777682:G:A	5	131777682	0.302875	430609	ref1: TG phase3 v5	5:131347073	FNIP1	2874794	cis	Whole_Blood	5.67806e-06	pval	5	131347073	5	130732373	131132729	214344	Framingham Heart Study	Joehanes_2017	28122634	p
rs114283007:131777682:G:A	5	131777682	0.346409	455044	ref2: TG phase1 v3	5:131322638	FNIP1	2874794	cis	Whole_Blood	7.38244e-06	pval	5	131322638	5	130732373	131132729	189909	Framingham Heart Study	Joehanes_2017	28122634	r2
rs114283007:131777682:G:A	5	131777682	0.346409	455044	ref2: TG phase1 v3	rs10059315	HINT1	ILMN_1807710	cis	PBMC and Whole Blood	4.64234e-27	pval	5	131322638	5	130494875	130501034	821604	LIFE A1&B3 hierarch.FDR	Kirsten 2018	in preparation	p
rs114283007:131777682:G:A	5	131777682	1	0	ref1: TG phase3 v5	rs114283007	HINT1	ILMN_1807710	trans	PBMC and Whole Blood	1.4054e-12	pval	5	131777682	5	130494875	130501034	1276648	LIFE A1&B3 hierarch.FDR	Kirsten 2018	in preparation	r2
rs114283007:131777682:G:A	5	131777682	0.346409	455044	ref2: TG phase1 v3	rs10059315	HINT1	ILMN_1807710	cis	PBMC	2.79698e-12	pval	5	131322638	5	130494875	130501034	821604	LIFE B3 hierarch.FDR	Kirsten 2018	in preparation	p
rs114283007:131777682:G:A	5	131777682	0.37908	341318	ref1: TG phase3 v5	rs10065631	HINT1	ILMN_1807710	cis	PBMC	9.41287e-12	pval	5	131436364	5	130494875	130501034	935330	LIFE B3 hierarch.FDR	Kirsten 2018	in preparation	r2
rs114283007:131777682:G:A	5	131777682	0.300916	448129	ref1: TG phase3 v5	rs3914020	HINT1		cis	Skin_Not_Sun_Exposed_Suprapubic	3.52675e-05	pval	5	131329553	5	130494720	130507428	822125	GTEx_V7	GTEx Consortium 2017	29022597	r2 & p
rs114283007:131777682:G:A	5	131777682	0.346409	455044	ref2: TG phase1 v3	rs10059315	HINT1	ILMN_1807710	cis	Whole Blood	4.86756e-17	pval	5	131322638	5	130494875	130501034	821604	LIFE A1 hierarch.FDR	Kirsten 2018	in preparation	p
rs114283007:131777682:G:A	5	131777682	1	0	ref1: TG phase3 v5	rs114283007	HINT1	ILMN_1807710	trans	Whole Blood	1.28295e-08	pval	5	131777682	5	130494875	130501034	1276648	LIFE A1 hierarch.FDR	Kirsten 2018	in preparation	r2
rs114283007:131777682:G:A	5	131777682	0.346409	455044	ref2: TG phase1 v3	5:131322638	HINT1	2874686	cis	Whole_Blood	9.18333e-57	pval	5	131322638	5	130494677	130560141	762497	Framingham Heart Study	Joehanes_2017	28122634	p
rs114283007:131777682:G:A	5	131777682	1	0	ref1: TG phase3 v5	5:131777682	HINT1	2874686	trans	Whole_Blood	9.70957e-22	pval	5	131777682	5	130494677	130560141	1217541	Framingham Heart Study	Joehanes_2017	28122634	r2
rs114283007:131777682:G:A	5	131777682	0.843754	33581	ref2: TG phase1 v3	rs13189284	IRF1	ILMN_1708375	cis	PBMC and Whole Blood	0.000217121	pval	5	131744101	5	131817301	131826465	73200	LIFE A1&B3 hierarch.FDR	Kirsten 2018	in preparation	p
rs114283007:131777682:G:A	5	131777682	1	0	ref1: TG phase3 v5	rs114283007	IRF1	ILMN_1708375	cis	PBMC and Whole Blood	0.000370486	pval	5	131777682	5	131817301	131826465	39619	LIFE A1&B3 hierarch.FDR	Kirsten 2018	in preparation	r2
rs114283007:131777682:G:A	5	131777682	0.843754	33581	ref2: TG phase1 v3	rs13189284	IRF1	ILMN_1708375	cis	PBMC	5.05903e-06	pval	5	131744101	5	131817301	131826465	73200	LIFE B3 hierarch.FDR	Kirsten 2018	in preparation	p
rs114283007:131777682:G:A	5	131777682	1	0	ref1: TG phase3 v5	rs114283007	IRF1	ILMN_1708375	cis	PBMC	1.89345e-05	pval	5	131777682	5	131817301	131826465	39619	LIFE B3 hierarch.FDR	Kirsten 2018	in preparation	r2
rs114283007:131777682:G:A	5	131777682	0.301412	448703	ref2: TG phase1 v3	rs6596047	LYRM7		cis	Skin_Sun_Exposed_Lower_leg	3.3296e-06	pval	5	131328979	5	130506503	130541119	787860	GTEx_V7	GTEx Consortium 2017	29022597	r2 & p
rs114283007:131777682:G:A	5	131777682	0.365817	363032	ref1: TG phase3 v5	rs28551583	P4HA2	ILMN_1795778	cis	PBMC and Whole Blood	0.000261896	pval	5	131414650	5	131528306	131563556	113656	LIFE A1&B3 hierarch.FDR	Kirsten 2018	in preparation	p
rs114283007:131777682:G:A	5	131777682	1	0	ref1: TG phase3 v5	rs114283007	P4HA2	ILMN_1795778	cis	PBMC and Whole Blood	0.0022687	pval	5	131777682	5	131528306	131563556	214126	LIFE A1&B3 hierarch.FDR	Kirsten 2018	in preparation	r2
rs114283007:131777682:G:A	5	131777682	0.365817	363032	ref1: TG phase3 v5	rs28551583	P4HA2	ILMN_1795778	cis	PBMC	0.00015377	pval	5	131414650	5	131528306	131563556	113656	LIFE B3 hierarch.FDR	Kirsten 2018	in preparation	p
rs114283007:131777682:G:A	5	131777682	0.865737	49247	ref1: TG phase3 v5	rs10080188	P4HA2	ILMN_1795778	cis	PBMC	0.00264361	pval	5	131728435	5	131528306	131563556	164879	LIFE B3 hierarch.FDR	Kirsten 2018	in preparation	r2
rs114283007:131777682:G:A	5	131777682	0.843754	33581	ref2: TG phase1 v3	5:131744101	P4HA2	2875257	cis	Whole_Blood	1.58562e-10	pval	5	131744101	5	131584600	131630998	113103	Framingham Heart Study	Joehanes_2017	28122634	p
rs114283007:131777682:G:A	5	131777682	1	0	ref1: TG phase3 v5	5:131777682	P4HA2	2875257	cis	Whole_Blood	1.74502e-08	pval	5	131777682	5	131584600	131630998	146684	Framingham Heart Study	Joehanes_2017	28122634	r2
rs114283007:131777682:G:A	5	131777682	0.843754	33581	ref2: TG phase1 v3	rs13189284	P4HA2		cis	lcl	0.0297305	q-value	5	131744101	5	131528303	131563556	180545	hapmap_2012consensus	Sia_2012	22171328	r2 & p
rs114283007:131777682:G:A	5	131777682	0.302875	430609	ref1: TG phase3 v5	5:131347073	RAPGEF6	2874794	cis	Whole_Blood	5.67806e-06	pval	5	131347073	5	130732373	131132729	214344	Framingham Heart Study	Joehanes_2017	28122634	p
rs114283007:131777682:G:A	5	131777682	0.346409	455044	ref2: TG phase1 v3	5:131322638	RAPGEF6	2874794	cis	Whole_Blood	7.38244e-06	pval	5	131322638	5	130732373	131132729	189909	Framingham Heart Study	Joehanes_2017	28122634	r2
rs114283007:131777682:G:A	5	131777682	0.3915	212829	ref1: TG phase3 v5	rs114089912	SHROOM1	ILMN_1738322	cis	PBMC	3.51901e-06	pval	5	131990511	5	132157835	132166590	167324	LIFE B3 hierarch.FDR	Kirsten 2018	in preparation	p
rs114283007:131777682:G:A	5	131777682	0.976327	12980	ref1: TG phase3 v5	rs115926813	SHROOM1	ILMN_1738322	cis	PBMC	0.00335436	pval	5	131790662	5	132157835	132166590	367173	LIFE B3 hierarch.FDR	Kirsten 2018	in preparation	r2
rs114283007:131777682:G:A	5	131777682	0.804306	106020	ref1: TG phase3 v5	rs12777	SLC22A4	ILMN_2050911	cis	PBMC and Whole Blood	9.32321e-24	pval	5	131671662	5	131630145	131679897	0	LIFE A1&B3 hierarch.FDR	Kirsten 2018	in preparation	p
rs114283007:131777682:G:A	5	131777682	1	0	ref1: TG phase3 v5	rs114283007	SLC22A4	ILMN_2050911	cis	PBMC and Whole Blood	8.08473e-21	pval	5	131777682	5	131630145	131679897	97785	LIFE A1&B3 hierarch.FDR	Kirsten 2018	in preparation	r2
rs114283007:131777682:G:A	5	131777682	0.804306	106020	ref1: TG phase3 v5	rs12777	SLC22A4	ILMN_2050911	cis	PBMC	9.78755e-13	pval	5	131671662	5	131630145	131679897	0	LIFE B3 hierarch.FDR	Kirsten 2018	in preparation	p
rs114283007:131777682:G:A	5	131777682	1	0	ref1: TG phase3 v5	rs114283007	SLC22A4	ILMN_2050911	cis	PBMC	8.4254e-11	pval	5	131777682	5	131630145	131679897	97785	LIFE B3 hierarch.FDR	Kirsten 2018	in preparation	r2
rs114283007:131777682:G:A	5	131777682	0.804306	106020	ref1: TG phase3 v5	rs12777	SLC22A4	ILMN_2050911	cis	Whole Blood	3.80663e-12	pval	5	131671662	5	131630145	131679897	0	LIFE A1 hierarch.FDR	Kirsten 2018	in preparation	p
rs114283007:131777682:G:A	5	131777682	1	0	ref1: TG phase3 v5	rs114283007	SLC22A4	ILMN_2050911	cis	Whole Blood	3.08067e-11	pval	5	131777682	5	131630145	131679897	97785	LIFE A1 hierarch.FDR	Kirsten 2018	in preparation	r2
rs114283007:131777682:G:A	5	131777682	0.804306	106020	ref1: TG phase3 v5	5:131671662	SLC22A4	2828479	cis	Whole_Blood	4.06163e-07	pval	5	131671662	5	131630071	131702455	0	Framingham Heart Study	Joehanes_2017	28122634	p
rs114283007:131777682:G:A	5	131777682	1	0	ref1: TG phase3 v5	5:131777682	SLC22A4	2828479	cis	Whole_Blood	6.55843e-07	pval	5	131777682	5	131630071	131702455	75227	Framingham Heart Study	Joehanes_2017	28122634	r2
rs114283007:131777682:G:A	5	131777682	0.438014	95183	ref1: TG phase3 v5	rs739719	SLC22A4	6040398	cis	blood	8.7e-10	pval	5	131872865	5	131630144	131679899	192966	common	Fehrmann_2011	21829388	r2 & p
rs114283007:131777682:G:A	5	131777682	0.438014	95183	ref1: TG phase3 v5	rs739719	SLC22A4	6040398	cis	blood	2.33751e-24	pval	5	131872865	5	131630144	131679899	192966	westra_2013	Westra_2013	24013639	p
rs114283007:131777682:G:A	5	131777682	0.468231	95391	ref1: TG phase3 v5	rs739718	SLC22A4	6040398	cis	blood	5.5468e-24	pval	5	131873073	5	131630144	131679899	193174	westra_2013	Westra_2013	24013639	r2
rs114283007:131777682:G:A	5	131777682	0.591716	165395	ref1: TG phase3 v5	rs13357124	SLC22A4	49654	cis	blood	1.15004e-27	pval	5	131612287	5	131679597	131679598	67310	eQTLgen in prep.	Vossa 2018 in prep.	eQTLgen in prep.	p
rs114283007:131777682:G:A	5	131777682	1	0	ref1: TG phase3 v5	rs114283007	SLC22A4	49654	cis	blood	4.97097e-27	pval	5	131777682	5	131679597	131679598	98084	eQTLgen in prep.	Vossa 2018 in prep.	eQTLgen in prep.	r2
rs114283007:131777682:G:A	5	131777682	0.591716	159485	ref1: TG phase3 v5	chr5:131618197:D	SLC22A5	ILMN_1699357	cis	PBMC and Whole Blood	5.56231e-22	pval	5	131618197	5	131705401	131731302	87204	LIFE A1&B3 hierarch.FDR	Kirsten 2018	in preparation	p
rs114283007:131777682:G:A	5	131777682	1	0	ref1: TG phase3 v5	rs114283007	SLC22A5	ILMN_1699357	cis	PBMC and Whole Blood	2.10711e-18	pval	5	131777682	5	131705401	131731302	46380	LIFE A1&B3 hierarch.FDR	Kirsten 2018	in preparation	r2
rs114283007:131777682:G:A	5	131777682	0.591716	159485	ref1: TG phase3 v5	chr5:131618197:D	SLC22A5	ILMN_1699357	cis	PBMC	1.95373e-16	pval	5	131618197	5	131705401	131731302	87204	LIFE B3 hierarch.FDR	Kirsten 2018	in preparation	p
rs114283007:131777682:G:A	5	131777682	1	0	ref1: TG phase3 v5	rs114283007	SLC22A5	ILMN_1699357	cis	PBMC	4.32189e-13	pval	5	131777682	5	131705401	131731302	46380	LIFE B3 hierarch.FDR	Kirsten 2018	in preparation	r2
rs114283007:131777682:G:A	5	131777682	0.865737	49247	ref1: TG phase3 v5	rs10080188	SLC22A5	ILMN_1699357	cis	Whole Blood	1.58363e-09	pval	5	131728435	5	131705401	131731302	0	LIFE A1 hierarch.FDR	Kirsten 2018	in preparation	p
rs114283007:131777682:G:A	5	131777682	1	0	ref1: TG phase3 v5	rs114283007	SLC22A5	ILMN_1699357	cis	Whole Blood	8.10462e-09	pval	5	131777682	5	131705401	131731302	46380	LIFE A1 hierarch.FDR	Kirsten 2018	in preparation	r2
rs114283007:131777682:G:A	5	131777682	0.591716	169961	ref1: TG phase3 v5	rs10479001	SLC22A5	55082	cis	blood	1.08216e-33	pval	5	131607721	5	131730982	131730983	123261	eQTLgen in prep.	Vossa 2018 in prep.	eQTLgen in prep.	p
rs114283007:131777682:G:A	5	131777682	1	0	ref1: TG phase3 v5	rs114283007	SLC22A5	55082	cis	blood	5.07273e-31	pval	5	131777682	5	131730982	131730983	46699	eQTLgen in prep.	Vossa 2018 in prep.	eQTLgen in prep.	r2
rs114283007:131777682:G:A	5	131777682	0.420334	71395	ref1: TG phase3 v5	rs77254187	UQCRQ	ILMN_1666471	cis	PBMC and Whole Blood	8.71796e-06	pval	5	131849077	5	132202319	132204536	353242	LIFE A1&B3 hierarch.FDR	Kirsten 2018	in preparation	p
rs114283007:131777682:G:A	5	131777682	1	0	ref1: TG phase3 v5	rs114283007	UQCRQ	ILMN_1666471	cis	PBMC and Whole Blood	0.00150709	pval	5	131777682	5	132202319	132204536	424637	LIFE A1&B3 hierarch.FDR	Kirsten 2018	in preparation	r2
rs114283007:131777682:G:A	5	131777682	0.420334	71395	ref1: TG phase3 v5	rs77254187	UQCRQ	ILMN_1666471	cis	PBMC	5.92392e-05	pval	5	131849077	5	132202319	132204536	353242	LIFE B3 hierarch.FDR	Kirsten 2018	in preparation	p
rs114283007:131777682:G:A	5	131777682	1	0	ref1: TG phase3 v5	rs114283007	UQCRQ	ILMN_1666471	cis	PBMC	0.00128379	pval	5	131777682	5	132202319	132204536	424637	LIFE B3 hierarch.FDR	Kirsten 2018	in preparation	r2
rs145432904:131790520:C:T	5	131790520	0.301002	7883	ref2: TG phase1 v3	rs35426692	ACSL6		cis	Brain_Cerebellum	9.17155e-07	pval	5	131798403	5	131142683	131347936	450467	GTEx_V7	GTEx Consortium 2017	29022597	p
rs145432904:131790520:C:T	5	131790520	0.312183	3270	ref2: TG phase1 v3	rs36173056	ACSL6		cis	Brain_Cerebellum	5.71476e-06	pval	5	131793790	5	131142683	131347936	445854	GTEx_V7	GTEx Consortium 2017	29022597	r2
rs145432904:131790520:C:T	5	131790520	0.301002	7883	ref2: TG phase1 v3	rs35426692	ACSL6	ILMN_1737418	cis	PBMC and Whole Blood	0.000653746	pval	5	131798403	5	131289152	131347349	451054	LIFE A1&B3 hierarch.FDR	Kirsten 2018	in preparation	p
rs145432904:131790520:C:T	5	131790520	0.312183	3270	ref2: TG phase1 v3	rs36173056	ACSL6	ILMN_1737418	cis	PBMC and Whole Blood	0.000891881	pval	5	131793790	5	131289152	131347349	446441	LIFE A1&B3 hierarch.FDR	Kirsten 2018	in preparation	r2
rs145432904:131790520:C:T	5	131790520	0.301002	15833	ref2: TG phase1 v3	rs35053097	ACSL6	ILMN_1737418	cis	Whole Blood	7.7117e-07	pval	5	131806353	5	131289152	131347349	459004	LIFE A1 hierarch.FDR	Kirsten 2018	in preparation	p
rs145432904:131790520:C:T	5	131790520	0.312183	3270	ref2: TG phase1 v3	rs36173056	ACSL6	ILMN_1737418	cis	Whole Blood	2.20733e-06	pval	5	131793790	5	131289152	131347349	446441	LIFE A1 hierarch.FDR	Kirsten 2018	in preparation	r2
rs145432904:131790520:C:T	5	131790520	0.301002	15833	ref2: TG phase1 v3	5:131806353	ACSL6	2874920	cis	Whole_Blood	1.53815e-20	pval	5	131806353	5	130854094	131347881	458472	Framingham Heart Study	Joehanes_2017	28122634	p
rs145432904:131790520:C:T	5	131790520	0.312183	3270	ref2: TG phase1 v3	5:131793790	ACSL6	2874920	cis	Whole_Blood	1.4171e-18	pval	5	131793790	5	130854094	131347881	445909	Framingham Heart Study	Joehanes_2017	28122634	r2
rs145432904:131790520:C:T	5	131790520	0.322152	460967	ref2: TG phase1 v3	rs3914020	ACSL6		cis	Whole_Blood	9.25961e-05	pval	5	131329553	5	131142683	131347936	0	GTEx_V7	GTEx Consortium 2017	29022597	r2 & p
rs145432904:131790520:C:T	5	131790520	0.301002	14745	ref2: TG phase1 v3	rs35454153	ACSL6	20570	cis	blood	1.49664e-12	pval	5	131805265	5	131296284	131296285	508980	eQTLgen in prep.	Vossa 2018 in prep.	eQTLgen in prep.	p
rs145432904:131790520:C:T	5	131790520	0.312183	3270	ref2: TG phase1 v3	rs36173056	ACSL6	20570	cis	blood	9.30907e-12	pval	5	131793790	5	131296284	131296285	497505	eQTLgen in prep.	Vossa 2018 in prep.	eQTLgen in prep.	r2
rs145432904:131790520:C:T	5	131790520	0.782599	118858	ref1: TG phase3 v5	rs12777	CDC42SE2	ILMN_1735594	cis	PBMC and Whole Blood	0.00102343	pval	5	131671662	5	130599702	130730380	941282	LIFE A1&B3 hierarch.FDR	Kirsten 2018	in preparation	p
rs145432904:131790520:C:T	5	131790520	0.84338	62085	ref1: TG phase3 v5	rs10080188	CDC42SE2	ILMN_1735594	cis	PBMC and Whole Blood	0.0020582	pval	5	131728435	5	130599702	130730380	998055	LIFE A1&B3 hierarch.FDR	Kirsten 2018	in preparation	r2
rs145432904:131790520:C:T	5	131790520	0.572561	182799	ref1: TG phase3 v5	rs10479001	FNIP1		cis	Esophagus_Muscularis	0.00013949	pval	5	131607721	5	130977407	131132710	475011	GTEx_V7	GTEx Consortium 2017	29022597	r2 & p
rs145432904:131790520:C:T	5	131790520	0.339246	443447	ref2: TG phase1 v3	5:131347073	FNIP1	2874794	cis	Whole_Blood	5.67806e-06	pval	5	131347073	5	130732373	131132729	214344	Framingham Heart Study	Joehanes_2017	28122634	r2 & p
rs145432904:131790520:C:T	5	131790520	0.306432	467882	ref2: TG phase1 v3	rs10059315	HINT1	ILMN_1807710	cis	PBMC and Whole Blood	4.64234e-27	pval	5	131322638	5	130494875	130501034	821604	LIFE A1&B3 hierarch.FDR	Kirsten 2018	in preparation	p
rs145432904:131790520:C:T	5	131790520	1	142	ref1: TG phase3 v5	rs115926813	HINT1	ILMN_1807710	trans	PBMC and Whole Blood	1.06836e-12	pval	5	131790662	5	130494875	130501034	1289628	LIFE A1&B3 hierarch.FDR	Kirsten 2018	in preparation	r2
rs145432904:131790520:C:T	5	131790520	0.306432	467882	ref2: TG phase1 v3	rs10059315	HINT1	ILMN_1807710	cis	PBMC	2.79698e-12	pval	5	131322638	5	130494875	130501034	821604	LIFE B3 hierarch.FDR	Kirsten 2018	in preparation	p
rs145432904:131790520:C:T	5	131790520	0.354793	354156	ref1: TG phase3 v5	rs10065631	HINT1	ILMN_1807710	cis	PBMC	9.41287e-12	pval	5	131436364	5	130494875	130501034	935330	LIFE B3 hierarch.FDR	Kirsten 2018	in preparation	r2
rs145432904:131790520:C:T	5	131790520	0.322152	460967	ref2: TG phase1 v3	rs3914020	HINT1		cis	Skin_Not_Sun_Exposed_Suprapubic	3.52675e-05	pval	5	131329553	5	130494720	130507428	822125	GTEx_V7	GTEx Consortium 2017	29022597	r2 & p
rs145432904:131790520:C:T	5	131790520	0.306432	467882	ref2: TG phase1 v3	rs10059315	HINT1	ILMN_1807710	cis	Whole Blood	4.86756e-17	pval	5	131322638	5	130494875	130501034	821604	LIFE A1 hierarch.FDR	Kirsten 2018	in preparation	p
rs145432904:131790520:C:T	5	131790520	1	142	ref1: TG phase3 v5	rs115926813	HINT1	ILMN_1807710	trans	Whole Blood	4.39476e-08	pval	5	131790662	5	130494875	130501034	1289628	LIFE A1 hierarch.FDR	Kirsten 2018	in preparation	r2
rs145432904:131790520:C:T	5	131790520	0.306432	467882	ref2: TG phase1 v3	5:131322638	HINT1	2874686	cis	Whole_Blood	9.18333e-57	pval	5	131322638	5	130494677	130560141	762497	Framingham Heart Study	Joehanes_2017	28122634	p
rs145432904:131790520:C:T	5	131790520	1	0	ref1: TG phase3 v5	5:131790520	HINT1	2874686	trans	Whole_Blood	2.44231e-21	pval	5	131790520	5	130494677	130560141	1230379	Framingham Heart Study	Joehanes_2017	28122634	r2
rs145432904:131790520:C:T	5	131790520	0.301002	15833	ref2: TG phase1 v3	5:131806353	IL5	2875384	cis	Whole_Blood	6.70039e-06	pval	5	131806353	5	131877136	131879214	70783	Framingham Heart Study	Joehanes_2017	28122634	p
rs145432904:131790520:C:T	5	131790520	0.312183	3270	ref2: TG phase1 v3	5:131793790	IL5	2875384	cis	Whole_Blood	7.12689e-06	pval	5	131793790	5	131877136	131879214	83346	Framingham Heart Study	Joehanes_2017	28122634	r2
rs145432904:131790520:C:T	5	131790520	0.312183	3270	ref2: TG phase1 v3	rs36173056	IRF1	ILMN_1708375	cis	PBMC and Whole Blood	1.56017e-10	pval	5	131793790	5	131817301	131826465	23511	LIFE A1&B3 hierarch.FDR	Kirsten 2018	in preparation	p
rs145432904:131790520:C:T	5	131790520	1	142	ref1: TG phase3 v5	rs115926813	IRF1	ILMN_1708375	cis	PBMC and Whole Blood	0.000900798	pval	5	131790662	5	131817301	131826465	26639	LIFE A1&B3 hierarch.FDR	Kirsten 2018	in preparation	r2
rs145432904:131790520:C:T	5	131790520	0.312183	3270	ref2: TG phase1 v3	rs36173056	IRF1	ILMN_1708375	cis	PBMC	1.75285e-13	pval	5	131793790	5	131817301	131826465	23511	LIFE B3 hierarch.FDR	Kirsten 2018	in preparation	p
rs145432904:131790520:C:T	5	131790520	1	142	ref1: TG phase3 v5	rs115926813	IRF1	ILMN_1708375	cis	PBMC	6.63713e-05	pval	5	131790662	5	131817301	131826465	26639	LIFE B3 hierarch.FDR	Kirsten 2018	in preparation	r2
rs145432904:131790520:C:T	5	131790520	0.322152	460967	ref2: TG phase1 v3	rs3914020	LYRM7		cis	Skin_Sun_Exposed_Lower_leg	4.90315e-06	pval	5	131329553	5	130506503	130541119	788434	GTEx_V7	GTEx Consortium 2017	29022597	r2 & p
rs145432904:131790520:C:T	5	131790520	0.301002	15833	ref2: TG phase1 v3	5:131806353	MEIKIN	2874920	cis	Whole_Blood	1.53815e-20	pval	5	131806353	5	130854094	131347881	458472	Framingham Heart Study	Joehanes_2017	28122634	p
rs145432904:131790520:C:T	5	131790520	0.312183	3270	ref2: TG phase1 v3	5:131793790	MEIKIN	2874920	cis	Whole_Blood	1.4171e-18	pval	5	131793790	5	130854094	131347881	445909	Framingham Heart Study	Joehanes_2017	28122634	r2
rs145432904:131790520:C:T	5	131790520	0.342326	375870	ref1: TG phase3 v5	rs28551583	P4HA2	ILMN_1795778	cis	PBMC and Whole Blood	0.000261896	pval	5	131414650	5	131528306	131563556	113656	LIFE A1&B3 hierarch.FDR	Kirsten 2018	in preparation	p
rs145432904:131790520:C:T	5	131790520	1	142	ref1: TG phase3 v5	rs115926813	P4HA2	ILMN_1795778	cis	PBMC and Whole Blood	0.00252106	pval	5	131790662	5	131528306	131563556	227106	LIFE A1&B3 hierarch.FDR	Kirsten 2018	in preparation	r2
rs145432904:131790520:C:T	5	131790520	0.342326	375870	ref1: TG phase3 v5	rs28551583	P4HA2	ILMN_1795778	cis	PBMC	0.00015377	pval	5	131414650	5	131528306	131563556	113656	LIFE B3 hierarch.FDR	Kirsten 2018	in preparation	p
rs145432904:131790520:C:T	5	131790520	0.84338	62085	ref1: TG phase3 v5	rs10080188	P4HA2	ILMN_1795778	cis	PBMC	0.00264361	pval	5	131728435	5	131528306	131563556	164879	LIFE B3 hierarch.FDR	Kirsten 2018	in preparation	r2
rs145432904:131790520:C:T	5	131790520	0.843754	46419	ref2: TG phase1 v3	5:131744101	P4HA2	2875257	cis	Whole_Blood	1.58562e-10	pval	5	131744101	5	131584600	131630998	113103	Framingham Heart Study	Joehanes_2017	28122634	p
rs145432904:131790520:C:T	5	131790520	1	0	ref1: TG phase3 v5	5:131790520	P4HA2	2875257	cis	Whole_Blood	5.813e-08	pval	5	131790520	5	131584600	131630998	159522	Framingham Heart Study	Joehanes_2017	28122634	r2
rs145432904:131790520:C:T	5	131790520	0.843754	46419	ref2: TG phase1 v3	rs13189284	P4HA2		cis	lcl	0.0297305	q-value	5	131744101	5	131528303	131563556	180545	hapmap_2012consensus	Sia_2012	22171328	r2 & p
rs145432904:131790520:C:T	5	131790520	0.301002	1064	ref2: TG phase1 v3	rs35377719	RAD50		cis	Nerve_Tibial	7.21685e-05	pval	5	131789456	5	131891711	131980313	102255	GTEx_V7	GTEx Consortium 2017	29022597	r2 & p
rs145432904:131790520:C:T	5	131790520	0.301002	7883	ref2: TG phase1 v3	rs35426692	RAD50		cis	Small_Intestine_Terminal_Ileum	1.17941e-05	pval	5	131798403	5	131891711	131980313	93308	GTEx_V7	GTEx Consortium 2017	29022597	p
rs145432904:131790520:C:T	5	131790520	0.301002	8289	ref2: TG phase1 v3	rs11957350	RAD50		cis	Small_Intestine_Terminal_Ileum	2.50038e-05	pval	5	131798809	5	131891711	131980313	92902	GTEx_V7	GTEx Consortium 2017	29022597	r2
rs145432904:131790520:C:T	5	131790520	0.301002	15833	ref2: TG phase1 v3	5:131806353	RAD50	2828564	cis	Whole_Blood	1.44212e-05	pval	5	131806353	5	131746580	131982029	0	Framingham Heart Study	Joehanes_2017	28122634	p
rs145432904:131790520:C:T	5	131790520	0.312183	3270	ref2: TG phase1 v3	5:131793790	RAD50	2828564	cis	Whole_Blood	3.82472e-05	pval	5	131793790	5	131746580	131982029	0	Framingham Heart Study	Joehanes_2017	28122634	r2
rs145432904:131790520:C:T	5	131790520	0.301002	7883	ref2: TG phase1 v3	rs35426692	RAPGEF6		cis	Esophagus_Muscularis	4.99532e-05	pval	5	131798403	5	130759614	130970929	827474	GTEx_V7	GTEx Consortium 2017	29022597	p
rs145432904:131790520:C:T	5	131790520	0.312183	3270	ref2: TG phase1 v3	rs36173056	RAPGEF6		cis	Esophagus_Muscularis	0.000102987	pval	5	131793790	5	130759614	130970929	822861	GTEx_V7	GTEx Consortium 2017	29022597	r2
rs145432904:131790520:C:T	5	131790520	0.301002	1064	ref2: TG phase1 v3	rs35377719	RAPGEF6		cis	Nerve_Tibial	4.01716e-07	pval	5	131789456	5	130759614	130970929	818527	GTEx_V7	GTEx Consortium 2017	29022597	p
rs145432904:131790520:C:T	5	131790520	0.312183	3270	ref2: TG phase1 v3	rs36173056	RAPGEF6		cis	Nerve_Tibial	2.1688e-05	pval	5	131793790	5	130759614	130970929	822861	GTEx_V7	GTEx Consortium 2017	29022597	r2
rs145432904:131790520:C:T	5	131790520	0.301002	8186	ref2: TG phase1 v3	rs13169718	RAPGEF6	ILMN_1725992	cis	PBMC and Whole Blood	3.88114e-16	pval	5	131798706	5	130759616	130970929	827777	LIFE A1&B3 hierarch.FDR	Kirsten 2018	in preparation	p
rs145432904:131790520:C:T	5	131790520	0.312183	3270	ref2: TG phase1 v3	rs36173056	RAPGEF6	ILMN_1725992	cis	PBMC and Whole Blood	4.91956e-16	pval	5	131793790	5	130759616	130970929	822861	LIFE A1&B3 hierarch.FDR	Kirsten 2018	in preparation	r2
rs145432904:131790520:C:T	5	131790520	0.301002	4398	ref2: TG phase1 v3	chr5:131794918:I	RAPGEF6	ILMN_1725992	cis	PBMC	2.15619e-07	pval	5	131794918	5	130759616	130970929	823989	LIFE B3 hierarch.FDR	Kirsten 2018	in preparation	p
rs145432904:131790520:C:T	5	131790520	0.312183	3270	ref2: TG phase1 v3	rs36173056	RAPGEF6	ILMN_1725992	cis	PBMC	5.21355e-07	pval	5	131793790	5	130759616	130970929	822861	LIFE B3 hierarch.FDR	Kirsten 2018	in preparation	r2
rs145432904:131790520:C:T	5	131790520	0.301002	8289	ref2: TG phase1 v3	rs11957350	RAPGEF6	ILMN_1725992	cis	Whole Blood	8.85335e-10	pval	5	131798809	5	130759616	130970929	827880	LIFE A1 hierarch.FDR	Kirsten 2018	in preparation	p
rs145432904:131790520:C:T	5	131790520	0.312183	3270	ref2: TG phase1 v3	rs36173056	RAPGEF6	ILMN_1725992	cis	Whole Blood	1.89995e-09	pval	5	131793790	5	130759616	130970929	822861	LIFE A1 hierarch.FDR	Kirsten 2018	in preparation	r2
rs145432904:131790520:C:T	5	131790520	0.339246	443447	ref2: TG phase1 v3	5:131347073	RAPGEF6	2874794	cis	Whole_Blood	5.67806e-06	pval	5	131347073	5	130732373	131132729	214344	Framingham Heart Study	Joehanes_2017	28122634	r2 & p
rs145432904:131790520:C:T	5	131790520	0.301002	7883	ref2: TG phase1 v3	rs35426692	SHROOM1		cis	Heart_Atrial_Appendage	1.92981e-05	pval	5	131798403	5	132157833	132166590	359430	GTEx_V7	GTEx Consortium 2017	29022597	r2 & p
rs145432904:131790520:C:T	5	131790520	0.401638	199991	ref1: TG phase3 v5	rs114089912	SHROOM1	ILMN_1738322	cis	PBMC	3.51901e-06	pval	5	131990511	5	132157835	132166590	167324	LIFE B3 hierarch.FDR	Kirsten 2018	in preparation	p
rs145432904:131790520:C:T	5	131790520	1	142	ref1: TG phase3 v5	rs115926813	SHROOM1	ILMN_1738322	cis	PBMC	0.00335436	pval	5	131790662	5	132157835	132166590	367173	LIFE B3 hierarch.FDR	Kirsten 2018	in preparation	r2
rs145432904:131790520:C:T	5	131790520	0.782599	118858	ref1: TG phase3 v5	rs12777	SLC22A4	ILMN_2050911	cis	PBMC and Whole Blood	9.32321e-24	pval	5	131671662	5	131630145	131679897	0	LIFE A1&B3 hierarch.FDR	Kirsten 2018	in preparation	p
rs145432904:131790520:C:T	5	131790520	1	142	ref1: TG phase3 v5	rs115926813	SLC22A4	ILMN_2050911	cis	PBMC and Whole Blood	6.27225e-20	pval	5	131790662	5	131630145	131679897	110765	LIFE A1&B3 hierarch.FDR	Kirsten 2018	in preparation	r2
rs145432904:131790520:C:T	5	131790520	0.782599	118858	ref1: TG phase3 v5	rs12777	SLC22A4	ILMN_2050911	cis	PBMC	9.78755e-13	pval	5	131671662	5	131630145	131679897	0	LIFE B3 hierarch.FDR	Kirsten 2018	in preparation	p
rs145432904:131790520:C:T	5	131790520	1	142	ref1: TG phase3 v5	rs115926813	SLC22A4	ILMN_2050911	cis	PBMC	3.11006e-10	pval	5	131790662	5	131630145	131679897	110765	LIFE B3 hierarch.FDR	Kirsten 2018	in preparation	r2
rs145432904:131790520:C:T	5	131790520	0.782599	118858	ref1: TG phase3 v5	rs12777	SLC22A4	ILMN_2050911	cis	Whole Blood	3.80663e-12	pval	5	131671662	5	131630145	131679897	0	LIFE A1 hierarch.FDR	Kirsten 2018	in preparation	p
rs145432904:131790520:C:T	5	131790520	1	142	ref1: TG phase3 v5	rs115926813	SLC22A4	ILMN_2050911	cis	Whole Blood	5.10996e-11	pval	5	131790662	5	131630145	131679897	110765	LIFE A1 hierarch.FDR	Kirsten 2018	in preparation	r2
rs145432904:131790520:C:T	5	131790520	0.782599	118858	ref1: TG phase3 v5	5:131671662	SLC22A4	2828479	cis	Whole_Blood	4.06163e-07	pval	5	131671662	5	131630071	131702455	0	Framingham Heart Study	Joehanes_2017	28122634	p
rs145432904:131790520:C:T	5	131790520	1	0	ref1: TG phase3 v5	5:131790520	SLC22A4	2828479	cis	Whole_Blood	7.59277e-07	pval	5	131790520	5	131630071	131702455	88065	Framingham Heart Study	Joehanes_2017	28122634	r2
rs145432904:131790520:C:T	5	131790520	0.450459	82345	ref1: TG phase3 v5	rs739719	SLC22A4	6040398	cis	blood	8.7e-10	pval	5	131872865	5	131630144	131679899	192966	common	Fehrmann_2011	21829388	r2 & p
rs145432904:131790520:C:T	5	131790520	0.450459	82345	ref1: TG phase3 v5	rs739719	SLC22A4	6040398	cis	blood	2.33751e-24	pval	5	131872865	5	131630144	131679899	192966	westra_2013	Westra_2013	24013639	p
rs145432904:131790520:C:T	5	131790520	0.481253	82553	ref1: TG phase3 v5	rs739718	SLC22A4	6040398	cis	blood	5.5468e-24	pval	5	131873073	5	131630144	131679899	193174	westra_2013	Westra_2013	24013639	r2
rs145432904:131790520:C:T	5	131790520	0.572561	178233	ref1: TG phase3 v5	rs13357124	SLC22A4	49654	cis	blood	1.15004e-27	pval	5	131612287	5	131679597	131679598	67310	eQTLgen in prep.	Vossa 2018 in prep.	eQTLgen in prep.	p
rs145432904:131790520:C:T	5	131790520	1	142	ref1: TG phase3 v5	rs115926813	SLC22A4	49654	cis	blood	2.35461e-26	pval	5	131790662	5	131679597	131679598	111064	eQTLgen in prep.	Vossa 2018 in prep.	eQTLgen in prep.	r2
rs145432904:131790520:C:T	5	131790520	0.301002	7883	ref2: TG phase1 v3	rs35426692	SLC22A5		cis	Brain_Caudate_basal_ganglia	2.61092e-05	pval	5	131798403	5	131705444	131731306	67097	GTEx_V7	GTEx Consortium 2017	29022597	r2 & p
rs145432904:131790520:C:T	5	131790520	0.312183	3270	ref2: TG phase1 v3	rs36173056	SLC22A5		cis	Brain_Nucleus_accumbens_basal_ganglia	3.5452e-08	pval	5	131793790	5	131705444	131731306	62484	GTEx_V7	GTEx Consortium 2017	29022597	r2 & p
rs145432904:131790520:C:T	5	131790520	0.312183	3270	ref2: TG phase1 v3	rs36173056	SLC22A5		cis	Brain_Putamen_basal_ganglia	2.07646e-06	pval	5	131793790	5	131705444	131731306	62484	GTEx_V7	GTEx Consortium 2017	29022597	r2 & p
rs145432904:131790520:C:T	5	131790520	0.572561	172323	ref1: TG phase3 v5	chr5:131618197:D	SLC22A5	ILMN_1699357	cis	PBMC and Whole Blood	5.56231e-22	pval	5	131618197	5	131705401	131731302	87204	LIFE A1&B3 hierarch.FDR	Kirsten 2018	in preparation	p
rs145432904:131790520:C:T	5	131790520	1	142	ref1: TG phase3 v5	rs115926813	SLC22A5	ILMN_1699357	cis	PBMC and Whole Blood	4.82376e-18	pval	5	131790662	5	131705401	131731302	59360	LIFE A1&B3 hierarch.FDR	Kirsten 2018	in preparation	r2
rs145432904:131790520:C:T	5	131790520	0.572561	172323	ref1: TG phase3 v5	chr5:131618197:D	SLC22A5	ILMN_1699357	cis	PBMC	1.95373e-16	pval	5	131618197	5	131705401	131731302	87204	LIFE B3 hierarch.FDR	Kirsten 2018	in preparation	p
rs145432904:131790520:C:T	5	131790520	1	142	ref1: TG phase3 v5	rs115926813	SLC22A5	ILMN_1699357	cis	PBMC	1.07078e-12	pval	5	131790662	5	131705401	131731302	59360	LIFE B3 hierarch.FDR	Kirsten 2018	in preparation	r2
rs145432904:131790520:C:T	5	131790520	0.84338	62085	ref1: TG phase3 v5	rs10080188	SLC22A5	ILMN_1699357	cis	Whole Blood	1.58363e-09	pval	5	131728435	5	131705401	131731302	0	LIFE A1 hierarch.FDR	Kirsten 2018	in preparation	p
rs145432904:131790520:C:T	5	131790520	1	142	ref1: TG phase3 v5	rs115926813	SLC22A5	ILMN_1699357	cis	Whole Blood	5.13542e-09	pval	5	131790662	5	131705401	131731302	59360	LIFE A1 hierarch.FDR	Kirsten 2018	in preparation	r2
rs145432904:131790520:C:T	5	131790520	0.301002	15833	ref2: TG phase1 v3	5:131806353	SLC22A5	2828520	cis	Whole_Blood	1.20615e-08	pval	5	131806353	5	131705428	131731305	75048	Framingham Heart Study	Joehanes_2017	28122634	p
rs145432904:131790520:C:T	5	131790520	0.312183	3270	ref2: TG phase1 v3	5:131793790	SLC22A5	2828520	cis	Whole_Blood	9.00119e-08	pval	5	131793790	5	131705428	131731305	62485	Framingham Heart Study	Joehanes_2017	28122634	r2
rs145432904:131790520:C:T	5	131790520	0.572561	182799	ref1: TG phase3 v5	rs10479001	SLC22A5	55082	cis	blood	1.08216e-33	pval	5	131607721	5	131730982	131730983	123261	eQTLgen in prep.	Vossa 2018 in prep.	eQTLgen in prep.	p
rs145432904:131790520:C:T	5	131790520	1	142	ref1: TG phase3 v5	rs115926813	SLC22A5	55082	cis	blood	4.6899e-30	pval	5	131790662	5	131730982	131730983	59679	eQTLgen in prep.	Vossa 2018 in prep.	eQTLgen in prep.	r2
rs145432904:131790520:C:T	5	131790520	0.301002	8186	ref2: TG phase1 v3	rs13169718	SLC22A5		cis	lcl	0.1646	q-value	5	131798706	5	131705400	131731306	67400	hapmap_2012consensus	Sia_2012	22171328	r2 & p
rs145432904:131790520:C:T	5	131790520	0.43244	58557	ref1: TG phase3 v5	rs77254187	UQCRQ	ILMN_1666471	cis	PBMC and Whole Blood	8.71796e-06	pval	5	131849077	5	132202319	132204536	353242	LIFE A1&B3 hierarch.FDR	Kirsten 2018	in preparation	p
rs145432904:131790520:C:T	5	131790520	1	142	ref1: TG phase3 v5	rs115926813	UQCRQ	ILMN_1666471	cis	PBMC and Whole Blood	0.0010698	pval	5	131790662	5	132202319	132204536	411657	LIFE A1&B3 hierarch.FDR	Kirsten 2018	in preparation	r2
rs145432904:131790520:C:T	5	131790520	0.43244	58557	ref1: TG phase3 v5	rs77254187	UQCRQ	ILMN_1666471	cis	PBMC	5.92392e-05	pval	5	131849077	5	132202319	132204536	353242	LIFE B3 hierarch.FDR	Kirsten 2018	in preparation	p
rs145432904:131790520:C:T	5	131790520	1	142	ref1: TG phase3 v5	rs115926813	UQCRQ	ILMN_1666471	cis	PBMC	0.00063953	pval	5	131790662	5	132202319	132204536	411657	LIFE B3 hierarch.FDR	Kirsten 2018	in preparation	r2
rs115926813:131790662:G:A	5	131790662	0.301002	7741	ref2: TG phase1 v3	rs35426692	ACSL6		cis	Brain_Cerebellum	9.17155e-07	pval	5	131798403	5	131142683	131347936	450467	GTEx_V7	GTEx Consortium 2017	29022597	p
rs115926813:131790662:G:A	5	131790662	0.312183	3128	ref2: TG phase1 v3	rs36173056	ACSL6		cis	Brain_Cerebellum	5.71476e-06	pval	5	131793790	5	131142683	131347936	445854	GTEx_V7	GTEx Consortium 2017	29022597	r2
rs115926813:131790662:G:A	5	131790662	0.301002	7741	ref2: TG phase1 v3	rs35426692	ACSL6	ILMN_1737418	cis	PBMC and Whole Blood	0.000653746	pval	5	131798403	5	131289152	131347349	451054	LIFE A1&B3 hierarch.FDR	Kirsten 2018	in preparation	p
rs115926813:131790662:G:A	5	131790662	0.312183	3128	ref2: TG phase1 v3	rs36173056	ACSL6	ILMN_1737418	cis	PBMC and Whole Blood	0.000891881	pval	5	131793790	5	131289152	131347349	446441	LIFE A1&B3 hierarch.FDR	Kirsten 2018	in preparation	r2
rs115926813:131790662:G:A	5	131790662	0.301002	15691	ref2: TG phase1 v3	rs35053097	ACSL6	ILMN_1737418	cis	Whole Blood	7.7117e-07	pval	5	131806353	5	131289152	131347349	459004	LIFE A1 hierarch.FDR	Kirsten 2018	in preparation	p
rs115926813:131790662:G:A	5	131790662	0.312183	3128	ref2: TG phase1 v3	rs36173056	ACSL6	ILMN_1737418	cis	Whole Blood	2.20733e-06	pval	5	131793790	5	131289152	131347349	446441	LIFE A1 hierarch.FDR	Kirsten 2018	in preparation	r2
rs115926813:131790662:G:A	5	131790662	0.301002	15691	ref2: TG phase1 v3	5:131806353	ACSL6	2874920	cis	Whole_Blood	1.53815e-20	pval	5	131806353	5	130854094	131347881	458472	Framingham Heart Study	Joehanes_2017	28122634	p
rs115926813:131790662:G:A	5	131790662	0.312183	3128	ref2: TG phase1 v3	5:131793790	ACSL6	2874920	cis	Whole_Blood	1.4171e-18	pval	5	131793790	5	130854094	131347881	445909	Framingham Heart Study	Joehanes_2017	28122634	r2
rs115926813:131790662:G:A	5	131790662	0.322152	461109	ref2: TG phase1 v3	rs3914020	ACSL6		cis	Whole_Blood	9.25961e-05	pval	5	131329553	5	131142683	131347936	0	GTEx_V7	GTEx Consortium 2017	29022597	r2 & p
rs115926813:131790662:G:A	5	131790662	0.301002	14603	ref2: TG phase1 v3	rs35454153	ACSL6	20570	cis	blood	1.49664e-12	pval	5	131805265	5	131296284	131296285	508980	eQTLgen in prep.	Vossa 2018 in prep.	eQTLgen in prep.	p
rs115926813:131790662:G:A	5	131790662	0.312183	3128	ref2: TG phase1 v3	rs36173056	ACSL6	20570	cis	blood	9.30907e-12	pval	5	131793790	5	131296284	131296285	497505	eQTLgen in prep.	Vossa 2018 in prep.	eQTLgen in prep.	r2
rs115926813:131790662:G:A	5	131790662	0.782599	119000	ref1: TG phase3 v5	rs12777	CDC42SE2	ILMN_1735594	cis	PBMC and Whole Blood	0.00102343	pval	5	131671662	5	130599702	130730380	941282	LIFE A1&B3 hierarch.FDR	Kirsten 2018	in preparation	p
rs115926813:131790662:G:A	5	131790662	0.84338	62227	ref1: TG phase3 v5	rs10080188	CDC42SE2	ILMN_1735594	cis	PBMC and Whole Blood	0.0020582	pval	5	131728435	5	130599702	130730380	998055	LIFE A1&B3 hierarch.FDR	Kirsten 2018	in preparation	r2
rs115926813:131790662:G:A	5	131790662	0.572561	182941	ref1: TG phase3 v5	rs10479001	FNIP1		cis	Esophagus_Muscularis	0.00013949	pval	5	131607721	5	130977407	131132710	475011	GTEx_V7	GTEx Consortium 2017	29022597	r2 & p
rs115926813:131790662:G:A	5	131790662	0.339246	443589	ref2: TG phase1 v3	5:131347073	FNIP1	2874794	cis	Whole_Blood	5.67806e-06	pval	5	131347073	5	130732373	131132729	214344	Framingham Heart Study	Joehanes_2017	28122634	r2 & p
rs115926813:131790662:G:A	5	131790662	0.306432	468024	ref2: TG phase1 v3	rs10059315	HINT1	ILMN_1807710	cis	PBMC and Whole Blood	4.64234e-27	pval	5	131322638	5	130494875	130501034	821604	LIFE A1&B3 hierarch.FDR	Kirsten 2018	in preparation	p
rs115926813:131790662:G:A	5	131790662	1	0	ref1: TG phase3 v5	rs115926813	HINT1	ILMN_1807710	trans	PBMC and Whole Blood	1.06836e-12	pval	5	131790662	5	130494875	130501034	1289628	LIFE A1&B3 hierarch.FDR	Kirsten 2018	in preparation	r2
rs115926813:131790662:G:A	5	131790662	0.306432	468024	ref2: TG phase1 v3	rs10059315	HINT1	ILMN_1807710	cis	PBMC	2.79698e-12	pval	5	131322638	5	130494875	130501034	821604	LIFE B3 hierarch.FDR	Kirsten 2018	in preparation	p
rs115926813:131790662:G:A	5	131790662	0.354793	354298	ref1: TG phase3 v5	rs10065631	HINT1	ILMN_1807710	cis	PBMC	9.41287e-12	pval	5	131436364	5	130494875	130501034	935330	LIFE B3 hierarch.FDR	Kirsten 2018	in preparation	r2
rs115926813:131790662:G:A	5	131790662	0.322152	461109	ref2: TG phase1 v3	rs3914020	HINT1		cis	Skin_Not_Sun_Exposed_Suprapubic	3.52675e-05	pval	5	131329553	5	130494720	130507428	822125	GTEx_V7	GTEx Consortium 2017	29022597	r2 & p
rs115926813:131790662:G:A	5	131790662	0.306432	468024	ref2: TG phase1 v3	rs10059315	HINT1	ILMN_1807710	cis	Whole Blood	4.86756e-17	pval	5	131322638	5	130494875	130501034	821604	LIFE A1 hierarch.FDR	Kirsten 2018	in preparation	p
rs115926813:131790662:G:A	5	131790662	1	0	ref1: TG phase3 v5	rs115926813	HINT1	ILMN_1807710	trans	Whole Blood	4.39476e-08	pval	5	131790662	5	130494875	130501034	1289628	LIFE A1 hierarch.FDR	Kirsten 2018	in preparation	r2
rs115926813:131790662:G:A	5	131790662	0.306432	468024	ref2: TG phase1 v3	5:131322638	HINT1	2874686	cis	Whole_Blood	9.18333e-57	pval	5	131322638	5	130494677	130560141	762497	Framingham Heart Study	Joehanes_2017	28122634	p
rs115926813:131790662:G:A	5	131790662	1	142	ref1: TG phase3 v5	5:131790520	HINT1	2874686	trans	Whole_Blood	2.44231e-21	pval	5	131790520	5	130494677	130560141	1230379	Framingham Heart Study	Joehanes_2017	28122634	r2
rs115926813:131790662:G:A	5	131790662	0.301002	15691	ref2: TG phase1 v3	5:131806353	IL5	2875384	cis	Whole_Blood	6.70039e-06	pval	5	131806353	5	131877136	131879214	70783	Framingham Heart Study	Joehanes_2017	28122634	p
rs115926813:131790662:G:A	5	131790662	0.312183	3128	ref2: TG phase1 v3	5:131793790	IL5	2875384	cis	Whole_Blood	7.12689e-06	pval	5	131793790	5	131877136	131879214	83346	Framingham Heart Study	Joehanes_2017	28122634	r2
rs115926813:131790662:G:A	5	131790662	0.312183	3128	ref2: TG phase1 v3	rs36173056	IRF1	ILMN_1708375	cis	PBMC and Whole Blood	1.56017e-10	pval	5	131793790	5	131817301	131826465	23511	LIFE A1&B3 hierarch.FDR	Kirsten 2018	in preparation	p
rs115926813:131790662:G:A	5	131790662	1	0	ref1: TG phase3 v5	rs115926813	IRF1	ILMN_1708375	cis	PBMC and Whole Blood	0.000900798	pval	5	131790662	5	131817301	131826465	26639	LIFE A1&B3 hierarch.FDR	Kirsten 2018	in preparation	r2
rs115926813:131790662:G:A	5	131790662	0.312183	3128	ref2: TG phase1 v3	rs36173056	IRF1	ILMN_1708375	cis	PBMC	1.75285e-13	pval	5	131793790	5	131817301	131826465	23511	LIFE B3 hierarch.FDR	Kirsten 2018	in preparation	p
rs115926813:131790662:G:A	5	131790662	1	0	ref1: TG phase3 v5	rs115926813	IRF1	ILMN_1708375	cis	PBMC	6.63713e-05	pval	5	131790662	5	131817301	131826465	26639	LIFE B3 hierarch.FDR	Kirsten 2018	in preparation	r2
rs115926813:131790662:G:A	5	131790662	0.322152	461109	ref2: TG phase1 v3	rs3914020	LYRM7		cis	Skin_Sun_Exposed_Lower_leg	4.90315e-06	pval	5	131329553	5	130506503	130541119	788434	GTEx_V7	GTEx Consortium 2017	29022597	r2 & p
rs115926813:131790662:G:A	5	131790662	0.301002	15691	ref2: TG phase1 v3	5:131806353	MEIKIN	2874920	cis	Whole_Blood	1.53815e-20	pval	5	131806353	5	130854094	131347881	458472	Framingham Heart Study	Joehanes_2017	28122634	p
rs115926813:131790662:G:A	5	131790662	0.312183	3128	ref2: TG phase1 v3	5:131793790	MEIKIN	2874920	cis	Whole_Blood	1.4171e-18	pval	5	131793790	5	130854094	131347881	445909	Framingham Heart Study	Joehanes_2017	28122634	r2
rs115926813:131790662:G:A	5	131790662	0.342326	376012	ref1: TG phase3 v5	rs28551583	P4HA2	ILMN_1795778	cis	PBMC and Whole Blood	0.000261896	pval	5	131414650	5	131528306	131563556	113656	LIFE A1&B3 hierarch.FDR	Kirsten 2018	in preparation	p
rs115926813:131790662:G:A	5	131790662	1	0	ref1: TG phase3 v5	rs115926813	P4HA2	ILMN_1795778	cis	PBMC and Whole Blood	0.00252106	pval	5	131790662	5	131528306	131563556	227106	LIFE A1&B3 hierarch.FDR	Kirsten 2018	in preparation	r2
rs115926813:131790662:G:A	5	131790662	0.342326	376012	ref1: TG phase3 v5	rs28551583	P4HA2	ILMN_1795778	cis	PBMC	0.00015377	pval	5	131414650	5	131528306	131563556	113656	LIFE B3 hierarch.FDR	Kirsten 2018	in preparation	p
rs115926813:131790662:G:A	5	131790662	0.84338	62227	ref1: TG phase3 v5	rs10080188	P4HA2	ILMN_1795778	cis	PBMC	0.00264361	pval	5	131728435	5	131528306	131563556	164879	LIFE B3 hierarch.FDR	Kirsten 2018	in preparation	r2
rs115926813:131790662:G:A	5	131790662	0.843754	46561	ref2: TG phase1 v3	5:131744101	P4HA2	2875257	cis	Whole_Blood	1.58562e-10	pval	5	131744101	5	131584600	131630998	113103	Framingham Heart Study	Joehanes_2017	28122634	p
rs115926813:131790662:G:A	5	131790662	1	142	ref1: TG phase3 v5	5:131790520	P4HA2	2875257	cis	Whole_Blood	5.813e-08	pval	5	131790520	5	131584600	131630998	159522	Framingham Heart Study	Joehanes_2017	28122634	r2
rs115926813:131790662:G:A	5	131790662	0.843754	46561	ref2: TG phase1 v3	rs13189284	P4HA2		cis	lcl	0.0297305	q-value	5	131744101	5	131528303	131563556	180545	hapmap_2012consensus	Sia_2012	22171328	r2 & p
rs115926813:131790662:G:A	5	131790662	0.301002	1206	ref2: TG phase1 v3	rs35377719	RAD50		cis	Nerve_Tibial	7.21685e-05	pval	5	131789456	5	131891711	131980313	102255	GTEx_V7	GTEx Consortium 2017	29022597	r2 & p
rs115926813:131790662:G:A	5	131790662	0.301002	7741	ref2: TG phase1 v3	rs35426692	RAD50		cis	Small_Intestine_Terminal_Ileum	1.17941e-05	pval	5	131798403	5	131891711	131980313	93308	GTEx_V7	GTEx Consortium 2017	29022597	p
rs115926813:131790662:G:A	5	131790662	0.301002	8147	ref2: TG phase1 v3	rs11957350	RAD50		cis	Small_Intestine_Terminal_Ileum	2.50038e-05	pval	5	131798809	5	131891711	131980313	92902	GTEx_V7	GTEx Consortium 2017	29022597	r2
rs115926813:131790662:G:A	5	131790662	0.301002	15691	ref2: TG phase1 v3	5:131806353	RAD50	2828564	cis	Whole_Blood	1.44212e-05	pval	5	131806353	5	131746580	131982029	0	Framingham Heart Study	Joehanes_2017	28122634	p
rs115926813:131790662:G:A	5	131790662	0.312183	3128	ref2: TG phase1 v3	5:131793790	RAD50	2828564	cis	Whole_Blood	3.82472e-05	pval	5	131793790	5	131746580	131982029	0	Framingham Heart Study	Joehanes_2017	28122634	r2
rs115926813:131790662:G:A	5	131790662	0.301002	7741	ref2: TG phase1 v3	rs35426692	RAPGEF6		cis	Esophagus_Muscularis	4.99532e-05	pval	5	131798403	5	130759614	130970929	827474	GTEx_V7	GTEx Consortium 2017	29022597	p
rs115926813:131790662:G:A	5	131790662	0.312183	3128	ref2: TG phase1 v3	rs36173056	RAPGEF6		cis	Esophagus_Muscularis	0.000102987	pval	5	131793790	5	130759614	130970929	822861	GTEx_V7	GTEx Consortium 2017	29022597	r2
rs115926813:131790662:G:A	5	131790662	0.301002	1206	ref2: TG phase1 v3	rs35377719	RAPGEF6		cis	Nerve_Tibial	4.01716e-07	pval	5	131789456	5	130759614	130970929	818527	GTEx_V7	GTEx Consortium 2017	29022597	p
rs115926813:131790662:G:A	5	131790662	0.312183	3128	ref2: TG phase1 v3	rs36173056	RAPGEF6		cis	Nerve_Tibial	2.1688e-05	pval	5	131793790	5	130759614	130970929	822861	GTEx_V7	GTEx Consortium 2017	29022597	r2
rs115926813:131790662:G:A	5	131790662	0.301002	8044	ref2: TG phase1 v3	rs13169718	RAPGEF6	ILMN_1725992	cis	PBMC and Whole Blood	3.88114e-16	pval	5	131798706	5	130759616	130970929	827777	LIFE A1&B3 hierarch.FDR	Kirsten 2018	in preparation	p
rs115926813:131790662:G:A	5	131790662	0.312183	3128	ref2: TG phase1 v3	rs36173056	RAPGEF6	ILMN_1725992	cis	PBMC and Whole Blood	4.91956e-16	pval	5	131793790	5	130759616	130970929	822861	LIFE A1&B3 hierarch.FDR	Kirsten 2018	in preparation	r2
rs115926813:131790662:G:A	5	131790662	0.301002	4256	ref2: TG phase1 v3	chr5:131794918:I	RAPGEF6	ILMN_1725992	cis	PBMC	2.15619e-07	pval	5	131794918	5	130759616	130970929	823989	LIFE B3 hierarch.FDR	Kirsten 2018	in preparation	p
rs115926813:131790662:G:A	5	131790662	0.312183	3128	ref2: TG phase1 v3	rs36173056	RAPGEF6	ILMN_1725992	cis	PBMC	5.21355e-07	pval	5	131793790	5	130759616	130970929	822861	LIFE B3 hierarch.FDR	Kirsten 2018	in preparation	r2
rs115926813:131790662:G:A	5	131790662	0.301002	8147	ref2: TG phase1 v3	rs11957350	RAPGEF6	ILMN_1725992	cis	Whole Blood	8.85335e-10	pval	5	131798809	5	130759616	130970929	827880	LIFE A1 hierarch.FDR	Kirsten 2018	in preparation	p
rs115926813:131790662:G:A	5	131790662	0.312183	3128	ref2: TG phase1 v3	rs36173056	RAPGEF6	ILMN_1725992	cis	Whole Blood	1.89995e-09	pval	5	131793790	5	130759616	130970929	822861	LIFE A1 hierarch.FDR	Kirsten 2018	in preparation	r2
rs115926813:131790662:G:A	5	131790662	0.339246	443589	ref2: TG phase1 v3	5:131347073	RAPGEF6	2874794	cis	Whole_Blood	5.67806e-06	pval	5	131347073	5	130732373	131132729	214344	Framingham Heart Study	Joehanes_2017	28122634	r2 & p
rs115926813:131790662:G:A	5	131790662	0.301002	7741	ref2: TG phase1 v3	rs35426692	SHROOM1		cis	Heart_Atrial_Appendage	1.92981e-05	pval	5	131798403	5	132157833	132166590	359430	GTEx_V7	GTEx Consortium 2017	29022597	r2 & p
rs115926813:131790662:G:A	5	131790662	0.401638	199849	ref1: TG phase3 v5	rs114089912	SHROOM1	ILMN_1738322	cis	PBMC	3.51901e-06	pval	5	131990511	5	132157835	132166590	167324	LIFE B3 hierarch.FDR	Kirsten 2018	in preparation	p
rs115926813:131790662:G:A	5	131790662	1	0	ref1: TG phase3 v5	rs115926813	SHROOM1	ILMN_1738322	cis	PBMC	0.00335436	pval	5	131790662	5	132157835	132166590	367173	LIFE B3 hierarch.FDR	Kirsten 2018	in preparation	r2
rs115926813:131790662:G:A	5	131790662	0.782599	119000	ref1: TG phase3 v5	rs12777	SLC22A4	ILMN_2050911	cis	PBMC and Whole Blood	9.32321e-24	pval	5	131671662	5	131630145	131679897	0	LIFE A1&B3 hierarch.FDR	Kirsten 2018	in preparation	p
rs115926813:131790662:G:A	5	131790662	1	0	ref1: TG phase3 v5	rs115926813	SLC22A4	ILMN_2050911	cis	PBMC and Whole Blood	6.27225e-20	pval	5	131790662	5	131630145	131679897	110765	LIFE A1&B3 hierarch.FDR	Kirsten 2018	in preparation	r2
rs115926813:131790662:G:A	5	131790662	0.782599	119000	ref1: TG phase3 v5	rs12777	SLC22A4	ILMN_2050911	cis	PBMC	9.78755e-13	pval	5	131671662	5	131630145	131679897	0	LIFE B3 hierarch.FDR	Kirsten 2018	in preparation	p
rs115926813:131790662:G:A	5	131790662	1	0	ref1: TG phase3 v5	rs115926813	SLC22A4	ILMN_2050911	cis	PBMC	3.11006e-10	pval	5	131790662	5	131630145	131679897	110765	LIFE B3 hierarch.FDR	Kirsten 2018	in preparation	r2
rs115926813:131790662:G:A	5	131790662	0.782599	119000	ref1: TG phase3 v5	rs12777	SLC22A4	ILMN_2050911	cis	Whole Blood	3.80663e-12	pval	5	131671662	5	131630145	131679897	0	LIFE A1 hierarch.FDR	Kirsten 2018	in preparation	p
rs115926813:131790662:G:A	5	131790662	1	0	ref1: TG phase3 v5	rs115926813	SLC22A4	ILMN_2050911	cis	Whole Blood	5.10996e-11	pval	5	131790662	5	131630145	131679897	110765	LIFE A1 hierarch.FDR	Kirsten 2018	in preparation	r2
rs115926813:131790662:G:A	5	131790662	0.782599	119000	ref1: TG phase3 v5	5:131671662	SLC22A4	2828479	cis	Whole_Blood	4.06163e-07	pval	5	131671662	5	131630071	131702455	0	Framingham Heart Study	Joehanes_2017	28122634	p
rs115926813:131790662:G:A	5	131790662	1	142	ref1: TG phase3 v5	5:131790520	SLC22A4	2828479	cis	Whole_Blood	7.59277e-07	pval	5	131790520	5	131630071	131702455	88065	Framingham Heart Study	Joehanes_2017	28122634	r2
rs115926813:131790662:G:A	5	131790662	0.450459	82203	ref1: TG phase3 v5	rs739719	SLC22A4	6040398	cis	blood	8.7e-10	pval	5	131872865	5	131630144	131679899	192966	common	Fehrmann_2011	21829388	r2 & p
rs115926813:131790662:G:A	5	131790662	0.450459	82203	ref1: TG phase3 v5	rs739719	SLC22A4	6040398	cis	blood	2.33751e-24	pval	5	131872865	5	131630144	131679899	192966	westra_2013	Westra_2013	24013639	p
rs115926813:131790662:G:A	5	131790662	0.481253	82411	ref1: TG phase3 v5	rs739718	SLC22A4	6040398	cis	blood	5.5468e-24	pval	5	131873073	5	131630144	131679899	193174	westra_2013	Westra_2013	24013639	r2
rs115926813:131790662:G:A	5	131790662	0.572561	178375	ref1: TG phase3 v5	rs13357124	SLC22A4	49654	cis	blood	1.15004e-27	pval	5	131612287	5	131679597	131679598	67310	eQTLgen in prep.	Vossa 2018 in prep.	eQTLgen in prep.	p
rs115926813:131790662:G:A	5	131790662	1	0	ref1: TG phase3 v5	rs115926813	SLC22A4	49654	cis	blood	2.35461e-26	pval	5	131790662	5	131679597	131679598	111064	eQTLgen in prep.	Vossa 2018 in prep.	eQTLgen in prep.	r2
rs115926813:131790662:G:A	5	131790662	0.301002	7741	ref2: TG phase1 v3	rs35426692	SLC22A5		cis	Brain_Caudate_basal_ganglia	2.61092e-05	pval	5	131798403	5	131705444	131731306	67097	GTEx_V7	GTEx Consortium 2017	29022597	r2 & p
rs115926813:131790662:G:A	5	131790662	0.312183	3128	ref2: TG phase1 v3	rs36173056	SLC22A5		cis	Brain_Nucleus_accumbens_basal_ganglia	3.5452e-08	pval	5	131793790	5	131705444	131731306	62484	GTEx_V7	GTEx Consortium 2017	29022597	r2 & p
rs115926813:131790662:G:A	5	131790662	0.312183	3128	ref2: TG phase1 v3	rs36173056	SLC22A5		cis	Brain_Putamen_basal_ganglia	2.07646e-06	pval	5	131793790	5	131705444	131731306	62484	GTEx_V7	GTEx Consortium 2017	29022597	r2 & p
rs115926813:131790662:G:A	5	131790662	0.572561	172465	ref1: TG phase3 v5	chr5:131618197:D	SLC22A5	ILMN_1699357	cis	PBMC and Whole Blood	5.56231e-22	pval	5	131618197	5	131705401	131731302	87204	LIFE A1&B3 hierarch.FDR	Kirsten 2018	in preparation	p
rs115926813:131790662:G:A	5	131790662	1	0	ref1: TG phase3 v5	rs115926813	SLC22A5	ILMN_1699357	cis	PBMC and Whole Blood	4.82376e-18	pval	5	131790662	5	131705401	131731302	59360	LIFE A1&B3 hierarch.FDR	Kirsten 2018	in preparation	r2
rs115926813:131790662:G:A	5	131790662	0.572561	172465	ref1: TG phase3 v5	chr5:131618197:D	SLC22A5	ILMN_1699357	cis	PBMC	1.95373e-16	pval	5	131618197	5	131705401	131731302	87204	LIFE B3 hierarch.FDR	Kirsten 2018	in preparation	p
rs115926813:131790662:G:A	5	131790662	1	0	ref1: TG phase3 v5	rs115926813	SLC22A5	ILMN_1699357	cis	PBMC	1.07078e-12	pval	5	131790662	5	131705401	131731302	59360	LIFE B3 hierarch.FDR	Kirsten 2018	in preparation	r2
rs115926813:131790662:G:A	5	131790662	0.84338	62227	ref1: TG phase3 v5	rs10080188	SLC22A5	ILMN_1699357	cis	Whole Blood	1.58363e-09	pval	5	131728435	5	131705401	131731302	0	LIFE A1 hierarch.FDR	Kirsten 2018	in preparation	p
rs115926813:131790662:G:A	5	131790662	1	0	ref1: TG phase3 v5	rs115926813	SLC22A5	ILMN_1699357	cis	Whole Blood	5.13542e-09	pval	5	131790662	5	131705401	131731302	59360	LIFE A1 hierarch.FDR	Kirsten 2018	in preparation	r2
rs115926813:131790662:G:A	5	131790662	0.301002	15691	ref2: TG phase1 v3	5:131806353	SLC22A5	2828520	cis	Whole_Blood	1.20615e-08	pval	5	131806353	5	131705428	131731305	75048	Framingham Heart Study	Joehanes_2017	28122634	p
rs115926813:131790662:G:A	5	131790662	0.312183	3128	ref2: TG phase1 v3	5:131793790	SLC22A5	2828520	cis	Whole_Blood	9.00119e-08	pval	5	131793790	5	131705428	131731305	62485	Framingham Heart Study	Joehanes_2017	28122634	r2
rs115926813:131790662:G:A	5	131790662	0.572561	182941	ref1: TG phase3 v5	rs10479001	SLC22A5	55082	cis	blood	1.08216e-33	pval	5	131607721	5	131730982	131730983	123261	eQTLgen in prep.	Vossa 2018 in prep.	eQTLgen in prep.	p
rs115926813:131790662:G:A	5	131790662	1	0	ref1: TG phase3 v5	rs115926813	SLC22A5	55082	cis	blood	4.6899e-30	pval	5	131790662	5	131730982	131730983	59679	eQTLgen in prep.	Vossa 2018 in prep.	eQTLgen in prep.	r2
rs115926813:131790662:G:A	5	131790662	0.301002	8044	ref2: TG phase1 v3	rs13169718	SLC22A5		cis	lcl	0.1646	q-value	5	131798706	5	131705400	131731306	67400	hapmap_2012consensus	Sia_2012	22171328	r2 & p
rs115926813:131790662:G:A	5	131790662	0.43244	58415	ref1: TG phase3 v5	rs77254187	UQCRQ	ILMN_1666471	cis	PBMC and Whole Blood	8.71796e-06	pval	5	131849077	5	132202319	132204536	353242	LIFE A1&B3 hierarch.FDR	Kirsten 2018	in preparation	p
rs115926813:131790662:G:A	5	131790662	1	0	ref1: TG phase3 v5	rs115926813	UQCRQ	ILMN_1666471	cis	PBMC and Whole Blood	0.0010698	pval	5	131790662	5	132202319	132204536	411657	LIFE A1&B3 hierarch.FDR	Kirsten 2018	in preparation	r2
rs115926813:131790662:G:A	5	131790662	0.43244	58415	ref1: TG phase3 v5	rs77254187	UQCRQ	ILMN_1666471	cis	PBMC	5.92392e-05	pval	5	131849077	5	132202319	132204536	353242	LIFE B3 hierarch.FDR	Kirsten 2018	in preparation	p
rs115926813:131790662:G:A	5	131790662	1	0	ref1: TG phase3 v5	rs115926813	UQCRQ	ILMN_1666471	cis	PBMC	0.00063953	pval	5	131790662	5	132202319	132204536	411657	LIFE B3 hierarch.FDR	Kirsten 2018	in preparation	r2
rs80112473:131799373:G:C	5	131799373	0.301002	970	ref2: TG phase1 v3	rs35426692	ACSL6		cis	Brain_Cerebellum	9.17155e-07	pval	5	131798403	5	131142683	131347936	450467	GTEx_V7	GTEx Consortium 2017	29022597	p
rs80112473:131799373:G:C	5	131799373	0.312183	5583	ref2: TG phase1 v3	rs36173056	ACSL6		cis	Brain_Cerebellum	5.71476e-06	pval	5	131793790	5	131142683	131347936	445854	GTEx_V7	GTEx Consortium 2017	29022597	r2
rs80112473:131799373:G:C	5	131799373	0.301002	970	ref2: TG phase1 v3	rs35426692	ACSL6	ILMN_1737418	cis	PBMC and Whole Blood	0.000653746	pval	5	131798403	5	131289152	131347349	451054	LIFE A1&B3 hierarch.FDR	Kirsten 2018	in preparation	p
rs80112473:131799373:G:C	5	131799373	0.312183	5583	ref2: TG phase1 v3	rs36173056	ACSL6	ILMN_1737418	cis	PBMC and Whole Blood	0.000891881	pval	5	131793790	5	131289152	131347349	446441	LIFE A1&B3 hierarch.FDR	Kirsten 2018	in preparation	r2
rs80112473:131799373:G:C	5	131799373	0.301002	6980	ref2: TG phase1 v3	rs35053097	ACSL6	ILMN_1737418	cis	Whole Blood	7.7117e-07	pval	5	131806353	5	131289152	131347349	459004	LIFE A1 hierarch.FDR	Kirsten 2018	in preparation	p
rs80112473:131799373:G:C	5	131799373	0.312183	5583	ref2: TG phase1 v3	rs36173056	ACSL6	ILMN_1737418	cis	Whole Blood	2.20733e-06	pval	5	131793790	5	131289152	131347349	446441	LIFE A1 hierarch.FDR	Kirsten 2018	in preparation	r2
rs80112473:131799373:G:C	5	131799373	0.301002	6980	ref2: TG phase1 v3	5:131806353	ACSL6	2874920	cis	Whole_Blood	1.53815e-20	pval	5	131806353	5	130854094	131347881	458472	Framingham Heart Study	Joehanes_2017	28122634	p
rs80112473:131799373:G:C	5	131799373	0.312183	5583	ref2: TG phase1 v3	5:131793790	ACSL6	2874920	cis	Whole_Blood	1.4171e-18	pval	5	131793790	5	130854094	131347881	445909	Framingham Heart Study	Joehanes_2017	28122634	r2
rs80112473:131799373:G:C	5	131799373	0.322152	469820	ref2: TG phase1 v3	rs3914020	ACSL6		cis	Whole_Blood	9.25961e-05	pval	5	131329553	5	131142683	131347936	0	GTEx_V7	GTEx Consortium 2017	29022597	r2 & p
rs80112473:131799373:G:C	5	131799373	0.301002	5892	ref2: TG phase1 v3	rs35454153	ACSL6	20570	cis	blood	1.49664e-12	pval	5	131805265	5	131296284	131296285	508980	eQTLgen in prep.	Vossa 2018 in prep.	eQTLgen in prep.	p
rs80112473:131799373:G:C	5	131799373	0.312183	5583	ref2: TG phase1 v3	rs36173056	ACSL6	20570	cis	blood	9.30907e-12	pval	5	131793790	5	131296284	131296285	497505	eQTLgen in prep.	Vossa 2018 in prep.	eQTLgen in prep.	r2
rs80112473:131799373:G:C	5	131799373	0.763473	127711	ref1: TG phase3 v5	rs12777	CDC42SE2	ILMN_1735594	cis	PBMC and Whole Blood	0.00102343	pval	5	131671662	5	130599702	130730380	941282	LIFE A1&B3 hierarch.FDR	Kirsten 2018	in preparation	p
rs80112473:131799373:G:C	5	131799373	0.822966	70938	ref1: TG phase3 v5	rs10080188	CDC42SE2	ILMN_1735594	cis	PBMC and Whole Blood	0.0020582	pval	5	131728435	5	130599702	130730380	998055	LIFE A1&B3 hierarch.FDR	Kirsten 2018	in preparation	r2
rs80112473:131799373:G:C	5	131799373	0.591716	191652	ref1: TG phase3 v5	rs10479001	FNIP1		cis	Esophagus_Muscularis	0.00013949	pval	5	131607721	5	130977407	131132710	475011	GTEx_V7	GTEx Consortium 2017	29022597	r2 & p
rs80112473:131799373:G:C	5	131799373	0.339246	452300	ref2: TG phase1 v3	5:131347073	FNIP1	2874794	cis	Whole_Blood	5.67806e-06	pval	5	131347073	5	130732373	131132729	214344	Framingham Heart Study	Joehanes_2017	28122634	r2 & p
rs80112473:131799373:G:C	5	131799373	0.306432	476735	ref2: TG phase1 v3	rs10059315	HINT1	ILMN_1807710	cis	PBMC and Whole Blood	4.64234e-27	pval	5	131322638	5	130494875	130501034	821604	LIFE A1&B3 hierarch.FDR	Kirsten 2018	in preparation	p
rs80112473:131799373:G:C	5	131799373	1	2850	ref1: TG phase3 v5	rs113437942	HINT1	ILMN_1807710	trans	PBMC and Whole Blood	2.47662e-12	pval	5	131802223	5	130494875	130501034	1301189	LIFE A1&B3 hierarch.FDR	Kirsten 2018	in preparation	r2
rs80112473:131799373:G:C	5	131799373	0.306432	476735	ref2: TG phase1 v3	rs10059315	HINT1	ILMN_1807710	cis	PBMC	2.79698e-12	pval	5	131322638	5	130494875	130501034	821604	LIFE B3 hierarch.FDR	Kirsten 2018	in preparation	p
rs80112473:131799373:G:C	5	131799373	0.345827	363009	ref1: TG phase3 v5	rs10065631	HINT1	ILMN_1807710	cis	PBMC	9.41287e-12	pval	5	131436364	5	130494875	130501034	935330	LIFE B3 hierarch.FDR	Kirsten 2018	in preparation	r2
rs80112473:131799373:G:C	5	131799373	0.322152	469820	ref2: TG phase1 v3	rs3914020	HINT1		cis	Skin_Not_Sun_Exposed_Suprapubic	3.52675e-05	pval	5	131329553	5	130494720	130507428	822125	GTEx_V7	GTEx Consortium 2017	29022597	r2 & p
rs80112473:131799373:G:C	5	131799373	0.306432	476735	ref2: TG phase1 v3	rs10059315	HINT1	ILMN_1807710	cis	Whole Blood	4.86756e-17	pval	5	131322638	5	130494875	130501034	821604	LIFE A1 hierarch.FDR	Kirsten 2018	in preparation	p
rs80112473:131799373:G:C	5	131799373	1	2850	ref1: TG phase3 v5	rs113437942	HINT1	ILMN_1807710	trans	Whole Blood	4.3463e-08	pval	5	131802223	5	130494875	130501034	1301189	LIFE A1 hierarch.FDR	Kirsten 2018	in preparation	r2
rs80112473:131799373:G:C	5	131799373	0.306432	476735	ref2: TG phase1 v3	5:131322638	HINT1	2874686	cis	Whole_Blood	9.18333e-57	pval	5	131322638	5	130494677	130560141	762497	Framingham Heart Study	Joehanes_2017	28122634	p
rs80112473:131799373:G:C	5	131799373	1	0	ref1: TG phase3 v5	5:131799373	HINT1	2874686	trans	Whole_Blood	5.85868e-21	pval	5	131799373	5	130494677	130560141	1239232	Framingham Heart Study	Joehanes_2017	28122634	r2
rs80112473:131799373:G:C	5	131799373	0.301002	6980	ref2: TG phase1 v3	5:131806353	IL5	2875384	cis	Whole_Blood	6.70039e-06	pval	5	131806353	5	131877136	131879214	70783	Framingham Heart Study	Joehanes_2017	28122634	p
rs80112473:131799373:G:C	5	131799373	0.312183	5583	ref2: TG phase1 v3	5:131793790	IL5	2875384	cis	Whole_Blood	7.12689e-06	pval	5	131793790	5	131877136	131879214	83346	Framingham Heart Study	Joehanes_2017	28122634	r2
rs80112473:131799373:G:C	5	131799373	0.312183	5583	ref2: TG phase1 v3	rs36173056	IRF1	ILMN_1708375	cis	PBMC and Whole Blood	1.56017e-10	pval	5	131793790	5	131817301	131826465	23511	LIFE A1&B3 hierarch.FDR	Kirsten 2018	in preparation	p
rs80112473:131799373:G:C	5	131799373	1	2850	ref1: TG phase3 v5	rs113437942	IRF1	ILMN_1708375	cis	PBMC and Whole Blood	0.00114237	pval	5	131802223	5	131817301	131826465	15078	LIFE A1&B3 hierarch.FDR	Kirsten 2018	in preparation	r2
rs80112473:131799373:G:C	5	131799373	0.312183	5583	ref2: TG phase1 v3	rs36173056	IRF1	ILMN_1708375	cis	PBMC	1.75285e-13	pval	5	131793790	5	131817301	131826465	23511	LIFE B3 hierarch.FDR	Kirsten 2018	in preparation	p
rs80112473:131799373:G:C	5	131799373	1	2850	ref1: TG phase3 v5	rs113437942	IRF1	ILMN_1708375	cis	PBMC	7.6824e-05	pval	5	131802223	5	131817301	131826465	15078	LIFE B3 hierarch.FDR	Kirsten 2018	in preparation	r2
rs80112473:131799373:G:C	5	131799373	0.322152	469820	ref2: TG phase1 v3	rs3914020	LYRM7		cis	Skin_Sun_Exposed_Lower_leg	4.90315e-06	pval	5	131329553	5	130506503	130541119	788434	GTEx_V7	GTEx Consortium 2017	29022597	r2 & p
rs80112473:131799373:G:C	5	131799373	0.301002	6980	ref2: TG phase1 v3	5:131806353	MEIKIN	2874920	cis	Whole_Blood	1.53815e-20	pval	5	131806353	5	130854094	131347881	458472	Framingham Heart Study	Joehanes_2017	28122634	p
rs80112473:131799373:G:C	5	131799373	0.312183	5583	ref2: TG phase1 v3	5:131793790	MEIKIN	2874920	cis	Whole_Blood	1.4171e-18	pval	5	131793790	5	130854094	131347881	445909	Framingham Heart Study	Joehanes_2017	28122634	r2
rs80112473:131799373:G:C	5	131799373	0.333604	384723	ref1: TG phase3 v5	rs28551583	P4HA2	ILMN_1795778	cis	PBMC and Whole Blood	0.000261896	pval	5	131414650	5	131528306	131563556	113656	LIFE A1&B3 hierarch.FDR	Kirsten 2018	in preparation	p
rs80112473:131799373:G:C	5	131799373	1	2850	ref1: TG phase3 v5	rs113437942	P4HA2	ILMN_1795778	cis	PBMC and Whole Blood	0.00424811	pval	5	131802223	5	131528306	131563556	238667	LIFE A1&B3 hierarch.FDR	Kirsten 2018	in preparation	r2
rs80112473:131799373:G:C	5	131799373	0.333604	384723	ref1: TG phase3 v5	rs28551583	P4HA2	ILMN_1795778	cis	PBMC	0.00015377	pval	5	131414650	5	131528306	131563556	113656	LIFE B3 hierarch.FDR	Kirsten 2018	in preparation	p
rs80112473:131799373:G:C	5	131799373	0.822966	70938	ref1: TG phase3 v5	rs10080188	P4HA2	ILMN_1795778	cis	PBMC	0.00264361	pval	5	131728435	5	131528306	131563556	164879	LIFE B3 hierarch.FDR	Kirsten 2018	in preparation	r2
rs80112473:131799373:G:C	5	131799373	0.843754	55272	ref2: TG phase1 v3	5:131744101	P4HA2	2875257	cis	Whole_Blood	1.58562e-10	pval	5	131744101	5	131584600	131630998	113103	Framingham Heart Study	Joehanes_2017	28122634	p
rs80112473:131799373:G:C	5	131799373	1	0	ref1: TG phase3 v5	5:131799373	P4HA2	2875257	cis	Whole_Blood	7.76068e-08	pval	5	131799373	5	131584600	131630998	168375	Framingham Heart Study	Joehanes_2017	28122634	r2
rs80112473:131799373:G:C	5	131799373	0.843754	55272	ref2: TG phase1 v3	rs13189284	P4HA2		cis	lcl	0.0297305	q-value	5	131744101	5	131528303	131563556	180545	hapmap_2012consensus	Sia_2012	22171328	r2 & p
rs80112473:131799373:G:C	5	131799373	0.301002	9917	ref2: TG phase1 v3	rs35377719	RAD50		cis	Nerve_Tibial	7.21685e-05	pval	5	131789456	5	131891711	131980313	102255	GTEx_V7	GTEx Consortium 2017	29022597	r2 & p
rs80112473:131799373:G:C	5	131799373	0.301002	970	ref2: TG phase1 v3	rs35426692	RAD50		cis	Small_Intestine_Terminal_Ileum	1.17941e-05	pval	5	131798403	5	131891711	131980313	93308	GTEx_V7	GTEx Consortium 2017	29022597	p
rs80112473:131799373:G:C	5	131799373	0.301002	564	ref2: TG phase1 v3	rs11957350	RAD50		cis	Small_Intestine_Terminal_Ileum	2.50038e-05	pval	5	131798809	5	131891711	131980313	92902	GTEx_V7	GTEx Consortium 2017	29022597	r2
rs80112473:131799373:G:C	5	131799373	0.301002	6980	ref2: TG phase1 v3	5:131806353	RAD50	2828564	cis	Whole_Blood	1.44212e-05	pval	5	131806353	5	131746580	131982029	0	Framingham Heart Study	Joehanes_2017	28122634	p
rs80112473:131799373:G:C	5	131799373	0.312183	5583	ref2: TG phase1 v3	5:131793790	RAD50	2828564	cis	Whole_Blood	3.82472e-05	pval	5	131793790	5	131746580	131982029	0	Framingham Heart Study	Joehanes_2017	28122634	r2
rs80112473:131799373:G:C	5	131799373	0.301002	970	ref2: TG phase1 v3	rs35426692	RAPGEF6		cis	Esophagus_Muscularis	4.99532e-05	pval	5	131798403	5	130759614	130970929	827474	GTEx_V7	GTEx Consortium 2017	29022597	p
rs80112473:131799373:G:C	5	131799373	0.312183	5583	ref2: TG phase1 v3	rs36173056	RAPGEF6		cis	Esophagus_Muscularis	0.000102987	pval	5	131793790	5	130759614	130970929	822861	GTEx_V7	GTEx Consortium 2017	29022597	r2
rs80112473:131799373:G:C	5	131799373	0.301002	9917	ref2: TG phase1 v3	rs35377719	RAPGEF6		cis	Nerve_Tibial	4.01716e-07	pval	5	131789456	5	130759614	130970929	818527	GTEx_V7	GTEx Consortium 2017	29022597	p
rs80112473:131799373:G:C	5	131799373	0.312183	5583	ref2: TG phase1 v3	rs36173056	RAPGEF6		cis	Nerve_Tibial	2.1688e-05	pval	5	131793790	5	130759614	130970929	822861	GTEx_V7	GTEx Consortium 2017	29022597	r2
rs80112473:131799373:G:C	5	131799373	0.301002	667	ref2: TG phase1 v3	rs13169718	RAPGEF6	ILMN_1725992	cis	PBMC and Whole Blood	3.88114e-16	pval	5	131798706	5	130759616	130970929	827777	LIFE A1&B3 hierarch.FDR	Kirsten 2018	in preparation	p
rs80112473:131799373:G:C	5	131799373	0.312183	5583	ref2: TG phase1 v3	rs36173056	RAPGEF6	ILMN_1725992	cis	PBMC and Whole Blood	4.91956e-16	pval	5	131793790	5	130759616	130970929	822861	LIFE A1&B3 hierarch.FDR	Kirsten 2018	in preparation	r2
rs80112473:131799373:G:C	5	131799373	0.301002	4455	ref2: TG phase1 v3	chr5:131794918:I	RAPGEF6	ILMN_1725992	cis	PBMC	2.15619e-07	pval	5	131794918	5	130759616	130970929	823989	LIFE B3 hierarch.FDR	Kirsten 2018	in preparation	p
rs80112473:131799373:G:C	5	131799373	0.312183	5583	ref2: TG phase1 v3	rs36173056	RAPGEF6	ILMN_1725992	cis	PBMC	5.21355e-07	pval	5	131793790	5	130759616	130970929	822861	LIFE B3 hierarch.FDR	Kirsten 2018	in preparation	r2
rs80112473:131799373:G:C	5	131799373	0.301002	564	ref2: TG phase1 v3	rs11957350	RAPGEF6	ILMN_1725992	cis	Whole Blood	8.85335e-10	pval	5	131798809	5	130759616	130970929	827880	LIFE A1 hierarch.FDR	Kirsten 2018	in preparation	p
rs80112473:131799373:G:C	5	131799373	0.312183	5583	ref2: TG phase1 v3	rs36173056	RAPGEF6	ILMN_1725992	cis	Whole Blood	1.89995e-09	pval	5	131793790	5	130759616	130970929	822861	LIFE A1 hierarch.FDR	Kirsten 2018	in preparation	r2
rs80112473:131799373:G:C	5	131799373	0.339246	452300	ref2: TG phase1 v3	5:131347073	RAPGEF6	2874794	cis	Whole_Blood	5.67806e-06	pval	5	131347073	5	130732373	131132729	214344	Framingham Heart Study	Joehanes_2017	28122634	r2 & p
rs80112473:131799373:G:C	5	131799373	0.301002	970	ref2: TG phase1 v3	rs35426692	SHROOM1		cis	Heart_Atrial_Appendage	1.92981e-05	pval	5	131798403	5	132157833	132166590	359430	GTEx_V7	GTEx Consortium 2017	29022597	r2 & p
rs80112473:131799373:G:C	5	131799373	0.3915	191138	ref1: TG phase3 v5	rs114089912	SHROOM1	ILMN_1738322	cis	PBMC	3.51901e-06	pval	5	131990511	5	132157835	132166590	167324	LIFE B3 hierarch.FDR	Kirsten 2018	in preparation	p
rs80112473:131799373:G:C	5	131799373	1	2850	ref1: TG phase3 v5	rs113437942	SHROOM1	ILMN_1738322	cis	PBMC	0.00365049	pval	5	131802223	5	132157835	132166590	355612	LIFE B3 hierarch.FDR	Kirsten 2018	in preparation	r2
rs80112473:131799373:G:C	5	131799373	0.763473	127711	ref1: TG phase3 v5	rs12777	SLC22A4	ILMN_2050911	cis	PBMC and Whole Blood	9.32321e-24	pval	5	131671662	5	131630145	131679897	0	LIFE A1&B3 hierarch.FDR	Kirsten 2018	in preparation	p
rs80112473:131799373:G:C	5	131799373	1	2850	ref1: TG phase3 v5	rs113437942	SLC22A4	ILMN_2050911	cis	PBMC and Whole Blood	4.21163e-19	pval	5	131802223	5	131630145	131679897	122326	LIFE A1&B3 hierarch.FDR	Kirsten 2018	in preparation	r2
rs80112473:131799373:G:C	5	131799373	0.763473	127711	ref1: TG phase3 v5	rs12777	SLC22A4	ILMN_2050911	cis	PBMC	9.78755e-13	pval	5	131671662	5	131630145	131679897	0	LIFE B3 hierarch.FDR	Kirsten 2018	in preparation	p
rs80112473:131799373:G:C	5	131799373	1	2850	ref1: TG phase3 v5	rs113437942	SLC22A4	ILMN_2050911	cis	PBMC	1.1953e-09	pval	5	131802223	5	131630145	131679897	122326	LIFE B3 hierarch.FDR	Kirsten 2018	in preparation	r2
rs80112473:131799373:G:C	5	131799373	0.763473	127711	ref1: TG phase3 v5	rs12777	SLC22A4	ILMN_2050911	cis	Whole Blood	3.80663e-12	pval	5	131671662	5	131630145	131679897	0	LIFE A1 hierarch.FDR	Kirsten 2018	in preparation	p
rs80112473:131799373:G:C	5	131799373	1	2850	ref1: TG phase3 v5	rs113437942	SLC22A4	ILMN_2050911	cis	Whole Blood	8.17831e-11	pval	5	131802223	5	131630145	131679897	122326	LIFE A1 hierarch.FDR	Kirsten 2018	in preparation	r2
rs80112473:131799373:G:C	5	131799373	0.763473	127711	ref1: TG phase3 v5	5:131671662	SLC22A4	2828479	cis	Whole_Blood	4.06163e-07	pval	5	131671662	5	131630071	131702455	0	Framingham Heart Study	Joehanes_2017	28122634	p
rs80112473:131799373:G:C	5	131799373	1	0	ref1: TG phase3 v5	5:131799373	SLC22A4	2828479	cis	Whole_Blood	8.34449e-07	pval	5	131799373	5	131630071	131702455	96918	Framingham Heart Study	Joehanes_2017	28122634	r2
rs80112473:131799373:G:C	5	131799373	0.461838	73492	ref1: TG phase3 v5	rs739719	SLC22A4	6040398	cis	blood	8.7e-10	pval	5	131872865	5	131630144	131679899	192966	common	Fehrmann_2011	21829388	r2 & p
rs80112473:131799373:G:C	5	131799373	0.461838	73492	ref1: TG phase3 v5	rs739719	SLC22A4	6040398	cis	blood	2.33751e-24	pval	5	131872865	5	131630144	131679899	192966	westra_2013	Westra_2013	24013639	p
rs80112473:131799373:G:C	5	131799373	0.494632	73700	ref1: TG phase3 v5	rs739718	SLC22A4	6040398	cis	blood	5.5468e-24	pval	5	131873073	5	131630144	131679899	193174	westra_2013	Westra_2013	24013639	r2
rs80112473:131799373:G:C	5	131799373	0.591716	187086	ref1: TG phase3 v5	rs13357124	SLC22A4	49654	cis	blood	1.15004e-27	pval	5	131612287	5	131679597	131679598	67310	eQTLgen in prep.	Vossa 2018 in prep.	eQTLgen in prep.	p
rs80112473:131799373:G:C	5	131799373	1	2850	ref1: TG phase3 v5	rs113437942	SLC22A4	49654	cis	blood	8.47892e-23	pval	5	131802223	5	131679597	131679598	122625	eQTLgen in prep.	Vossa 2018 in prep.	eQTLgen in prep.	r2
rs80112473:131799373:G:C	5	131799373	0.301002	970	ref2: TG phase1 v3	rs35426692	SLC22A5		cis	Brain_Caudate_basal_ganglia	2.61092e-05	pval	5	131798403	5	131705444	131731306	67097	GTEx_V7	GTEx Consortium 2017	29022597	r2 & p
rs80112473:131799373:G:C	5	131799373	0.312183	5583	ref2: TG phase1 v3	rs36173056	SLC22A5		cis	Brain_Nucleus_accumbens_basal_ganglia	3.5452e-08	pval	5	131793790	5	131705444	131731306	62484	GTEx_V7	GTEx Consortium 2017	29022597	r2 & p
rs80112473:131799373:G:C	5	131799373	0.312183	5583	ref2: TG phase1 v3	rs36173056	SLC22A5		cis	Brain_Putamen_basal_ganglia	2.07646e-06	pval	5	131793790	5	131705444	131731306	62484	GTEx_V7	GTEx Consortium 2017	29022597	r2 & p
rs80112473:131799373:G:C	5	131799373	0.591716	181176	ref1: TG phase3 v5	chr5:131618197:D	SLC22A5	ILMN_1699357	cis	PBMC and Whole Blood	5.56231e-22	pval	5	131618197	5	131705401	131731302	87204	LIFE A1&B3 hierarch.FDR	Kirsten 2018	in preparation	p
rs80112473:131799373:G:C	5	131799373	1	2850	ref1: TG phase3 v5	rs113437942	SLC22A5	ILMN_1699357	cis	PBMC and Whole Blood	1.35141e-17	pval	5	131802223	5	131705401	131731302	70921	LIFE A1&B3 hierarch.FDR	Kirsten 2018	in preparation	r2
rs80112473:131799373:G:C	5	131799373	0.591716	181176	ref1: TG phase3 v5	chr5:131618197:D	SLC22A5	ILMN_1699357	cis	PBMC	1.95373e-16	pval	5	131618197	5	131705401	131731302	87204	LIFE B3 hierarch.FDR	Kirsten 2018	in preparation	p
rs80112473:131799373:G:C	5	131799373	1	2850	ref1: TG phase3 v5	rs113437942	SLC22A5	ILMN_1699357	cis	PBMC	2.09782e-12	pval	5	131802223	5	131705401	131731302	70921	LIFE B3 hierarch.FDR	Kirsten 2018	in preparation	r2
rs80112473:131799373:G:C	5	131799373	0.822966	70938	ref1: TG phase3 v5	rs10080188	SLC22A5	ILMN_1699357	cis	Whole Blood	1.58363e-09	pval	5	131728435	5	131705401	131731302	0	LIFE A1 hierarch.FDR	Kirsten 2018	in preparation	p
rs80112473:131799373:G:C	5	131799373	1	2850	ref1: TG phase3 v5	rs113437942	SLC22A5	ILMN_1699357	cis	Whole Blood	9.53087e-09	pval	5	131802223	5	131705401	131731302	70921	LIFE A1 hierarch.FDR	Kirsten 2018	in preparation	r2
rs80112473:131799373:G:C	5	131799373	0.301002	6980	ref2: TG phase1 v3	5:131806353	SLC22A5	2828520	cis	Whole_Blood	1.20615e-08	pval	5	131806353	5	131705428	131731305	75048	Framingham Heart Study	Joehanes_2017	28122634	p
rs80112473:131799373:G:C	5	131799373	0.312183	5583	ref2: TG phase1 v3	5:131793790	SLC22A5	2828520	cis	Whole_Blood	9.00119e-08	pval	5	131793790	5	131705428	131731305	62485	Framingham Heart Study	Joehanes_2017	28122634	r2
rs80112473:131799373:G:C	5	131799373	0.591716	191652	ref1: TG phase3 v5	rs10479001	SLC22A5	55082	cis	blood	1.08216e-33	pval	5	131607721	5	131730982	131730983	123261	eQTLgen in prep.	Vossa 2018 in prep.	eQTLgen in prep.	p
rs80112473:131799373:G:C	5	131799373	1	2850	ref1: TG phase3 v5	rs113437942	SLC22A5	55082	cis	blood	4.34561e-28	pval	5	131802223	5	131730982	131730983	71240	eQTLgen in prep.	Vossa 2018 in prep.	eQTLgen in prep.	r2
rs80112473:131799373:G:C	5	131799373	0.301002	667	ref2: TG phase1 v3	rs13169718	SLC22A5		cis	lcl	0.1646	q-value	5	131798706	5	131705400	131731306	67400	hapmap_2012consensus	Sia_2012	22171328	r2 & p
rs80112473:131799373:G:C	5	131799373	0.443361	49704	ref1: TG phase3 v5	rs77254187	UQCRQ	ILMN_1666471	cis	PBMC and Whole Blood	8.71796e-06	pval	5	131849077	5	132202319	132204536	353242	LIFE A1&B3 hierarch.FDR	Kirsten 2018	in preparation	p
rs80112473:131799373:G:C	5	131799373	1	2850	ref1: TG phase3 v5	rs113437942	UQCRQ	ILMN_1666471	cis	PBMC and Whole Blood	0.000377182	pval	5	131802223	5	132202319	132204536	400096	LIFE A1&B3 hierarch.FDR	Kirsten 2018	in preparation	r2
rs80112473:131799373:G:C	5	131799373	0.443361	49704	ref1: TG phase3 v5	rs77254187	UQCRQ	ILMN_1666471	cis	PBMC	5.92392e-05	pval	5	131849077	5	132202319	132204536	353242	LIFE B3 hierarch.FDR	Kirsten 2018	in preparation	p
rs80112473:131799373:G:C	5	131799373	1	2850	ref1: TG phase3 v5	rs113437942	UQCRQ	ILMN_1666471	cis	PBMC	0.000168367	pval	5	131802223	5	132202319	132204536	400096	LIFE B3 hierarch.FDR	Kirsten 2018	in preparation	r2
rs199539932:131799418:GCACACACACAC:G	5	131799418	0.760989	127756	ref1: TG phase3 v5	rs12777	CDC42SE2	ILMN_1735594	cis	PBMC and Whole Blood	0.00102343	pval	5	131671662	5	130599702	130730380	941282	LIFE A1&B3 hierarch.FDR	Kirsten 2018	in preparation	p
rs199539932:131799418:GCACACACACAC:G	5	131799418	0.821122	70983	ref1: TG phase3 v5	rs10080188	CDC42SE2	ILMN_1735594	cis	PBMC and Whole Blood	0.0020582	pval	5	131728435	5	130599702	130730380	998055	LIFE A1&B3 hierarch.FDR	Kirsten 2018	in preparation	r2
rs199539932:131799418:GCACACACACAC:G	5	131799418	0.587839	191697	ref1: TG phase3 v5	rs10479001	FNIP1		cis	Esophagus_Muscularis	0.00013949	pval	5	131607721	5	130977407	131132710	475011	GTEx_V7	GTEx Consortium 2017	29022597	r2 & p
rs199539932:131799418:GCACACACACAC:G	5	131799418	0.351445	395886	ref1: TG phase3 v5	rs74905787	HINT1	ILMN_1807710	cis	PBMC and Whole Blood	2.09554e-24	pval	5	131403532	5	130494875	130501034	902498	LIFE A1&B3 hierarch.FDR	Kirsten 2018	in preparation	p
rs199539932:131799418:GCACACACACAC:G	5	131799418	1	0	ref1: TG phase3 v5	chr5:131799418:D	HINT1	ILMN_1807710	trans	PBMC and Whole Blood	2.35384e-10	pval	5	131799418	5	130494875	130501034	1298384	LIFE A1&B3 hierarch.FDR	Kirsten 2018	in preparation	r2
rs199539932:131799418:GCACACACACAC:G	5	131799418	0.364168	363054	ref1: TG phase3 v5	rs10065631	HINT1	ILMN_1807710	cis	PBMC	9.41287e-12	pval	5	131436364	5	130494875	130501034	935330	LIFE B3 hierarch.FDR	Kirsten 2018	in preparation	r2 & p
rs199539932:131799418:GCACACACACAC:G	5	131799418	0.351445	395886	ref1: TG phase3 v5	rs74905787	HINT1	ILMN_1807710	cis	Whole Blood	8.36069e-15	pval	5	131403532	5	130494875	130501034	902498	LIFE A1 hierarch.FDR	Kirsten 2018	in preparation	p
rs199539932:131799418:GCACACACACAC:G	5	131799418	0.975853	8756	ref1: TG phase3 v5	rs115926813	HINT1	ILMN_1807710	trans	Whole Blood	4.39476e-08	pval	5	131790662	5	130494875	130501034	1289628	LIFE A1 hierarch.FDR	Kirsten 2018	in preparation	r2
rs199539932:131799418:GCACACACACAC:G	5	131799418	0.351445	395886	ref1: TG phase3 v5	5:131403532	HINT1	2874686	cis	Whole_Blood	5.44127e-47	pval	5	131403532	5	130494677	130560141	843391	Framingham Heart Study	Joehanes_2017	28122634	p
rs199539932:131799418:GCACACACACAC:G	5	131799418	1	0	ref1: TG phase3 v5	5:131799418:GCACA	HINT1	2874686	trans	Whole_Blood	2.32434e-13	pval	5	131799418	5	130494677	130560141	1239277	Framingham Heart Study	Joehanes_2017	28122634	r2
rs199539932:131799418:GCACACACACAC:G	5	131799418	0.618378	55317	ref2: TG phase1 v3	rs13189284	IRF1	ILMN_1708375	cis	PBMC and Whole Blood	0.000217121	pval	5	131744101	5	131817301	131826465	73200	LIFE A1&B3 hierarch.FDR	Kirsten 2018	in preparation	p
rs199539932:131799418:GCACACACACAC:G	5	131799418	1	0	ref1: TG phase3 v5	chr5:131799418:D	IRF1	ILMN_1708375	cis	PBMC and Whole Blood	0.0031309	pval	5	131799418	5	131817301	131826465	17883	LIFE A1&B3 hierarch.FDR	Kirsten 2018	in preparation	r2
rs199539932:131799418:GCACACACACAC:G	5	131799418	0.618378	55317	ref2: TG phase1 v3	rs13189284	IRF1	ILMN_1708375	cis	PBMC	5.05903e-06	pval	5	131744101	5	131817301	131826465	73200	LIFE B3 hierarch.FDR	Kirsten 2018	in preparation	p
rs199539932:131799418:GCACACACACAC:G	5	131799418	1	0	ref1: TG phase3 v5	chr5:131799418:D	IRF1	ILMN_1708375	cis	PBMC	0.000435239	pval	5	131799418	5	131817301	131826465	17883	LIFE B3 hierarch.FDR	Kirsten 2018	in preparation	r2
rs199539932:131799418:GCACACACACAC:G	5	131799418	0.311187	386845	ref2: TG phase1 v3	rs146145176	LYRM7		cis	Skin_Sun_Exposed_Lower_leg	0.000155037	pval	5	131412573	5	130506503	130541119	871454	GTEx_V7	GTEx Consortium 2017	29022597	r2 & p
rs199539932:131799418:GCACACACACAC:G	5	131799418	0.351445	384768	ref1: TG phase3 v5	rs28551583	P4HA2	ILMN_1795778	cis	PBMC and Whole Blood	0.000261896	pval	5	131414650	5	131528306	131563556	113656	LIFE A1&B3 hierarch.FDR	Kirsten 2018	in preparation	p
rs199539932:131799418:GCACACACACAC:G	5	131799418	0.975853	8756	ref1: TG phase3 v5	rs115926813	P4HA2	ILMN_1795778	cis	PBMC and Whole Blood	0.00252106	pval	5	131790662	5	131528306	131563556	227106	LIFE A1&B3 hierarch.FDR	Kirsten 2018	in preparation	r2
rs199539932:131799418:GCACACACACAC:G	5	131799418	0.351445	384768	ref1: TG phase3 v5	rs28551583	P4HA2	ILMN_1795778	cis	PBMC	0.00015377	pval	5	131414650	5	131528306	131563556	113656	LIFE B3 hierarch.FDR	Kirsten 2018	in preparation	p
rs199539932:131799418:GCACACACACAC:G	5	131799418	0.821122	70983	ref1: TG phase3 v5	rs10080188	P4HA2	ILMN_1795778	cis	PBMC	0.00264361	pval	5	131728435	5	131528306	131563556	164879	LIFE B3 hierarch.FDR	Kirsten 2018	in preparation	r2
rs199539932:131799418:GCACACACACAC:G	5	131799418	0.618378	55317	ref2: TG phase1 v3	5:131744101	P4HA2	2875257	cis	Whole_Blood	1.58562e-10	pval	5	131744101	5	131584600	131630998	113103	Framingham Heart Study	Joehanes_2017	28122634	p
rs199539932:131799418:GCACACACACAC:G	5	131799418	1	0	ref1: TG phase3 v5	5:131799418:GCACA	P4HA2	2875257	cis	Whole_Blood	1.02896e-06	pval	5	131799418	5	131584600	131630998	168420	Framingham Heart Study	Joehanes_2017	28122634	r2
rs199539932:131799418:GCACACACACAC:G	5	131799418	0.618378	55317	ref2: TG phase1 v3	rs13189284	P4HA2		cis	lcl	0.0297305	q-value	5	131744101	5	131528303	131563556	180545	hapmap_2012consensus	Sia_2012	22171328	r2 & p
rs199539932:131799418:GCACACACACAC:G	5	131799418	0.412238	191093	ref1: TG phase3 v5	rs114089912	SHROOM1	ILMN_1738322	cis	PBMC	3.51901e-06	pval	5	131990511	5	132157835	132166590	167324	LIFE B3 hierarch.FDR	Kirsten 2018	in preparation	p
rs199539932:131799418:GCACACACACAC:G	5	131799418	1	0	ref1: TG phase3 v5	chr5:131799418:D	SHROOM1	ILMN_1738322	cis	PBMC	0.00102701	pval	5	131799418	5	132157835	132166590	358417	LIFE B3 hierarch.FDR	Kirsten 2018	in preparation	r2
rs199539932:131799418:GCACACACACAC:G	5	131799418	0.760989	127756	ref1: TG phase3 v5	rs12777	SLC22A4	ILMN_2050911	cis	PBMC and Whole Blood	9.32321e-24	pval	5	131671662	5	131630145	131679897	0	LIFE A1&B3 hierarch.FDR	Kirsten 2018	in preparation	p
rs199539932:131799418:GCACACACACAC:G	5	131799418	1	0	ref1: TG phase3 v5	chr5:131799418:D	SLC22A4	ILMN_2050911	cis	PBMC and Whole Blood	4.24484e-16	pval	5	131799418	5	131630145	131679897	119521	LIFE A1&B3 hierarch.FDR	Kirsten 2018	in preparation	r2
rs199539932:131799418:GCACACACACAC:G	5	131799418	0.760989	127756	ref1: TG phase3 v5	rs12777	SLC22A4	ILMN_2050911	cis	PBMC	9.78755e-13	pval	5	131671662	5	131630145	131679897	0	LIFE B3 hierarch.FDR	Kirsten 2018	in preparation	p
rs199539932:131799418:GCACACACACAC:G	5	131799418	1	0	ref1: TG phase3 v5	chr5:131799418:D	SLC22A4	ILMN_2050911	cis	PBMC	6.61625e-08	pval	5	131799418	5	131630145	131679897	119521	LIFE B3 hierarch.FDR	Kirsten 2018	in preparation	r2
rs199539932:131799418:GCACACACACAC:G	5	131799418	0.760989	127756	ref1: TG phase3 v5	rs12777	SLC22A4	ILMN_2050911	cis	Whole Blood	3.80663e-12	pval	5	131671662	5	131630145	131679897	0	LIFE A1 hierarch.FDR	Kirsten 2018	in preparation	p
rs199539932:131799418:GCACACACACAC:G	5	131799418	1	0	ref1: TG phase3 v5	chr5:131799418:D	SLC22A4	ILMN_2050911	cis	Whole Blood	1.4387e-09	pval	5	131799418	5	131630145	131679897	119521	LIFE A1 hierarch.FDR	Kirsten 2018	in preparation	r2
rs199539932:131799418:GCACACACACAC:G	5	131799418	0.760989	127756	ref1: TG phase3 v5	5:131671662	SLC22A4	2828479	cis	Whole_Blood	4.06163e-07	pval	5	131671662	5	131630071	131702455	0	Framingham Heart Study	Joehanes_2017	28122634	p
rs199539932:131799418:GCACACACACAC:G	5	131799418	0.975853	8898	ref1: TG phase3 v5	5:131790520	SLC22A4	2828479	cis	Whole_Blood	7.59277e-07	pval	5	131790520	5	131630071	131702455	88065	Framingham Heart Study	Joehanes_2017	28122634	r2
rs199539932:131799418:GCACACACACAC:G	5	131799418	0.463473	73447	ref1: TG phase3 v5	rs739719	SLC22A4	6040398	cis	blood	8.7e-10	pval	5	131872865	5	131630144	131679899	192966	common	Fehrmann_2011	21829388	r2 & p
rs199539932:131799418:GCACACACACAC:G	5	131799418	0.463473	73447	ref1: TG phase3 v5	rs739719	SLC22A4	6040398	cis	blood	2.33751e-24	pval	5	131872865	5	131630144	131679899	192966	westra_2013	Westra_2013	24013639	p
rs199539932:131799418:GCACACACACAC:G	5	131799418	0.494868	73655	ref1: TG phase3 v5	rs739718	SLC22A4	6040398	cis	blood	5.5468e-24	pval	5	131873073	5	131630144	131679899	193174	westra_2013	Westra_2013	24013639	r2
rs199539932:131799418:GCACACACACAC:G	5	131799418	0.587839	187131	ref1: TG phase3 v5	rs13357124	SLC22A4	49654	cis	blood	1.15004e-27	pval	5	131612287	5	131679597	131679598	67310	eQTLgen in prep.	Vossa 2018 in prep.	eQTLgen in prep.	p
rs199539932:131799418:GCACACACACAC:G	5	131799418	0.975853	8756	ref1: TG phase3 v5	rs115926813	SLC22A4	49654	cis	blood	2.35461e-26	pval	5	131790662	5	131679597	131679598	111064	eQTLgen in prep.	Vossa 2018 in prep.	eQTLgen in prep.	r2
rs199539932:131799418:GCACACACACAC:G	5	131799418	0.587839	181221	ref1: TG phase3 v5	chr5:131618197:D	SLC22A5	ILMN_1699357	cis	PBMC and Whole Blood	5.56231e-22	pval	5	131618197	5	131705401	131731302	87204	LIFE A1&B3 hierarch.FDR	Kirsten 2018	in preparation	p
rs199539932:131799418:GCACACACACAC:G	5	131799418	1	0	ref1: TG phase3 v5	chr5:131799418:D	SLC22A5	ILMN_1699357	cis	PBMC and Whole Blood	8.2483e-15	pval	5	131799418	5	131705401	131731302	68116	LIFE A1&B3 hierarch.FDR	Kirsten 2018	in preparation	r2
rs199539932:131799418:GCACACACACAC:G	5	131799418	0.587839	181221	ref1: TG phase3 v5	chr5:131618197:D	SLC22A5	ILMN_1699357	cis	PBMC	1.95373e-16	pval	5	131618197	5	131705401	131731302	87204	LIFE B3 hierarch.FDR	Kirsten 2018	in preparation	p
rs199539932:131799418:GCACACACACAC:G	5	131799418	1	0	ref1: TG phase3 v5	chr5:131799418:D	SLC22A5	ILMN_1699357	cis	PBMC	1.88754e-10	pval	5	131799418	5	131705401	131731302	68116	LIFE B3 hierarch.FDR	Kirsten 2018	in preparation	r2
rs199539932:131799418:GCACACACACAC:G	5	131799418	0.821122	70983	ref1: TG phase3 v5	rs10080188	SLC22A5	ILMN_1699357	cis	Whole Blood	1.58363e-09	pval	5	131728435	5	131705401	131731302	0	LIFE A1 hierarch.FDR	Kirsten 2018	in preparation	p
rs199539932:131799418:GCACACACACAC:G	5	131799418	1	0	ref1: TG phase3 v5	chr5:131799418:D	SLC22A5	ILMN_1699357	cis	Whole Blood	2.95068e-08	pval	5	131799418	5	131705401	131731302	68116	LIFE A1 hierarch.FDR	Kirsten 2018	in preparation	r2
rs199539932:131799418:GCACACACACAC:G	5	131799418	0.587839	191697	ref1: TG phase3 v5	rs10479001	SLC22A5	55082	cis	blood	1.08216e-33	pval	5	131607721	5	131730982	131730983	123261	eQTLgen in prep.	Vossa 2018 in prep.	eQTLgen in prep.	p
rs199539932:131799418:GCACACACACAC:G	5	131799418	0.975853	8756	ref1: TG phase3 v5	rs115926813	SLC22A5	55082	cis	blood	4.6899e-30	pval	5	131790662	5	131730982	131730983	59679	eQTLgen in prep.	Vossa 2018 in prep.	eQTLgen in prep.	r2
rs199539932:131799418:GCACACACACAC:G	5	131799418	0.445101	49659	ref1: TG phase3 v5	rs77254187	UQCRQ	ILMN_1666471	cis	PBMC and Whole Blood	8.71796e-06	pval	5	131849077	5	132202319	132204536	353242	LIFE A1&B3 hierarch.FDR	Kirsten 2018	in preparation	p
rs199539932:131799418:GCACACACACAC:G	5	131799418	0.975853	8756	ref1: TG phase3 v5	rs115926813	UQCRQ	ILMN_1666471	cis	PBMC and Whole Blood	0.0010698	pval	5	131790662	5	132202319	132204536	411657	LIFE A1&B3 hierarch.FDR	Kirsten 2018	in preparation	r2
rs199539932:131799418:GCACACACACAC:G	5	131799418	0.445101	49659	ref1: TG phase3 v5	rs77254187	UQCRQ	ILMN_1666471	cis	PBMC	5.92392e-05	pval	5	131849077	5	132202319	132204536	353242	LIFE B3 hierarch.FDR	Kirsten 2018	in preparation	p
rs199539932:131799418:GCACACACACAC:G	5	131799418	1	0	ref1: TG phase3 v5	chr5:131799418:D	UQCRQ	ILMN_1666471	cis	PBMC	0.00165115	pval	5	131799418	5	132202319	132204536	402901	LIFE B3 hierarch.FDR	Kirsten 2018	in preparation	r2
rs201629990:131799431:G:GT	5	131799431	0.739478	127769	ref1: TG phase3 v5	rs12777	CDC42SE2	ILMN_1735594	cis	PBMC and Whole Blood	0.00102343	pval	5	131671662	5	130599702	130730380	941282	LIFE A1&B3 hierarch.FDR	Kirsten 2018	in preparation	p
rs201629990:131799431:G:GT	5	131799431	0.798961	70996	ref1: TG phase3 v5	rs10080188	CDC42SE2	ILMN_1735594	cis	PBMC and Whole Blood	0.0020582	pval	5	131728435	5	130599702	130730380	998055	LIFE A1&B3 hierarch.FDR	Kirsten 2018	in preparation	r2
rs201629990:131799431:G:GT	5	131799431	0.568671	191710	ref1: TG phase3 v5	rs10479001	FNIP1		cis	Esophagus_Muscularis	0.00013949	pval	5	131607721	5	130977407	131132710	475011	GTEx_V7	GTEx Consortium 2017	29022597	r2 & p
rs201629990:131799431:G:GT	5	131799431	0.328027	395899	ref1: TG phase3 v5	rs74905787	HINT1	ILMN_1807710	cis	PBMC and Whole Blood	2.09554e-24	pval	5	131403532	5	130494875	130501034	902498	LIFE A1&B3 hierarch.FDR	Kirsten 2018	in preparation	p
rs201629990:131799431:G:GT	5	131799431	1	0	ref1: TG phase3 v5	chr5:131799431:I	HINT1	ILMN_1807710	trans	PBMC and Whole Blood	2.35384e-10	pval	5	131799431	5	130494875	130501034	1298397	LIFE A1&B3 hierarch.FDR	Kirsten 2018	in preparation	r2
rs201629990:131799431:G:GT	5	131799431	0.339958	363067	ref1: TG phase3 v5	rs10065631	HINT1	ILMN_1807710	cis	PBMC	9.41287e-12	pval	5	131436364	5	130494875	130501034	935330	LIFE B3 hierarch.FDR	Kirsten 2018	in preparation	r2 & p
rs201629990:131799431:G:GT	5	131799431	0.328027	395899	ref1: TG phase3 v5	rs74905787	HINT1	ILMN_1807710	cis	Whole Blood	8.36069e-15	pval	5	131403532	5	130494875	130501034	902498	LIFE A1 hierarch.FDR	Kirsten 2018	in preparation	p
rs201629990:131799431:G:GT	5	131799431	0.951811	8769	ref1: TG phase3 v5	rs115926813	HINT1	ILMN_1807710	trans	Whole Blood	4.39476e-08	pval	5	131790662	5	130494875	130501034	1289628	LIFE A1 hierarch.FDR	Kirsten 2018	in preparation	r2
rs201629990:131799431:G:GT	5	131799431	0.328027	395899	ref1: TG phase3 v5	5:131403532	HINT1	2874686	cis	Whole_Blood	5.44127e-47	pval	5	131403532	5	130494677	130560141	843391	Framingham Heart Study	Joehanes_2017	28122634	p
rs201629990:131799431:G:GT	5	131799431	1	0	ref1: TG phase3 v5	5:131799431:G_GT	HINT1	2874686	trans	Whole_Blood	2.31793e-13	pval	5	131799431	5	130494677	130560141	1239290	Framingham Heart Study	Joehanes_2017	28122634	r2
rs201629990:131799431:G:GT	5	131799431	0.618378	55330	ref2: TG phase1 v3	rs13189284	IRF1	ILMN_1708375	cis	PBMC and Whole Blood	0.000217121	pval	5	131744101	5	131817301	131826465	73200	LIFE A1&B3 hierarch.FDR	Kirsten 2018	in preparation	p
rs201629990:131799431:G:GT	5	131799431	1	0	ref1: TG phase3 v5	chr5:131799431:I	IRF1	ILMN_1708375	cis	PBMC and Whole Blood	0.0031309	pval	5	131799431	5	131817301	131826465	17870	LIFE A1&B3 hierarch.FDR	Kirsten 2018	in preparation	r2
rs201629990:131799431:G:GT	5	131799431	0.618378	55330	ref2: TG phase1 v3	rs13189284	IRF1	ILMN_1708375	cis	PBMC	5.05903e-06	pval	5	131744101	5	131817301	131826465	73200	LIFE B3 hierarch.FDR	Kirsten 2018	in preparation	p
rs201629990:131799431:G:GT	5	131799431	1	0	ref1: TG phase3 v5	chr5:131799431:I	IRF1	ILMN_1708375	cis	PBMC	0.000435239	pval	5	131799431	5	131817301	131826465	17870	LIFE B3 hierarch.FDR	Kirsten 2018	in preparation	r2
rs201629990:131799431:G:GT	5	131799431	0.311187	386858	ref2: TG phase1 v3	rs146145176	LYRM7		cis	Skin_Sun_Exposed_Lower_leg	0.000155037	pval	5	131412573	5	130506503	130541119	871454	GTEx_V7	GTEx Consortium 2017	29022597	r2 & p
rs201629990:131799431:G:GT	5	131799431	0.328027	384781	ref1: TG phase3 v5	rs28551583	P4HA2	ILMN_1795778	cis	PBMC and Whole Blood	0.000261896	pval	5	131414650	5	131528306	131563556	113656	LIFE A1&B3 hierarch.FDR	Kirsten 2018	in preparation	p
rs201629990:131799431:G:GT	5	131799431	0.951811	8769	ref1: TG phase3 v5	rs115926813	P4HA2	ILMN_1795778	cis	PBMC and Whole Blood	0.00252106	pval	5	131790662	5	131528306	131563556	227106	LIFE A1&B3 hierarch.FDR	Kirsten 2018	in preparation	r2
rs201629990:131799431:G:GT	5	131799431	0.328027	384781	ref1: TG phase3 v5	rs28551583	P4HA2	ILMN_1795778	cis	PBMC	0.00015377	pval	5	131414650	5	131528306	131563556	113656	LIFE B3 hierarch.FDR	Kirsten 2018	in preparation	p
rs201629990:131799431:G:GT	5	131799431	0.798961	70996	ref1: TG phase3 v5	rs10080188	P4HA2	ILMN_1795778	cis	PBMC	0.00264361	pval	5	131728435	5	131528306	131563556	164879	LIFE B3 hierarch.FDR	Kirsten 2018	in preparation	r2
rs201629990:131799431:G:GT	5	131799431	0.618378	55330	ref2: TG phase1 v3	5:131744101	P4HA2	2875257	cis	Whole_Blood	1.58562e-10	pval	5	131744101	5	131584600	131630998	113103	Framingham Heart Study	Joehanes_2017	28122634	p
rs201629990:131799431:G:GT	5	131799431	1	0	ref1: TG phase3 v5	5:131799431:G_GT	P4HA2	2875257	cis	Whole_Blood	1.02896e-06	pval	5	131799431	5	131584600	131630998	168433	Framingham Heart Study	Joehanes_2017	28122634	r2
rs201629990:131799431:G:GT	5	131799431	0.618378	55330	ref2: TG phase1 v3	rs13189284	P4HA2		cis	lcl	0.0297305	q-value	5	131744101	5	131528303	131563556	180545	hapmap_2012consensus	Sia_2012	22171328	r2 & p
rs201629990:131799431:G:GT	5	131799431	0.390228	191080	ref1: TG phase3 v5	rs114089912	SHROOM1	ILMN_1738322	cis	PBMC	3.51901e-06	pval	5	131990511	5	132157835	132166590	167324	LIFE B3 hierarch.FDR	Kirsten 2018	in preparation	p
rs201629990:131799431:G:GT	5	131799431	1	0	ref1: TG phase3 v5	chr5:131799431:I	SHROOM1	ILMN_1738322	cis	PBMC	0.00102701	pval	5	131799431	5	132157835	132166590	358404	LIFE B3 hierarch.FDR	Kirsten 2018	in preparation	r2
rs201629990:131799431:G:GT	5	131799431	0.739478	127769	ref1: TG phase3 v5	rs12777	SLC22A4	ILMN_2050911	cis	PBMC and Whole Blood	9.32321e-24	pval	5	131671662	5	131630145	131679897	0	LIFE A1&B3 hierarch.FDR	Kirsten 2018	in preparation	p
rs201629990:131799431:G:GT	5	131799431	1	0	ref1: TG phase3 v5	chr5:131799431:I	SLC22A4	ILMN_2050911	cis	PBMC and Whole Blood	4.24484e-16	pval	5	131799431	5	131630145	131679897	119534	LIFE A1&B3 hierarch.FDR	Kirsten 2018	in preparation	r2
rs201629990:131799431:G:GT	5	131799431	0.739478	127769	ref1: TG phase3 v5	rs12777	SLC22A4	ILMN_2050911	cis	PBMC	9.78755e-13	pval	5	131671662	5	131630145	131679897	0	LIFE B3 hierarch.FDR	Kirsten 2018	in preparation	p
rs201629990:131799431:G:GT	5	131799431	1	0	ref1: TG phase3 v5	chr5:131799431:I	SLC22A4	ILMN_2050911	cis	PBMC	6.61625e-08	pval	5	131799431	5	131630145	131679897	119534	LIFE B3 hierarch.FDR	Kirsten 2018	in preparation	r2
rs201629990:131799431:G:GT	5	131799431	0.739478	127769	ref1: TG phase3 v5	rs12777	SLC22A4	ILMN_2050911	cis	Whole Blood	3.80663e-12	pval	5	131671662	5	131630145	131679897	0	LIFE A1 hierarch.FDR	Kirsten 2018	in preparation	p
rs201629990:131799431:G:GT	5	131799431	1	0	ref1: TG phase3 v5	chr5:131799431:I	SLC22A4	ILMN_2050911	cis	Whole Blood	1.4387e-09	pval	5	131799431	5	131630145	131679897	119534	LIFE A1 hierarch.FDR	Kirsten 2018	in preparation	r2
rs201629990:131799431:G:GT	5	131799431	0.739478	127769	ref1: TG phase3 v5	5:131671662	SLC22A4	2828479	cis	Whole_Blood	4.06163e-07	pval	5	131671662	5	131630071	131702455	0	Framingham Heart Study	Joehanes_2017	28122634	p
rs201629990:131799431:G:GT	5	131799431	0.951811	8911	ref1: TG phase3 v5	5:131790520	SLC22A4	2828479	cis	Whole_Blood	7.59277e-07	pval	5	131790520	5	131630071	131702455	88065	Framingham Heart Study	Joehanes_2017	28122634	r2
rs201629990:131799431:G:GT	5	131799431	0.452136	73434	ref1: TG phase3 v5	rs739719	SLC22A4	6040398	cis	blood	8.7e-10	pval	5	131872865	5	131630144	131679899	192966	common	Fehrmann_2011	21829388	r2 & p
rs201629990:131799431:G:GT	5	131799431	0.452136	73434	ref1: TG phase3 v5	rs739719	SLC22A4	6040398	cis	blood	2.33751e-24	pval	5	131872865	5	131630144	131679899	192966	westra_2013	Westra_2013	24013639	p
rs201629990:131799431:G:GT	5	131799431	0.481513	73642	ref1: TG phase3 v5	rs739718	SLC22A4	6040398	cis	blood	5.5468e-24	pval	5	131873073	5	131630144	131679899	193174	westra_2013	Westra_2013	24013639	r2
rs201629990:131799431:G:GT	5	131799431	0.568671	187144	ref1: TG phase3 v5	rs13357124	SLC22A4	49654	cis	blood	1.15004e-27	pval	5	131612287	5	131679597	131679598	67310	eQTLgen in prep.	Vossa 2018 in prep.	eQTLgen in prep.	p
rs201629990:131799431:G:GT	5	131799431	0.951811	8769	ref1: TG phase3 v5	rs115926813	SLC22A4	49654	cis	blood	2.35461e-26	pval	5	131790662	5	131679597	131679598	111064	eQTLgen in prep.	Vossa 2018 in prep.	eQTLgen in prep.	r2
rs201629990:131799431:G:GT	5	131799431	0.568671	181234	ref1: TG phase3 v5	chr5:131618197:D	SLC22A5	ILMN_1699357	cis	PBMC and Whole Blood	5.56231e-22	pval	5	131618197	5	131705401	131731302	87204	LIFE A1&B3 hierarch.FDR	Kirsten 2018	in preparation	p
rs201629990:131799431:G:GT	5	131799431	1	0	ref1: TG phase3 v5	chr5:131799431:I	SLC22A5	ILMN_1699357	cis	PBMC and Whole Blood	8.2483e-15	pval	5	131799431	5	131705401	131731302	68129	LIFE A1&B3 hierarch.FDR	Kirsten 2018	in preparation	r2
rs201629990:131799431:G:GT	5	131799431	0.568671	181234	ref1: TG phase3 v5	chr5:131618197:D	SLC22A5	ILMN_1699357	cis	PBMC	1.95373e-16	pval	5	131618197	5	131705401	131731302	87204	LIFE B3 hierarch.FDR	Kirsten 2018	in preparation	p
rs201629990:131799431:G:GT	5	131799431	1	0	ref1: TG phase3 v5	chr5:131799431:I	SLC22A5	ILMN_1699357	cis	PBMC	1.88754e-10	pval	5	131799431	5	131705401	131731302	68129	LIFE B3 hierarch.FDR	Kirsten 2018	in preparation	r2
rs201629990:131799431:G:GT	5	131799431	0.798961	70996	ref1: TG phase3 v5	rs10080188	SLC22A5	ILMN_1699357	cis	Whole Blood	1.58363e-09	pval	5	131728435	5	131705401	131731302	0	LIFE A1 hierarch.FDR	Kirsten 2018	in preparation	p
rs201629990:131799431:G:GT	5	131799431	1	0	ref1: TG phase3 v5	chr5:131799431:I	SLC22A5	ILMN_1699357	cis	Whole Blood	2.95068e-08	pval	5	131799431	5	131705401	131731302	68129	LIFE A1 hierarch.FDR	Kirsten 2018	in preparation	r2
rs201629990:131799431:G:GT	5	131799431	0.568671	191710	ref1: TG phase3 v5	rs10479001	SLC22A5	55082	cis	blood	1.08216e-33	pval	5	131607721	5	131730982	131730983	123261	eQTLgen in prep.	Vossa 2018 in prep.	eQTLgen in prep.	p
rs201629990:131799431:G:GT	5	131799431	0.951811	8769	ref1: TG phase3 v5	rs115926813	SLC22A5	55082	cis	blood	4.6899e-30	pval	5	131790662	5	131730982	131730983	59679	eQTLgen in prep.	Vossa 2018 in prep.	eQTLgen in prep.	r2
rs201629990:131799431:G:GT	5	131799431	0.434221	49646	ref1: TG phase3 v5	rs77254187	UQCRQ	ILMN_1666471	cis	PBMC and Whole Blood	8.71796e-06	pval	5	131849077	5	132202319	132204536	353242	LIFE A1&B3 hierarch.FDR	Kirsten 2018	in preparation	p
rs201629990:131799431:G:GT	5	131799431	0.951811	8769	ref1: TG phase3 v5	rs115926813	UQCRQ	ILMN_1666471	cis	PBMC and Whole Blood	0.0010698	pval	5	131790662	5	132202319	132204536	411657	LIFE A1&B3 hierarch.FDR	Kirsten 2018	in preparation	r2
rs201629990:131799431:G:GT	5	131799431	0.434221	49646	ref1: TG phase3 v5	rs77254187	UQCRQ	ILMN_1666471	cis	PBMC	5.92392e-05	pval	5	131849077	5	132202319	132204536	353242	LIFE B3 hierarch.FDR	Kirsten 2018	in preparation	p
rs201629990:131799431:G:GT	5	131799431	1	0	ref1: TG phase3 v5	chr5:131799431:I	UQCRQ	ILMN_1666471	cis	PBMC	0.00165115	pval	5	131799431	5	132202319	132204536	402888	LIFE B3 hierarch.FDR	Kirsten 2018	in preparation	r2
5:131799433:G:A	5	131799433	0.739478	127771	ref1: TG phase3 v5	rs12777	CDC42SE2	ILMN_1735594	cis	PBMC and Whole Blood	0.00102343	pval	5	131671662	5	130599702	130730380	941282	LIFE A1&B3 hierarch.FDR	Kirsten 2018	in preparation	p
5:131799433:G:A	5	131799433	0.798961	70998	ref1: TG phase3 v5	rs10080188	CDC42SE2	ILMN_1735594	cis	PBMC and Whole Blood	0.0020582	pval	5	131728435	5	130599702	130730380	998055	LIFE A1&B3 hierarch.FDR	Kirsten 2018	in preparation	r2
5:131799433:G:A	5	131799433	0.568671	191712	ref1: TG phase3 v5	rs10479001	FNIP1		cis	Esophagus_Muscularis	0.00013949	pval	5	131607721	5	130977407	131132710	475011	GTEx_V7	GTEx Consortium 2017	29022597	r2 & p
5:131799433:G:A	5	131799433	0.328027	395901	ref1: TG phase3 v5	rs74905787	HINT1	ILMN_1807710	cis	PBMC and Whole Blood	2.09554e-24	pval	5	131403532	5	130494875	130501034	902498	LIFE A1&B3 hierarch.FDR	Kirsten 2018	in preparation	p
5:131799433:G:A	5	131799433	1	2	ref1: TG phase3 v5	chr5:131799431:I	HINT1	ILMN_1807710	trans	PBMC and Whole Blood	2.35384e-10	pval	5	131799431	5	130494875	130501034	1298397	LIFE A1&B3 hierarch.FDR	Kirsten 2018	in preparation	r2
5:131799433:G:A	5	131799433	0.339958	363069	ref1: TG phase3 v5	rs10065631	HINT1	ILMN_1807710	cis	PBMC	9.41287e-12	pval	5	131436364	5	130494875	130501034	935330	LIFE B3 hierarch.FDR	Kirsten 2018	in preparation	r2 & p
5:131799433:G:A	5	131799433	0.328027	395901	ref1: TG phase3 v5	rs74905787	HINT1	ILMN_1807710	cis	Whole Blood	8.36069e-15	pval	5	131403532	5	130494875	130501034	902498	LIFE A1 hierarch.FDR	Kirsten 2018	in preparation	p
5:131799433:G:A	5	131799433	0.951811	8771	ref1: TG phase3 v5	rs115926813	HINT1	ILMN_1807710	trans	Whole Blood	4.39476e-08	pval	5	131790662	5	130494875	130501034	1289628	LIFE A1 hierarch.FDR	Kirsten 2018	in preparation	r2
5:131799433:G:A	5	131799433	0.328027	395901	ref1: TG phase3 v5	5:131403532	HINT1	2874686	cis	Whole_Blood	5.44127e-47	pval	5	131403532	5	130494677	130560141	843391	Framingham Heart Study	Joehanes_2017	28122634	p
5:131799433:G:A	5	131799433	1	2	ref1: TG phase3 v5	5:131799431:G_GT	HINT1	2874686	trans	Whole_Blood	2.31793e-13	pval	5	131799431	5	130494677	130560141	1239290	Framingham Heart Study	Joehanes_2017	28122634	r2
5:131799433:G:A	5	131799433	0.929288	21751	ref1: TG phase3 v5	rs114283007	IRF1	ILMN_1708375	cis	PBMC and Whole Blood	0.000370486	pval	5	131777682	5	131817301	131826465	39619	LIFE A1&B3 hierarch.FDR	Kirsten 2018	in preparation	p
5:131799433:G:A	5	131799433	1	2	ref1: TG phase3 v5	chr5:131799431:I	IRF1	ILMN_1708375	cis	PBMC and Whole Blood	0.0031309	pval	5	131799431	5	131817301	131826465	17870	LIFE A1&B3 hierarch.FDR	Kirsten 2018	in preparation	r2
5:131799433:G:A	5	131799433	0.929288	21751	ref1: TG phase3 v5	rs114283007	IRF1	ILMN_1708375	cis	PBMC	1.89345e-05	pval	5	131777682	5	131817301	131826465	39619	LIFE B3 hierarch.FDR	Kirsten 2018	in preparation	p
5:131799433:G:A	5	131799433	1	2	ref1: TG phase3 v5	chr5:131799431:I	IRF1	ILMN_1708375	cis	PBMC	0.000435239	pval	5	131799431	5	131817301	131826465	17870	LIFE B3 hierarch.FDR	Kirsten 2018	in preparation	r2
5:131799433:G:A	5	131799433	0.328027	384783	ref1: TG phase3 v5	rs28551583	P4HA2	ILMN_1795778	cis	PBMC and Whole Blood	0.000261896	pval	5	131414650	5	131528306	131563556	113656	LIFE A1&B3 hierarch.FDR	Kirsten 2018	in preparation	p
5:131799433:G:A	5	131799433	0.951811	8771	ref1: TG phase3 v5	rs115926813	P4HA2	ILMN_1795778	cis	PBMC and Whole Blood	0.00252106	pval	5	131790662	5	131528306	131563556	227106	LIFE A1&B3 hierarch.FDR	Kirsten 2018	in preparation	r2
5:131799433:G:A	5	131799433	0.328027	384783	ref1: TG phase3 v5	rs28551583	P4HA2	ILMN_1795778	cis	PBMC	0.00015377	pval	5	131414650	5	131528306	131563556	113656	LIFE B3 hierarch.FDR	Kirsten 2018	in preparation	p
5:131799433:G:A	5	131799433	0.798961	70998	ref1: TG phase3 v5	rs10080188	P4HA2	ILMN_1795778	cis	PBMC	0.00264361	pval	5	131728435	5	131528306	131563556	164879	LIFE B3 hierarch.FDR	Kirsten 2018	in preparation	r2
5:131799433:G:A	5	131799433	0.733702	42332	ref1: TG phase3 v5	5:131757101	P4HA2	2875257	cis	Whole_Blood	4.53942e-10	pval	5	131757101	5	131584600	131630998	126103	Framingham Heart Study	Joehanes_2017	28122634	p
5:131799433:G:A	5	131799433	1	2	ref1: TG phase3 v5	5:131799431:G_GT	P4HA2	2875257	cis	Whole_Blood	1.02896e-06	pval	5	131799431	5	131584600	131630998	168433	Framingham Heart Study	Joehanes_2017	28122634	r2
5:131799433:G:A	5	131799433	0.568671	191712	ref1: TG phase3 v5	rs10479001	P4HA2		cis	lcl	0.181618	q-value	5	131607721	5	131528303	131563556	44165	hapmap_2012consensus	Sia_2012	22171328	r2 & p
5:131799433:G:A	5	131799433	0.390228	191078	ref1: TG phase3 v5	rs114089912	SHROOM1	ILMN_1738322	cis	PBMC	3.51901e-06	pval	5	131990511	5	132157835	132166590	167324	LIFE B3 hierarch.FDR	Kirsten 2018	in preparation	p
5:131799433:G:A	5	131799433	1	2	ref1: TG phase3 v5	chr5:131799431:I	SHROOM1	ILMN_1738322	cis	PBMC	0.00102701	pval	5	131799431	5	132157835	132166590	358404	LIFE B3 hierarch.FDR	Kirsten 2018	in preparation	r2
5:131799433:G:A	5	131799433	0.739478	127771	ref1: TG phase3 v5	rs12777	SLC22A4	ILMN_2050911	cis	PBMC and Whole Blood	9.32321e-24	pval	5	131671662	5	131630145	131679897	0	LIFE A1&B3 hierarch.FDR	Kirsten 2018	in preparation	p
5:131799433:G:A	5	131799433	1	2	ref1: TG phase3 v5	chr5:131799431:I	SLC22A4	ILMN_2050911	cis	PBMC and Whole Blood	4.24484e-16	pval	5	131799431	5	131630145	131679897	119534	LIFE A1&B3 hierarch.FDR	Kirsten 2018	in preparation	r2
5:131799433:G:A	5	131799433	0.739478	127771	ref1: TG phase3 v5	rs12777	SLC22A4	ILMN_2050911	cis	PBMC	9.78755e-13	pval	5	131671662	5	131630145	131679897	0	LIFE B3 hierarch.FDR	Kirsten 2018	in preparation	p
5:131799433:G:A	5	131799433	1	2	ref1: TG phase3 v5	chr5:131799431:I	SLC22A4	ILMN_2050911	cis	PBMC	6.61625e-08	pval	5	131799431	5	131630145	131679897	119534	LIFE B3 hierarch.FDR	Kirsten 2018	in preparation	r2
5:131799433:G:A	5	131799433	0.739478	127771	ref1: TG phase3 v5	rs12777	SLC22A4	ILMN_2050911	cis	Whole Blood	3.80663e-12	pval	5	131671662	5	131630145	131679897	0	LIFE A1 hierarch.FDR	Kirsten 2018	in preparation	p
5:131799433:G:A	5	131799433	1	2	ref1: TG phase3 v5	chr5:131799431:I	SLC22A4	ILMN_2050911	cis	Whole Blood	1.4387e-09	pval	5	131799431	5	131630145	131679897	119534	LIFE A1 hierarch.FDR	Kirsten 2018	in preparation	r2
5:131799433:G:A	5	131799433	0.739478	127771	ref1: TG phase3 v5	5:131671662	SLC22A4	2828479	cis	Whole_Blood	4.06163e-07	pval	5	131671662	5	131630071	131702455	0	Framingham Heart Study	Joehanes_2017	28122634	p
5:131799433:G:A	5	131799433	0.951811	8913	ref1: TG phase3 v5	5:131790520	SLC22A4	2828479	cis	Whole_Blood	7.59277e-07	pval	5	131790520	5	131630071	131702455	88065	Framingham Heart Study	Joehanes_2017	28122634	r2
5:131799433:G:A	5	131799433	0.452136	73432	ref1: TG phase3 v5	rs739719	SLC22A4	6040398	cis	blood	8.7e-10	pval	5	131872865	5	131630144	131679899	192966	common	Fehrmann_2011	21829388	r2 & p
5:131799433:G:A	5	131799433	0.452136	73432	ref1: TG phase3 v5	rs739719	SLC22A4	6040398	cis	blood	2.33751e-24	pval	5	131872865	5	131630144	131679899	192966	westra_2013	Westra_2013	24013639	p
5:131799433:G:A	5	131799433	0.481513	73640	ref1: TG phase3 v5	rs739718	SLC22A4	6040398	cis	blood	5.5468e-24	pval	5	131873073	5	131630144	131679899	193174	westra_2013	Westra_2013	24013639	r2
5:131799433:G:A	5	131799433	0.568671	187146	ref1: TG phase3 v5	rs13357124	SLC22A4	49654	cis	blood	1.15004e-27	pval	5	131612287	5	131679597	131679598	67310	eQTLgen in prep.	Vossa 2018 in prep.	eQTLgen in prep.	p
5:131799433:G:A	5	131799433	0.951811	8771	ref1: TG phase3 v5	rs115926813	SLC22A4	49654	cis	blood	2.35461e-26	pval	5	131790662	5	131679597	131679598	111064	eQTLgen in prep.	Vossa 2018 in prep.	eQTLgen in prep.	r2
5:131799433:G:A	5	131799433	0.568671	181236	ref1: TG phase3 v5	chr5:131618197:D	SLC22A5	ILMN_1699357	cis	PBMC and Whole Blood	5.56231e-22	pval	5	131618197	5	131705401	131731302	87204	LIFE A1&B3 hierarch.FDR	Kirsten 2018	in preparation	p
5:131799433:G:A	5	131799433	1	2	ref1: TG phase3 v5	chr5:131799431:I	SLC22A5	ILMN_1699357	cis	PBMC and Whole Blood	8.2483e-15	pval	5	131799431	5	131705401	131731302	68129	LIFE A1&B3 hierarch.FDR	Kirsten 2018	in preparation	r2
5:131799433:G:A	5	131799433	0.568671	181236	ref1: TG phase3 v5	chr5:131618197:D	SLC22A5	ILMN_1699357	cis	PBMC	1.95373e-16	pval	5	131618197	5	131705401	131731302	87204	LIFE B3 hierarch.FDR	Kirsten 2018	in preparation	p
5:131799433:G:A	5	131799433	1	2	ref1: TG phase3 v5	chr5:131799431:I	SLC22A5	ILMN_1699357	cis	PBMC	1.88754e-10	pval	5	131799431	5	131705401	131731302	68129	LIFE B3 hierarch.FDR	Kirsten 2018	in preparation	r2
5:131799433:G:A	5	131799433	0.798961	70998	ref1: TG phase3 v5	rs10080188	SLC22A5	ILMN_1699357	cis	Whole Blood	1.58363e-09	pval	5	131728435	5	131705401	131731302	0	LIFE A1 hierarch.FDR	Kirsten 2018	in preparation	p
5:131799433:G:A	5	131799433	1	2	ref1: TG phase3 v5	chr5:131799431:I	SLC22A5	ILMN_1699357	cis	Whole Blood	2.95068e-08	pval	5	131799431	5	131705401	131731302	68129	LIFE A1 hierarch.FDR	Kirsten 2018	in preparation	r2
5:131799433:G:A	5	131799433	0.568671	191712	ref1: TG phase3 v5	rs10479001	SLC22A5	55082	cis	blood	1.08216e-33	pval	5	131607721	5	131730982	131730983	123261	eQTLgen in prep.	Vossa 2018 in prep.	eQTLgen in prep.	p
5:131799433:G:A	5	131799433	0.951811	8771	ref1: TG phase3 v5	rs115926813	SLC22A5	55082	cis	blood	4.6899e-30	pval	5	131790662	5	131730982	131730983	59679	eQTLgen in prep.	Vossa 2018 in prep.	eQTLgen in prep.	r2
5:131799433:G:A	5	131799433	0.434221	49644	ref1: TG phase3 v5	rs77254187	UQCRQ	ILMN_1666471	cis	PBMC and Whole Blood	8.71796e-06	pval	5	131849077	5	132202319	132204536	353242	LIFE A1&B3 hierarch.FDR	Kirsten 2018	in preparation	p
5:131799433:G:A	5	131799433	0.951811	8771	ref1: TG phase3 v5	rs115926813	UQCRQ	ILMN_1666471	cis	PBMC and Whole Blood	0.0010698	pval	5	131790662	5	132202319	132204536	411657	LIFE A1&B3 hierarch.FDR	Kirsten 2018	in preparation	r2
5:131799433:G:A	5	131799433	0.434221	49644	ref1: TG phase3 v5	rs77254187	UQCRQ	ILMN_1666471	cis	PBMC	5.92392e-05	pval	5	131849077	5	132202319	132204536	353242	LIFE B3 hierarch.FDR	Kirsten 2018	in preparation	p
5:131799433:G:A	5	131799433	1	2	ref1: TG phase3 v5	chr5:131799431:I	UQCRQ	ILMN_1666471	cis	PBMC	0.00165115	pval	5	131799431	5	132202319	132204536	402888	LIFE B3 hierarch.FDR	Kirsten 2018	in preparation	r2
rs79480807:131800990:G:A	5	131800990	0.332316	471437	ref2: TG phase1 v3	rs3914020	ACSL6		cis	Whole_Blood	9.25961e-05	pval	5	131329553	5	131142683	131347936	0	GTEx_V7	GTEx Consortium 2017	29022597	r2 & p
rs79480807:131800990:G:A	5	131800990	0.782599	129328	ref1: TG phase3 v5	rs12777	CDC42SE2	ILMN_1735594	cis	PBMC and Whole Blood	0.00102343	pval	5	131671662	5	130599702	130730380	941282	LIFE A1&B3 hierarch.FDR	Kirsten 2018	in preparation	p
rs79480807:131800990:G:A	5	131800990	0.84338	72555	ref1: TG phase3 v5	rs10080188	CDC42SE2	ILMN_1735594	cis	PBMC and Whole Blood	0.0020582	pval	5	131728435	5	130599702	130730380	998055	LIFE A1&B3 hierarch.FDR	Kirsten 2018	in preparation	r2
rs79480807:131800990:G:A	5	131800990	0.572561	193269	ref1: TG phase3 v5	rs10479001	FNIP1		cis	Esophagus_Muscularis	0.00013949	pval	5	131607721	5	130977407	131132710	475011	GTEx_V7	GTEx Consortium 2017	29022597	r2 & p
rs79480807:131800990:G:A	5	131800990	0.34982	453917	ref2: TG phase1 v3	5:131347073	FNIP1	2874794	cis	Whole_Blood	5.67806e-06	pval	5	131347073	5	130732373	131132729	214344	Framingham Heart Study	Joehanes_2017	28122634	r2 & p
rs79480807:131800990:G:A	5	131800990	0.31622	478352	ref2: TG phase1 v3	rs10059315	HINT1	ILMN_1807710	cis	PBMC and Whole Blood	4.64234e-27	pval	5	131322638	5	130494875	130501034	821604	LIFE A1&B3 hierarch.FDR	Kirsten 2018	in preparation	p
[truncated: 924 more rows]
