# Supplementary material for: Genome-wide analysis of carotid plaque burden suggests a role of IL5 in men
Source: PLoS One. 2020 May 29;15(5):e0233728. doi: 10.1371/journal.pone.0233728 (PMC7259763; doi:10.1371/journal.pone.0233728)
Supplement: S7 Table — Lead SNPs are marked green in column A. (XLSX) [file pone.0233728.s007.xlsx]

## Sheet: S7
Table S7: GWAS Catalog lookup of the nine suggestive loci. Lead SNPs are marked green in column A.
SNP	chromosome of SNP	position of SNP	r2 SNP & GWAS-SNP	distance SNP & GWAS-SNP	reference LD calculation	GWAS-SNP	GWAS-SNP-Haplotype	GWAS-phenotype	GWAS-p-value-details	GWAs-p-value	GWAS reported genes	GWAS first author	GWAS date	GWAS PMID
rs3831903:29631236:C:CTA	1	29631236			LD kl min R2
rs60709352:162320608:CG:C	1	162320608			LD kl min R2
rs34988391:231404651:C:CA	1	231404651			LD kl min R2
rs6545914:62103768:C:A	2	62103768	0.660103	88367	ref1: TG phase3 v5	rs7604016	rs7604016	Proliferative diabetic retinopathy (vs NPDR and no DR)	(AA, adjusted for duration of diabetes and glycemic control)	1e-06	NR	Pollack S	2018-11-28	30487263
rs6729048:77780797:T:A	2	77780797			LD kl min R2
rs111668452:11950779:G:A	3	11950779			LD kl min R2
rs3821968:96072245:C:T	4	96072245	0.463812	87572	ref1: TG phase3 v5	rs12643654	rs12643654	Cerebrospinal P-tau181p levels	(AD)	5e-07	UNC5C	Han MR	2010-10-08	20932310
rs56133356:96114880:G:A	4	96114880	0.444455	44937	ref1: TG phase3 v5	rs12643654	rs12643654	Cerebrospinal P-tau181p levels	(AD)	5e-07	UNC5C	Han MR	2010-10-08	20932310
rs56992090:4868658:ATT:A	5	4868658			LD kl min R2
rs74651100:107850417:C:G	5	107850417			LD kl min R2
rs10479001:131607721:C:T	5	131607721	0.758737	63941	ref1: TG phase3 v5	rs10479002	rs10479002	Fibrinogen		1e-06	IRF1, SLC22A5, SLC22A4	Danik JS	2009-04-01	20031577
rs10479001:131607721:C:T	5	131607721	0.758737	63941	ref1: TG phase3 v5	rs12777	rs12777	Red cell distribution width		4e-09		Kichaev G	2018-12-27	30595370
rs10479001:131607721:C:T	5	131607721	0.331252	941600	ref1: TG phase3 v5	rs6897209	rs6897209	Adolescent idiopathic scoliosis		8e-12	NR	Liu J	2018-07-17	30019117
rs13357124:131612287:G:A	5	131612287	0.758737	59375	ref1: TG phase3 v5	rs10479002	rs10479002	Fibrinogen		1e-06	IRF1, SLC22A5, SLC22A4	Danik JS	2009-04-01	20031577
rs13357124:131612287:G:A	5	131612287	0.758737	59375	ref1: TG phase3 v5	rs12777	rs12777	Red cell distribution width		4e-09		Kichaev G	2018-12-27	30595370
rs13357124:131612287:G:A	5	131612287	0.331252	946166	ref1: TG phase3 v5	rs6897209	rs6897209	Adolescent idiopathic scoliosis		8e-12	NR	Liu J	2018-07-17	30019117
rs35532613:131618197:TG:T	5	131618197	0.758737	53465	ref1: TG phase3 v5	rs10479002	rs10479002	Fibrinogen		1e-06	IRF1, SLC22A5, SLC22A4	Danik JS	2009-04-01	20031577
rs35532613:131618197:TG:T	5	131618197	0.758737	53465	ref1: TG phase3 v5	rs12777	rs12777	Red cell distribution width		4e-09		Kichaev G	2018-12-27	30595370
rs35532613:131618197:TG:T	5	131618197	0.331252	952076	ref1: TG phase3 v5	rs6897209	rs6897209	Adolescent idiopathic scoliosis		8e-12	NR	Liu J	2018-07-17	30019117
rs12777:131671662:C:G	5	131671662	1	0	ref1: TG phase3 v5	rs10479002	rs10479002	Fibrinogen		1e-06	IRF1, SLC22A5, SLC22A4	Danik JS	2009-04-01	20031577
rs12777:131671662:C:G	5	131671662	1	0	ref1: TG phase3 v5	rs12777	rs12777	Red cell distribution width		4e-09		Kichaev G	2018-12-27	30595370
rs10080188:131728435:T:A	5	131728435	0.933402	56773	ref1: TG phase3 v5	rs10479002	rs10479002	Fibrinogen		1e-06	IRF1, SLC22A5, SLC22A4	Danik JS	2009-04-01	20031577
rs10080188:131728435:T:A	5	131728435	0.933402	56773	ref1: TG phase3 v5	rs12777	rs12777	Red cell distribution width		4e-09		Kichaev G	2018-12-27	30595370
rs10080188:131728435:T:A	5	131728435	0.319112	13793	ref2: TG phase1 v3	rs6596075	rs6596075	Crohn's disease		3e-06	intergenic	Wellcome Trust Case Control Consortium	2007-06-07	17554300
rs13189284:131744101:A:C	5	131744101	0.845	72439	ref2: TG phase1 v3	rs10479002	rs10479002	Fibrinogen		1e-06	IRF1, SLC22A5, SLC22A4	Danik JS	2009-04-01	20031577
rs13189284:131744101:A:C	5	131744101	0.845	72439	ref2: TG phase1 v3	rs12777	rs12777	Red cell distribution width		4e-09		Kichaev G	2018-12-27	30595370
rs13189284:131744101:A:C	5	131744101	0.336948	1873	ref2: TG phase1 v3	rs6596075	rs6596075	Crohn's disease		3e-06	intergenic	Wellcome Trust Case Control Consortium	2007-06-07	17554300
5:131751231:GGTTT:GGTTTGTTT	5	131751231			snp not in any Ref
rs4451042:131755477:G:T	5	131755477	0.698594	83815	ref1: TG phase3 v5	rs10479002	rs10479002	Fibrinogen		1e-06	IRF1, SLC22A5, SLC22A4	Danik JS	2009-04-01	20031577
rs4451042:131755477:G:T	5	131755477	0.698594	83815	ref1: TG phase3 v5	rs12777	rs12777	Red cell distribution width		4e-09		Kichaev G	2018-12-27	30595370
rs4451042:131755477:G:T	5	131755477	0.312291	13249	ref2: TG phase1 v3	rs6596075	rs6596075	Crohn's disease		3e-06	intergenic	Wellcome Trust Case Control Consortium	2007-06-07	17554300
rs11242111:131756058:A:G	5	131756058	0.698594	84396	ref1: TG phase3 v5	rs10479002	rs10479002	Fibrinogen		1e-06	IRF1, SLC22A5, SLC22A4	Danik JS	2009-04-01	20031577
rs11242111:131756058:A:G	5	131756058	0.698594	84396	ref1: TG phase3 v5	rs12777	rs12777	Red cell distribution width		4e-09		Kichaev G	2018-12-27	30595370
rs11242111:131756058:A:G	5	131756058	0.312291	13830	ref2: TG phase1 v3	rs6596075	rs6596075	Crohn's disease		3e-06	intergenic	Wellcome Trust Case Control Consortium	2007-06-07	17554300
rs1981525:131756532:T:C	5	131756532	0.698594	84870	ref1: TG phase3 v5	rs10479002	rs10479002	Fibrinogen		1e-06	IRF1, SLC22A5, SLC22A4	Danik JS	2009-04-01	20031577
rs1981525:131756532:T:C	5	131756532	0.698594	84870	ref1: TG phase3 v5	rs12777	rs12777	Red cell distribution width		4e-09		Kichaev G	2018-12-27	30595370
rs1981525:131756532:T:C	5	131756532	0.312291	14304	ref2: TG phase1 v3	rs6596075	rs6596075	Crohn's disease		3e-06	intergenic	Wellcome Trust Case Control Consortium	2007-06-07	17554300
rs1004234:131757101:A:G	5	131757101	0.698594	85439	ref1: TG phase3 v5	rs10479002	rs10479002	Fibrinogen		1e-06	IRF1, SLC22A5, SLC22A4	Danik JS	2009-04-01	20031577
rs1004234:131757101:A:G	5	131757101	0.698594	85439	ref1: TG phase3 v5	rs12777	rs12777	Red cell distribution width		4e-09		Kichaev G	2018-12-27	30595370
rs1004234:131757101:A:G	5	131757101	0.312291	14873	ref2: TG phase1 v3	rs6596075	rs6596075	Crohn's disease		3e-06	intergenic	Wellcome Trust Case Control Consortium	2007-06-07	17554300
rs57451401:131757827:G:GA	5	131757827	0.476689	86165	ref1: TG phase3 v5	rs10479002	rs10479002	Fibrinogen		1e-06	IRF1, SLC22A5, SLC22A4	Danik JS	2009-04-01	20031577
rs57451401:131757827:G:GA	5	131757827	0.476689	86165	ref1: TG phase3 v5	rs12777	rs12777	Red cell distribution width		4e-09		Kichaev G	2018-12-27	30595370
rs114283007:131777682:G:A	5	131777682	0.804306	106020	ref1: TG phase3 v5	rs10479002	rs10479002	Fibrinogen		1e-06	IRF1, SLC22A5, SLC22A4	Danik JS	2009-04-01	20031577
rs114283007:131777682:G:A	5	131777682	0.804306	106020	ref1: TG phase3 v5	rs12777	rs12777	Red cell distribution width		4e-09		Kichaev G	2018-12-27	30595370
rs145432904:131790520:C:T	5	131790520	0.782599	118858	ref1: TG phase3 v5	rs10479002	rs10479002	Fibrinogen		1e-06	IRF1, SLC22A5, SLC22A4	Danik JS	2009-04-01	20031577
rs145432904:131790520:C:T	5	131790520	0.782599	118858	ref1: TG phase3 v5	rs12777	rs12777	Red cell distribution width		4e-09		Kichaev G	2018-12-27	30595370
rs115926813:131790662:G:A	5	131790662	0.782599	119000	ref1: TG phase3 v5	rs10479002	rs10479002	Fibrinogen		1e-06	IRF1, SLC22A5, SLC22A4	Danik JS	2009-04-01	20031577
rs115926813:131790662:G:A	5	131790662	0.782599	119000	ref1: TG phase3 v5	rs12777	rs12777	Red cell distribution width		4e-09		Kichaev G	2018-12-27	30595370
rs80112473:131799373:G:C	5	131799373	0.763473	127711	ref1: TG phase3 v5	rs10479002	rs10479002	Fibrinogen		1e-06	IRF1, SLC22A5, SLC22A4	Danik JS	2009-04-01	20031577
rs80112473:131799373:G:C	5	131799373	0.763473	127711	ref1: TG phase3 v5	rs12777	rs12777	Red cell distribution width		4e-09		Kichaev G	2018-12-27	30595370
rs199539932:131799418:GCACACACACAC:G	5	131799418	0.760989	127756	ref1: TG phase3 v5	rs10479002	rs10479002	Fibrinogen		1e-06	IRF1, SLC22A5, SLC22A4	Danik JS	2009-04-01	20031577
rs199539932:131799418:GCACACACACAC:G	5	131799418	0.760989	127756	ref1: TG phase3 v5	rs12777	rs12777	Red cell distribution width		4e-09		Kichaev G	2018-12-27	30595370
rs201629990:131799431:G:GT	5	131799431	0.739478	127769	ref1: TG phase3 v5	rs10479002	rs10479002	Fibrinogen		1e-06	IRF1, SLC22A5, SLC22A4	Danik JS	2009-04-01	20031577
rs201629990:131799431:G:GT	5	131799431	0.739478	127769	ref1: TG phase3 v5	rs12777	rs12777	Red cell distribution width		4e-09		Kichaev G	2018-12-27	30595370
5:131799433:G:A	5	131799433	0.739478	127771	ref1: TG phase3 v5	rs10479002	rs10479002	Fibrinogen		1e-06	IRF1, SLC22A5, SLC22A4	Danik JS	2009-04-01	20031577
5:131799433:G:A	5	131799433	0.739478	127771	ref1: TG phase3 v5	rs12777	rs12777	Red cell distribution width		4e-09		Kichaev G	2018-12-27	30595370
rs79480807:131800990:G:A	5	131800990	0.782599	129328	ref1: TG phase3 v5	rs10479002	rs10479002	Fibrinogen		1e-06	IRF1, SLC22A5, SLC22A4	Danik JS	2009-04-01	20031577
rs79480807:131800990:G:A	5	131800990	0.782599	129328	ref1: TG phase3 v5	rs12777	rs12777	Red cell distribution width		4e-09		Kichaev G	2018-12-27	30595370
rs113437942:131802223:C:T	5	131802223	0.763473	130561	ref1: TG phase3 v5	rs10479002	rs10479002	Fibrinogen		1e-06	IRF1, SLC22A5, SLC22A4	Danik JS	2009-04-01	20031577
rs113437942:131802223:C:T	5	131802223	0.763473	130561	ref1: TG phase3 v5	rs12777	rs12777	Red cell distribution width		4e-09		Kichaev G	2018-12-27	30595370
rs113437942:131802223:C:T	5	131802223	0.300333	59995	ref2: TG phase1 v3	rs6596075	rs6596075	Crohn's disease		3e-06	intergenic	Wellcome Trust Case Control Consortium	2007-06-07	17554300
rs114597978:131803851:G:A	5	131803851	0.763473	132189	ref1: TG phase3 v5	rs10479002	rs10479002	Fibrinogen		1e-06	IRF1, SLC22A5, SLC22A4	Danik JS	2009-04-01	20031577
rs114597978:131803851:G:A	5	131803851	0.763473	132189	ref1: TG phase3 v5	rs12777	rs12777	Red cell distribution width		4e-09		Kichaev G	2018-12-27	30595370
rs7720592:131844744:G:T	5	131844744	0.378769	173082	ref1: TG phase3 v5	rs10479002	rs10479002	Fibrinogen		1e-06	IRF1, SLC22A5, SLC22A4	Danik JS	2009-04-01	20031577
rs7720592:131844744:G:T	5	131844744	0.378769	173082	ref1: TG phase3 v5	rs12777	rs12777	Red cell distribution width		4e-09		Kichaev G	2018-12-27	30595370
rs75244569:131847871:A:G	5	131847871	0.37261	176209	ref1: TG phase3 v5	rs10479002	rs10479002	Fibrinogen		1e-06	IRF1, SLC22A5, SLC22A4	Danik JS	2009-04-01	20031577
rs75244569:131847871:A:G	5	131847871	0.37261	176209	ref1: TG phase3 v5	rs12777	rs12777	Red cell distribution width		4e-09		Kichaev G	2018-12-27	30595370
rs75688870:131849091:T:G	5	131849091	0.356467	177429	ref1: TG phase3 v5	rs10479002	rs10479002	Fibrinogen		1e-06	IRF1, SLC22A5, SLC22A4	Danik JS	2009-04-01	20031577
rs75688870:131849091:T:G	5	131849091	0.356467	177429	ref1: TG phase3 v5	rs12777	rs12777	Red cell distribution width		4e-09		Kichaev G	2018-12-27	30595370
rs115861191:131858211:C:T	5	131858211	0.601907	186549	ref1: TG phase3 v5	rs10479002	rs10479002	Fibrinogen		1e-06	IRF1, SLC22A5, SLC22A4	Danik JS	2009-04-01	20031577
rs115861191:131858211:C:T	5	131858211	0.601907	186549	ref1: TG phase3 v5	rs12777	rs12777	Red cell distribution width		4e-09		Kichaev G	2018-12-27	30595370
rs144984936:131858992:C:G	5	131858992	0.601907	187330	ref1: TG phase3 v5	rs10479002	rs10479002	Fibrinogen		1e-06	IRF1, SLC22A5, SLC22A4	Danik JS	2009-04-01	20031577
rs144984936:131858992:C:G	5	131858992	0.601907	187330	ref1: TG phase3 v5	rs12777	rs12777	Red cell distribution width		4e-09		Kichaev G	2018-12-27	30595370
rs739719:131872865:A:C	5	131872865	0.340611	201203	ref1: TG phase3 v5	rs10479002	rs10479002	Fibrinogen		1e-06	IRF1, SLC22A5, SLC22A4	Danik JS	2009-04-01	20031577
rs739719:131872865:A:C	5	131872865	0.340611	201203	ref1: TG phase3 v5	rs12777	rs12777	Red cell distribution width		4e-09		Kichaev G	2018-12-27	30595370
rs116630553:131949174:C:T	5	131949174	0.345227	277512	ref1: TG phase3 v5	rs10479002	rs10479002	Fibrinogen		1e-06	IRF1, SLC22A5, SLC22A4	Danik JS	2009-04-01	20031577
rs116630553:131949174:C:T	5	131949174	0.345227	277512	ref1: TG phase3 v5	rs12777	rs12777	Red cell distribution width		4e-09		Kichaev G	2018-12-27	30595370
rs114089912:131990511:A:G	5	131990511	0.334653	318849	ref1: TG phase3 v5	rs10479002	rs10479002	Fibrinogen		1e-06	IRF1, SLC22A5, SLC22A4	Danik JS	2009-04-01	20031577
rs114089912:131990511:A:G	5	131990511	0.334653	318849	ref1: TG phase3 v5	rs12777	rs12777	Red cell distribution width		4e-09		Kichaev G	2018-12-27	30595370
rs72942431:113567116:G:A	6	113567116			LD kl min R2
rs112840955:16087745:G:A	7	16087745			LD kl min R2
rs17169219:16088387:C:A	7	16088387			LD kl min R2
rs17169220:16088565:G:T	7	16088565			LD kl min R2
rs17169221:16088612:C:T	7	16088612			LD kl min R2
rs73289916:16088677:G:A	7	16088677			LD kl min R2
rs17169222:16088960:A:G	7	16088960			LD kl min R2
rs73289919:16089369:G:A	7	16089369			LD kl min R2
rs10487902:16089460:C:T	7	16089460			LD kl min R2
rs10487905:16090176:G:A	7	16090176			LD kl min R2
rs1528160:16090629:G:T	7	16090629			LD kl min R2
rs1528159:16090634:G:C	7	16090634			LD kl min R2
rs1528158:16090752:G:A	7	16090752			LD kl min R2
rs1528157:16090939:G:C	7	16090939			LD kl min R2
rs1528152:16092562:G:C	7	16092562			LD kl min R2
rs718897:119953489:T:A	7	119953489			LD kl min R2
7:127818873:T:G	7	127818873			LD kl min R2
rs2846459:113528456:T:C	9	113528456			LD kl min R2
10:96837622:T:G	10	96837622	0.301406	39074	ref1: TG phase3 v5	rs1934951	rs1934951	Osteonecrosis of the jaw		1e-06	CYP2C8	Sarasquete ME	2008-07-01	18594024
rs138934880:55633630:T:G	15	55633630			LD kl min R2
rs3114901:89389632:A:C	16	89389632			LD kl min R2
rs9959760:6824219:C:T	18	6824219			LD kl min R2
rs9960002:6824484:C:T	18	6824484			LD kl min R2
rs9966975:6826899:C:T	18	6826899			LD kl min R2
rs9958278:6826900:T:G	18	6826900			LD kl min R2
18:6831480:T:C	18	6831480			LD kl min R2
rs117319985:6834910:T:G	18	6834910			LD kl min R2
rs7245281:43405183:G:A	18	43405183			LD kl min R2
rs4539714:51259612:T:C	19	51259612			LD kl min R2
rs58056086:55256021:C:T	20	55256021			LD kl min R2
rs35057878:25558300:G:T	21	25558300			LD kl min R2
rs35192945:25558377:T:C	21	25558377			LD kl min R2
rs1910605:25558908:A:G	21	25558908			LD kl min R2
rs7276019:25561071:C:T	21	25561071			LD kl min R2
rs1910622:25561631:A:G	21	25561631			LD kl min R2
rs8133019:25563988:A:G	21	25563988			LD kl min R2
rs1910624:25566307:G:A	21	25566307			LD kl min R2
rs13051156:25569291:C:T	21	25569291			LD kl min R2
rs13051443:25569338:G:A	21	25569338			LD kl min R2
rs2828905:25569598:C:G	21	25569598			LD kl min R2
rs12482163:25571073:C:T	21	25571073			LD kl min R2
rs12482164:25571076:C:T	21	25571076			LD kl min R2
rs2828909:25571137:T:A	21	25571137			LD kl min R2
rs13052317:25571594:A:C	21	25571594			LD kl min R2
rs13050542:25574927:A:T	21	25574927			LD kl min R2
rs13052620:25578781:G:A	21	25578781			LD kl min R2
rs13052749:25578898:G:A	21	25578898			LD kl min R2
rs12482154:25579461:C:T	21	25579461			LD kl min R2
rs7282587:25579764:G:T	21	25579764			LD kl min R2
rs12170366:18626502:T:C	22	18626502			LD kl min R2
