# Supplementary material for: Genome-wide analysis of carotid plaque burden suggests a role of IL5 in men
Source: PLoS One. 2020 May 29;15(5):e0233728. doi: 10.1371/journal.pone.0233728 (PMC7259763; doi:10.1371/journal.pone.0233728)
Supplement: S8 Table — Comparison of different models for all subjects (a, d, g), male subjects (b, e, h) and female subjects (c, f, i). In Tables a-c, single SNPs results are shown (CPB ~ SNP + …), with respect only to the top phenotype per SNP. In Tables d-f, all SNPs were analyzed together (CPB ~ SNP1 + SNP2 +… + SNP9), and in Tables g-i with additional adjustment for cardiovascular risk factors (CPB ~ SNP1 +…+ SNP9 + CV risk factors). Here, all traits were analyzed. Suggestive significant p-values are marked red (p<1E-6) and nominal sigificant p-values are marked yellow (p<0.05). (XLSX) [file pone.0233728.s008.xlsx]

## Sheet: S8a-c
Table S8: Comparison of different models for all subjects (a, d, g), male subjects (b, e, h) and female subjects (c, f, i). In Tables a-c, single SNPs results are shown (CPB ~ SNP + …), with respect only to the top phenotype per SNP. In Tables d-f, all SNPs were analyzed together (CPB ~ SNP1 + SNP2 + ... + SNP9), and in Tables g-i with additional adjustment for cardiovascular risk factors (CPB ~ …
S8a) all subjects			univariate				GWAS (sex+age)				sex+age+PCs				sex+age+BMI+BP+smoker+statin+T2D
SNP		Toppheno	beta	se	pval	r2	beta	se	pval	r2	beta	se	pval	r2	beta	se	pval	r2
rs7245281	CPS_sum	CPB2	-0.148848	0.0501911	0.00307688	0.00607179	-0.155476	0.0478224	0.00117961	0.0979338	-0.149652	0.0479541	0.00184491	0.102518	-0.189693	0.0493705	0.000128808	0.162866
rs4539714	CPA_sum	CPA2	0.169153	0.0497772	0.000699211	0.00819855	0.171223	0.0464829	0.000239645	0.137259	0.169831	0.046465	0.000267711	0.141736	0.144026	0.0481662	0.0028493	0.194362
rs58056086	CPS_mean	CPB4	-0.148207	0.0395988	0.000190137	0.0100915	-0.147845	0.0390518	0.000160304	0.037774	-0.147022	0.0391835	0.00018329	0.038582	-0.142094	0.0411383	0.00057299	0.0684276
rs6729048	CPA_sum	CPA2	-0.202761	0.0523759	0.000113751	0.0108426	-0.205205	0.0488652	2.8622e-05	0.139977	-0.216451	0.0489032	1.0423e-05	0.145905	-0.179595	0.0498814	0.000331666	0.197239
rs3821968	CPS_sum	CPB2	0.3121	0.0597659	2.06456e-07	0.0201723	0.29853	0.0570046	1.90846e-07	0.109626	0.2964	0.0570517	2.38105e-07	0.114521	0.273812	0.0601909	5.9795e-06	0.167246
rs201629990	CPA_mean	CPA4	-0.281472	0.0521723	8.15887e-08	0.0215523	-0.269019	0.0505109	1.18626e-07	0.0837601	-0.270201	0.0506821	1.15421e-07	0.0823209	-0.265404	0.0564909	2.95264e-06	0.10537
rs72942431	CPS_max	CPB1	-0.16025	0.0298428	9.35769e-08	0.0213485	-0.156006	0.0290489	9.32697e-08	0.0730052	-0.155241	0.0291796	1.22524e-07	0.0752316	-0.159395	0.0304621	1.99668e-07	0.11488
8b) male subjects			univariate				GWAS (age)				age+PCs				age+BMI+BP+smoker+statin+T2D
SNP		Toppheno	beta	se	pval	r2	beta	se	pval	r2	beta	se	pval	r2	beta	se	pval	r2
rs7245281	CPS_sum	CPB2	-0.324023	0.0647372	7.01133e-07	0.0320672	-0.322469	0.0623874	3.05061e-07	0.10107	-0.323459	0.0628926	3.49537e-07	0.112088	-0.307242	0.0636941	1.7589e-06	0.155527
rs4539714	CPA_sum	CPA2	0.033729	0.0652914	0.605599	-0.00101085	0.0352245	0.0626064	0.573858	0.0796369	0.0372441	0.0624313	0.55099	0.089409	0.036935	0.0643568	0.566228	0.138923
rs58056086	CPS_mean	CPB4	-0.0329484	0.0511407	0.519604	-0.00080632	-0.0299135	0.0505779	0.554415	0.0213002	-0.0268293	0.050559	0.595824	0.0280385	-0.038098	0.0521996	0.465744	0.0644214
rs6729048	CPA_sum	CPA2	-0.0772098	0.0697113	0.268417	0.000312161	-0.0701287	0.0668581	0.294566	0.0806316	-0.0813285	0.0670106	0.225276	0.0908307	-0.0686633	0.0670281	0.306031	0.13988
rs3821968	CPS_sum	CPB2	0.295276	0.0770629	0.000138337	0.0184962	0.288949	0.0743317	0.000110681	0.0869549	0.283217	0.0742612	0.000148686	0.0975772	0.254634	0.0769515	0.00098816	0.139716
rs201629990	CPA_mean	CPA4	-0.397268	0.0688748	1.18801e-08	0.0425568	-0.401159	0.06786	5.21883e-09	0.0706961	-0.400103	0.0682352	6.92361e-09	0.0719386	-0.375922	0.0773	1.45206e-06	0.0939358
rs72942431	CPS_max	CPB1	-0.143712	0.03976	0.000321753	0.0163462	-0.137	0.0388732	0.000451318	0.0605365	-0.133153	0.0391301	0.000704151	0.0674133	-0.136109	0.0404991	0.000822887	0.104246
8c) female subjects			univariate				GWAS (age)				age+PCs				age+BMI+BP+smoker+statin+T2D
SNP		Toppheno	beta	se	pval	r2	beta	se	pval	r2	beta	se	pval	r2	beta	se	pval	r2
rs7245281	CPS_sum	CPB2	0.0900789	0.0754303	0.232916	0.000775562	0.0852577	0.0733805	0.2458	0.0544735	0.0984859	0.0739961	0.183767	0.0490037	-0.0252908	0.0781944	0.746514	0.115591
rs4539714	CPA_sum	CPA2	0.388775	0.0699016	4.17975e-08	0.0517038	0.359865	0.0686074	2.2343e-07	0.0927783	0.352894	0.0695236	5.32517e-07	0.0820823	0.298971	0.0723102	4.23057e-05	0.134778
rs58056086	CPS_mean	CPB4	-0.321069	0.0614491	2.47947e-07	0.0457157	-0.318993	0.0607916	2.21092e-07	0.0661111	-0.319684	0.0620002	3.54975e-07	0.0556078	-0.294303	0.0662486	1.11676e-05	0.0739571
rs6729048	CPA_sum	CPA2	-0.336198	0.072878	4.94248e-06	0.0356261	-0.368728	0.0709289	2.84145e-07	0.092007	-0.375604	0.0718402	2.45407e-07	0.0846373	-0.31871	0.0746272	2.37067e-05	0.136856
rs3821968	CPS_sum	CPB2	0.306833	0.0917165	0.000877737	0.0182264	0.312345	0.0891287	0.000495084	0.0729537	0.314829	0.0904153	0.000538158	0.0669336	0.311474	0.0973647	0.00147449	0.134724
rs201629990	CPA_mean	CPA4	-0.130104	0.0758341	0.0867925	0.00352746	-0.126805	0.075423	0.0932844	0.0145677	-0.121708	0.0764334	0.111897	0.00261151	-0.147246	0.0835365	0.0786259	0.0231226
rs72942431	CPS_max	CPB1	-0.179329	0.0444283	6.20098e-05	0.0271001	-0.179631	0.0437608	4.66355e-05	0.0561144	-0.17981	0.0445737	6.2795e-05	0.0486192	-0.184468	0.046651	8.89395e-05	0.0882418

## Sheet: S8d-f
Table S8: Comparison of different models for all subjects (a, d, g), male subjects (b, e, h) and female subjects (c, f, i). In Tables a-c, single SNPs results are shown (CPB ~ SNP + …), with respect only to the top phenotype per SNP. In Tables d-f, all SNPs were analyzed together (CPB ~ SNP1 + SNP2 + ... + SNP9), and in Tables g-i with additional adjustment for cardiovascular risk factors (CPB ~ …
8d) SNPs in all		CPA1 (r2=6.8%)			CPA2 (r2=7.3%)			CPA4 (r2=6.1%)			CPB1 (r2=7.3%)			CPB2 (r2=7.1%)			CPB4 (r2=6.3%)
SNP	Toppheno	beta	se	p	beta	se	p	beta	se	p	beta	se	p	beta	se	p	beta	se	p
rs7245281	CPS_sum	-0.0720508	0.0346117	0.0375712	-0.126445	0.046449	0.00657323	-0.0406861	0.026918	0.130915	-0.0990818	0.0343837	0.00402257	-0.157167	0.0486562	0.001269	-0.0714082	0.0279352	0.0106977
rs4539714	CPA_sum	0.113447	0.035932	0.00163011	0.147663	0.0482208	0.00224316	0.0637896	0.0279448	0.0226127	0.0969411	0.0356952	0.00670139	0.141564	0.0505122	0.00514687	0.0576903	0.0290008	0.0468862
rs58056086	CPS_mean	-0.155939	0.0477925	0.00113241	-0.195983	0.0641377	0.0022925	-0.120977	0.0371689	0.00116464	-0.165584	0.0474776	0.000504013	-0.217994	0.0671854	0.00120653	-0.142989	0.0385735	0.000218839
rs6729048	CPA_sum	-0.121923	0.0378912	0.00132486	-0.205223	0.0508501	5.76598e-05	-0.0870387	0.0294685	0.00319856	-0.122692	0.0376416	0.00114571	-0.195202	0.0532664	0.000257912	-0.0770177	0.0305821	0.0119114
rs3821968	CPS_sum	0.166076	0.0414792	6.59376e-05	0.270333	0.0556652	1.34404e-06	0.105974	0.0322589	0.00104728	0.199712	0.0412059	1.41043e-06	0.30391	0.0583103	2.17932e-07	0.139551	0.033478	3.27497e-05
rs201629990	CPA_mean	-0.333388	0.065873	4.78302e-07	-0.393492	0.0884017	9.28964e-06	-0.266806	0.0512303	2.22545e-07	-0.239361	0.065439	0.000264829	-0.333445	0.0926025	0.000329452	-0.206759	0.0531662	0.00010591
rs72942431	CPS_max	-0.120395	0.0293569	4.37402e-05	-0.154912	0.0393971	8.87702e-05	-0.10035	0.0228313	1.19871e-05	-0.150298	0.0291635	2.96043e-07	-0.173131	0.0412692	2.91624e-05	-0.118569	0.023694	6.39942e-07
8e) SNPs in men		CPA1 (r2=6.3%)			CPA2 (r2=7.3%)			CPA4 (r2=5.9%)			CPB1 (r2=6.7%)			CPB2 (r2=7.6%)			CPB4 (r2=6.3%)
SNP	Toppheno	beta	se	p	beta	se	p	beta	se	p	beta	se	p	beta	se	p	beta	se	p
rs7245281	CPS_sum	-0.139849	0.0442317	0.00163416	-0.269793	0.0595459	6.87778e-06	-0.0747864	0.0337487	0.0270051	-0.183896	0.0446669	4.28268e-05	-0.326106	0.0633936	3.46972e-07	-0.131099	0.0359272	0.000282301
rs4539714	CPA_sum	0.0370263	0.0467941	0.429053	0.0125852	0.0629955	0.84171	0.00236209	0.0357038	0.94727	0.0119612	0.0472546	0.800246	-0.00105547	0.0670662	0.987448	-0.0112786	0.0380086	0.766753
rs58056086	CPS_mean	-0.0703444	0.0610981	0.249977	-0.0875872	0.0822519	0.287294	-0.0492925	0.0466177	0.290695	-0.0328902	0.0616993	0.594148	-0.0692288	0.0875669	0.429449	-0.030934	0.049627	0.533265
rs6729048	CPA_sum	-0.0145053	0.0501022	0.772271	-0.0890506	0.067449	0.187166	-0.0133746	0.0382279	0.726543	-0.0552051	0.0505952	0.275589	-0.108563	0.0718074	0.131007	-0.0328872	0.0406956	0.419286
rs3821968	CPS_sum	0.106064	0.0526318	0.0442549	0.245891	0.0708544	0.000550773	0.0632513	0.0401579	0.115681	0.125502	0.0531497	0.0184775	0.265473	0.0754328	0.000459887	0.0828335	0.0427503	0.0530617
rs201629990	CPA_mean	-0.477458	0.089821	1.41957e-07	-0.521299	0.120919	1.85087e-05	-0.385145	0.0685332	2.73475e-08	-0.400468	0.0907048	1.1649e-05	-0.478106	0.128733	0.000219866	-0.341953	0.0729572	3.31622e-06
rs72942431	CPS_max	-0.111954	0.038512	0.0037616	-0.130657	0.0518459	0.0119474	-0.0911579	0.0293846	0.00199579	-0.141357	0.038891	0.000298137	-0.151912	0.0551961	0.00606846	-0.112413	0.0312814	0.000348408
8f) SNPs in women		CPA1 (r2=13.1%)			CPA2 (r2=14.3%)			CPA4 (r2=10.8%)			CPB1 (r2=14.2%)			CPB2 (r2=13.3%)			CPB4 (r2=11.8%)
SNP	Toppheno	beta	se	p	beta	se	p	beta	se	p	beta	se	p	beta	se	p	beta	se	p
rs7245281	CPS_sum	0.00383677	0.0503155	0.939245	0.0538661	0.065812	0.41344	-0.00776055	0.0409699	0.849834	0.00488766	0.0512643	0.924078	0.0632086	0.0706948	0.371662	0.00158199	0.0428704	0.970577
rs4539714	CPA_sum	0.239112	0.0509374	3.39419e-06	0.365097	0.0666255	6.53001e-08	0.160297	0.0414763	0.000124659	0.217791	0.051898	3.16705e-05	0.355534	0.0715687	9.09482e-07	0.150734	0.0434004	0.000555568
rs58056086	CPS_mean	-0.295373	0.0695398	2.54375e-05	-0.361586	0.0909572	7.98015e-05	-0.237723	0.0566235	3.14309e-05	-0.359519	0.0708511	5.35279e-07	-0.428494	0.0977056	1.39028e-05	-0.304631	0.0592502	3.81386e-07
rs6729048	CPA_sum	-0.230213	0.0526296	1.46207e-05	-0.31848	0.0688389	4.65816e-06	-0.161337	0.0428542	0.000184902	-0.18772	0.0536221	0.000502095	-0.276801	0.0739463	0.000201042	-0.119659	0.0448422	0.00784858
rs3821968	CPS_sum	0.20248	0.0615452	0.00106719	0.240476	0.0805003	0.00294223	0.132303	0.0501138	0.00852796	0.277903	0.0627058	1.13114e-05	0.311516	0.0864729	0.000344213	0.203343	0.0524385	0.000118369
rs201629990	CPA_mean	-0.152002	0.0887853	0.087466	-0.206691	0.11613	0.0756647	-0.118875	0.0722943	0.100691	-0.0577268	0.0904596	0.523646	-0.14653	0.124746	0.240661	-0.058713	0.075648	0.438008
rs72942431	CPS_max	-0.136298	0.0413125	0.00103327	-0.181827	0.0540363	0.000819913	-0.116461	0.0336391	0.000578335	-0.170699	0.0420916	5.73894e-05	-0.199576	0.0580454	0.000630432	-0.134211	0.0351996	0.000153153

## Sheet: S8g-i
Table S8: Comparison of different models for all subjects (a, d, g), male subjects (b, e, h) and female subjects (c, f, i). In Tables a-c, single SNPs results are shown (CPB ~ SNP + …), with respect only to the top phenotype per SNP. In Tables d-f, all SNPs were analyzed together (CPB ~ SNP1 + SNP2 + ... + SNP9), and in Tables g-i with additional adjustment for cardiovascular risk factors (CPB ~ …
8g) SNPs in all		CPA1 (r2=19.8%)			CPA2 (r2=25.2%)			CPA4 (r2=14.6%)			CPB1 (r2=16.4%)			CPB2 (r2=21.7%)			CPB4 (r2=12.3%)
SNP	Toppheno	beta	se	p	beta	se	p	beta	se	p	beta	se	p	beta	se	p	beta	se	p
rs7245281	CPS_sum	-0.106022	0.0342852	0.00203552	-0.171866	0.0445827	0.000122388	-0.0668257	0.0274077	0.0149166	-0.131946	0.0348885	0.000163939	-0.202824	0.0478905	2.47342e-05	-0.0977838	0.0289296	0.00074998
rs4539714	CPA_sum	0.115039	0.0357284	0.00131996	0.138412	0.0464593	0.00295295	0.0630723	0.0285614	0.027427	0.0868964	0.0363571	0.0170111	0.126682	0.0499064	0.0112723	0.0513425	0.0301474	0.0888393
rs58056086	CPS_mean	-0.166935	0.047391	0.000444899	-0.202803	0.0616248	0.00103006	-0.1309	0.0378845	0.000570618	-0.162513	0.0482249	0.000777894	-0.210287	0.0661971	0.00153093	-0.138384	0.0399882	0.000559485
rs6729048	CPA_sum	-0.0981839	0.0371157	0.00827623	-0.175722	0.0482633	0.000284236	-0.0701892	0.0296704	0.0181708	-0.116732	0.0377688	0.00204674	-0.183912	0.0518442	0.000405342	-0.0783792	0.031318	0.0124686
rs3821968	CPS_sum	0.152423	0.0418315	0.000281166	0.252353	0.0543955	3.91444e-06	0.103164	0.0334402	0.00208588	0.186352	0.0425676	1.31236e-05	0.285946	0.0584314	1.13625e-06	0.136756	0.0352972	0.000113145
rs201629990	CPA_mean	-0.292822	0.0692892	2.57371e-05	-0.343811	0.0901002	0.000143209	-0.245878	0.05539	9.94064e-06	-0.238035	0.0705086	0.000761084	-0.295034	0.0967852	0.00235573	-0.1971	0.0584659	0.000774246
rs72942431	CPS_max	-0.124232	0.0292509	2.3473e-05	-0.153729	0.0380364	5.67532e-05	-0.107146	0.0233833	5.12429e-06	-0.156351	0.0297657	1.79649e-07	-0.174584	0.0408585	2.09555e-05	-0.128001	0.0246818	2.55246e-07
8h) SNPs in men		CPA1 (r2=15.6%)			CPA2 (r2=19.7%)			CPA4 (r2=10.7%)			CPB1 (r2=14.6%)			CPB2 (r2=18.8%)			CPB4 (r2=11.4%)
SNP	Toppheno	beta	se	p	beta	se	p	beta	se	p	beta	se	p	beta	se	p	beta	se	p
rs7245281	CPS_sum	-0.130725	0.0443337	0.00330778	-0.253623	0.0584621	1.66816e-05	-0.0688804	0.0347679	0.0480019	-0.179947	0.0449597	7.00326e-05	-0.315884	0.062694	6.1094e-07	-0.131142	0.0367967	0.000392444
rs4539714	CPA_sum	0.0655435	0.0472469	0.165846	0.0379206	0.0623036	0.542978	0.0195801	0.0370525	0.597376	0.0261977	0.047914	0.584731	0.0211282	0.0668136	0.751934	0.00278772	0.0392146	0.943349
rs58056086	CPS_mean	-0.0807708	0.0614059	0.188859	-0.0950003	0.0809748	0.241149	-0.0563749	0.0481565	0.24217	-0.0398526	0.062273	0.522424	-0.0680032	0.0868365	0.433847	-0.0293779	0.0509664	0.564536
rs6729048	CPA_sum	-0.00166944	0.0493767	0.973039	-0.0646269	0.0651121	0.321305	-0.00504351	0.0387228	0.896412	-0.0458639	0.0500739	0.360051	-0.091286	0.0698255	0.191564	-0.0317027	0.0409823	0.43947
rs3821968	CPS_sum	0.0796634	0.0531112	0.134124	0.222243	0.0700368	0.00157963	0.0451911	0.0416516	0.278338	0.104574	0.0538612	0.0526288	0.246811	0.0751067	0.00107112	0.0697588	0.0440819	0.114033
rs201629990	CPA_mean	-0.436881	0.0981509	1.00746e-05	-0.47852	0.12943	0.000236714	-0.359996	0.0769732	3.55354e-06	-0.383668	0.0995369	0.000127635	-0.419863	0.138799	0.00258606	-0.301339	0.0814646	0.000235003
rs72942431	CPS_max	-0.112946	0.0392406	0.00413152	-0.126608	0.0517459	0.0146835	-0.0933909	0.0307738	0.0025048	-0.138274	0.0397947	0.000545924	-0.145962	0.0554917	0.00873491	-0.112745	0.0325694	0.000572515
8i) SNPs in women		CPA1 (r2=16.2%)			CPA2 (r2=22.2%)			CPA4 (r2=12.5%)			CPB1 (r2=19.2%)			CPB2 (r2=22.8%)			CPB4 (r2=15.4%)
SNP	Toppheno	beta	se	p	beta	se	p	beta	se	p	beta	se	p	beta	se	p	beta	se	p
rs7245281	CPS_sum	-0.0757648	0.0538721	0.160297	-0.0586823	0.0685352	0.392321	-0.0665968	0.044343	0.133832	-0.0741471	0.0547289	0.176155	-0.0502819	0.0734667	0.494063	-0.0581964	0.0463642	0.210054
rs4539714	CPA_sum	0.190205	0.0540639	0.00047855	0.280728	0.0687792	5.28881e-05	0.12509	0.0445008	0.00515412	0.167914	0.0549237	0.00236652	0.269909	0.0737283	0.000281067	0.114271	0.0465292	0.0144288
rs58056086	CPS_mean	-0.290913	0.0737944	9.35325e-05	-0.347148	0.09388	0.000244223	-0.238783	0.0607413	9.77924e-05	-0.34322	0.074968	6.06972e-06	-0.405311	0.100635	6.61074e-05	-0.296946	0.0635099	3.87566e-06
rs6729048	CPA_sum	-0.208261	0.0558524	0.000216851	-0.307096	0.0710545	1.90334e-05	-0.146165	0.045973	0.00157732	-0.190066	0.0567406	0.000876662	-0.287841	0.0761673	0.000178504	-0.12691	0.0480685	0.00857231
rs3821968	CPS_sum	0.244586	0.0678333	0.000345989	0.273787	0.0862964	0.00161358	0.176928	0.0558347	0.0016346	0.307915	0.0689121	9.98064e-06	0.332748	0.092506	0.000357355	0.23589	0.0583797	6.26461e-05
rs201629990	CPA_mean	-0.168691	0.0971277	0.083104	-0.212799	0.123564	0.0857225	-0.142944	0.0799473	0.0744499	-0.0973523	0.0986724	0.324356	-0.161223	0.132455	0.224167	-0.0913682	0.0835914	0.274961
rs72942431	CPS_max	-0.142548	0.0435939	0.00115806	-0.185811	0.0554594	0.00087459	-0.129263	0.0358828	0.000350328	-0.187189	0.0442872	2.87042e-05	-0.210818	0.05945	0.00043171	-0.15427	0.0375184	4.66301e-05
