# Supplementary material for: Genome-wide analysis of carotid plaque burden suggests a role of IL5 in men
Source: PLoS One. 2020 May 29;15(5):e0233728. doi: 10.1371/journal.pone.0233728 (PMC7259763; doi:10.1371/journal.pone.0233728)
Supplement: S9 Table — Table a) We compared SNP effect sizes of men and women for all lead SNPs. Only the difference of effect of rs114597978 (cytoband 5q31.1) reached significance. Table b) We compared effect sizes of all SNPs at 5q31.1 for sex-interaction, sex-interaction within the elderly (older than 60 years) and interaction regarding statin treatment (in men only). Significant p-values are marked red (p<0.05). (XLSX) [file pone.0233728.s009.xlsx]

## Sheet: S9
Table S9: Sex-Interaction results. Table a) We compared SNP effect sizes of men and women for all lead SNPs. Only the difference of effect of rs114597978 (cytoband 5q31.1) reached significance. Table b) We compared effect sizes of all SNPs at 5q31.1 for sex-interaction, sex-interaction within the elderly (older than 60 years) and interaction regarding statin treatment (in men only). Significant p…
9a) Sex comparison		MEN (adj. for age; n=727)			WOMEN (adj. for age; n=550)			Difference
SNP	Toppheno	beta	se	pval	beta	se	pval	diff	se	pval
rs201629990:131799431:G:GT	CPA_mean_M	-0.40116	0.06786	5.21866e-09	-0.126805	0.075423	0.0932837	0.274355	0.101457	0.00684816
rs72942431:113567116:G:A	CPS_max	-0.136975	0.0388727	0.00045233	-0.179613	0.0437589	4.66806e-05	-0.042638	0.0585314	0.46633
rs3821968:96072245:C:T	CPS_sum	0.288944	0.0743314	0.000110705	0.312337	0.0891274	0.000495165	0.023393	0.116055	0.840255
rs58056086:55256021:C:T	CPB_mean_F	-0.0298803	0.0505789	0.554861	-0.318979	0.0607891	2.21102e-07	-0.289099	0.0790793	0.000256375
rs4539714:51259612:T:C	CPA_sum_F	0.0352033	0.0626045	0.574077	0.35984	0.0686014	2.2332e-07	0.324637	0.0928734	0.00047322
rs6729048:77780797:T:A	CPA_sum_F	-0.0701338	0.0668577	0.294528	-0.368718	0.0709286	2.8432e-07	-0.298584	0.0974721	0.00218927
rs7245281:43405183:G:A	CPS_sum_M	-0.32247	0.062387	3.04969e-07	0.0852561	0.0733775	0.245789	0.407726	0.096314	2.30288e-05
9b) 5q31.1 SNPs for CPA_mean		MEN (n=727) vs. WOMEN (n=550); adj. for age									MEN (n=523) vs. WOMEN (n=377), subset years>=60; adj. for age									no statin treatment (n=511) vs.statin treatmen (n=216), subset men; adj. for age
SNP	r2 to lead SNP	beta	se	pval	beta	se	pval	diff	se	pval	beta	se	pval	beta	se	pval	diff	se	pval	beta	se	pval	beta	se	pval	diff	se	pval
rs10479001:131607721:C:T	0.749064	0.342969	0.0646431	1.49428e-07	0.120175	0.0736843	0.103478	-0.222794	0.0980209	0.0230308	0.351164	0.0754135	4.08842e-06	0.0940295	0.0874851	0.283155	-0.257135	0.115503	0.0259991	0.357572	0.0754695	2.80583e-06	0.258956	0.127012	0.0427027	-0.0986159	0.147742	0.504462
rs13357124:131612287:G:A	0.750636	0.343092	0.0644171	1.34068e-07	0.119845	0.0734801	0.103469	-0.223247	0.0977184	0.0223366	0.350977	0.0750526	3.72585e-06	0.0938729	0.087194	0.282354	-0.257104	0.115046	0.0254315	0.356758	0.0751145	2.65665e-06	0.261286	0.126976	0.0408316	-0.0954722	0.14753	0.517544
rs35532613:131618197:TG:T	0.750213	0.346901	0.0640652	8.35343e-08	0.119498	0.0726998	0.100808	-0.227403	0.0969	0.0189363	0.356171	0.0745296	2.29665e-06	0.0928648	0.0860275	0.28107	-0.263306	0.113822	0.020705	0.353976	0.0743514	2.51777e-06	0.281683	0.128057	0.0289062	-0.0722932	0.148077	0.625398
rs12777:131671662:C:G	0.832704	0.348501	0.0652443	1.23576e-07	0.1079	0.0767147	0.160142	-0.240601	0.100707	0.0168891	0.36316	0.0759443	2.26406e-06	0.0622162	0.0939258	0.508124	-0.300944	0.120787	0.01272	0.339682	0.0750477	7.48685e-06	0.323848	0.13459	0.0169739	-0.0158339	0.154099	0.918161
rs10080188:131728435:T:A	0.849435	0.340252	0.0648115	2.00224e-07	0.118586	0.0759714	0.119118	-0.221666	0.0998609	0.0264358	0.355266	0.0752454	3.01577e-06	0.0622494	0.0938891	0.507733	-0.293017	0.120321	0.0148793	0.328918	0.0743786	1.19568e-05	0.323899	0.134592	0.0169587	-0.00501953	0.153777	0.97396
rs13189284:131744101:A:C	0.828692	-0.359304	0.0641762	3.06679e-08	-0.119107	0.0709673	0.0938535	0.240197	0.0956815	0.0120601	-0.366269	0.0734592	8.41162e-07	-0.0768706	0.0870892	0.377984	0.289399	0.113933	0.011083	-0.363507	0.0739875	1.2112e-06	-0.299682	0.130734	0.0228648	0.0638248	0.150218	0.670924
5:131751231:GGTTT:GGTTTGTTT	0.867848	0.367021	0.06516	2.54151e-08	0.13406	0.0723888	0.0645725	-0.232961	0.0973959	0.0167617	0.375111	0.0750087	7.81563e-07	0.0671689	0.0892784	0.452312	-0.307942	0.116606	0.00826923	0.374098	0.0755644	1.00778e-06	0.299436	0.130696	0.022937	-0.0746623	0.150969	0.620914
rs4451042:131755477:G:T	0.7721	-0.351693	0.0615784	1.6369e-08	-0.127444	0.0676861	0.060248	0.224249	0.0915058	0.0142598	-0.365947	0.071344	4.11092e-07	-0.0559164	0.0838305	0.505173	0.310031	0.11008	0.00485616	-0.351949	0.0701522	7.27115e-07	-0.299682	0.130734	0.0228648	0.0522673	0.148367	0.724625
rs11242111:131756058:A:G	0.772059	-0.351495	0.0615916	1.67831e-08	-0.127573	0.0676739	0.0599451	0.223922	0.0915057	0.0144016	-0.36583	0.0713568	4.16462e-07	-0.0560177	0.0838167	0.504332	0.309812	0.110077	0.00488542	-0.351684	0.0701721	7.46101e-07	-0.299382	0.130785	0.023053	0.0523015	0.148422	0.724549
rs1981525:131756532:T:C	0.772185	-0.351693	0.0615784	1.6369e-08	-0.127504	0.0676638	0.0600443	0.224189	0.0914893	0.0142681	-0.365947	0.071344	4.11092e-07	-0.0559116	0.0838118	0.505113	0.310036	0.110065	0.00484999	-0.351949	0.0701522	7.27115e-07	-0.299682	0.130734	0.0228648	0.0522673	0.148367	0.724625
rs5871453:131756869:A:AT	0.683685	-0.286435	0.0592772	1.64975e-06	-0.115726	0.0647352	0.07438	0.170709	0.0877749	0.0517936	-0.299398	0.0689482	1.695e-05	-0.0541591	0.0803522	0.500714	0.245239	0.105879	0.0205461	-0.286233	0.067508	2.65597e-05	-0.248933	0.124504	0.0468356	0.0372998	0.141628	0.79227
rs1004234:131757101:A:G	0.772288	-0.351693	0.0615784	1.6369e-08	-0.127589	0.0676353	0.0597672	0.224104	0.0914682	0.0142824	-0.365947	0.071344	4.11092e-07	-0.0559056	0.0837893	0.505045	0.310042	0.110048	0.00484257	-0.351949	0.0701522	7.27115e-07	-0.299682	0.130734	0.0228648	0.0522673	0.148367	0.724625
rs57451401:131757827:G:GA	0.678113	-0.303148	0.0564473	1.05916e-07	-0.104859	0.066232	0.113953	0.198289	0.0870228	0.0226915	-0.293089	0.0648699	7.7294e-06	-0.0394801	0.0825303	0.632666	0.253609	0.104973	0.0156944	-0.303605	0.0662305	5.74739e-06	-0.256275	0.110584	0.0214273	0.0473301	0.1289	0.713482
rs3072819:131759931:G:GAAGAAAGA	0.299002	-0.145664	0.039958	0.000286049	-0.0976805	0.0454164	0.0319312	0.0479838	0.0604921	0.427647	-0.170359	0.0455671	0.000205553	-0.0588931	0.0581963	0.312204	0.111466	0.0739132	0.131539	-0.210922	0.0460672	5.89481e-06	0.0361055	0.0779092	0.643529	0.247027	0.0905099	0.00634724
rs1859085:131760079:A:G	0.29901	-0.145706	0.0399577	0.000284883	-0.097684	0.0454161	0.0319242	0.0480219	0.0604917	0.427277	-0.170361	0.045567	0.000205504	-0.0588931	0.0581963	0.312204	0.111468	0.0739132	0.13153	-0.210923	0.0460672	5.89344e-06	0.035976	0.0779091	0.644718	0.246899	0.0905097	0.00637432
rs4608913:131760418:A:G	0.29903	-0.145822	0.0399567	0.000281648	-0.0976872	0.0454156	0.0319165	0.0481345	0.0604906	0.426186	-0.170368	0.0455667	0.000205371	-0.058893	0.0581958	0.312201	0.111475	0.0739126	0.131504	-0.210928	0.0460668	5.88977e-06	0.0356132	0.0779084	0.648053	0.246541	0.0905089	0.0064507
rs4588594:131760450:A:G	0.299032	-0.145838	0.0399566	0.00028119	-0.0976872	0.0454156	0.0319165	0.048151	0.0604905	0.426027	-0.170369	0.0455667	0.000205352	-0.058893	0.0581958	0.312201	0.111476	0.0739126	0.131501	-0.210929	0.0460668	5.88927e-06	0.0355613	0.0779082	0.64853	0.24649	0.0905088	0.00646168
rs11958162:131771916:A:T	0.308404	-0.146206	0.0399618	0.000271958	-0.100241	0.0459131	0.0294399	0.0459652	0.0608684	0.450155	-0.170899	0.0452684	0.000178291	-0.0655693	0.0590599	0.267619	0.105329	0.0744131	0.156931	-0.210226	0.046091	6.38539e-06	0.0308475	0.0778655	0.692381	0.241074	0.0904843	0.00771582
rs13184651:131773658:A:G	0.315545	-0.149973	0.040347	0.000217098	-0.100372	0.0464751	0.0312301	0.0496006	0.0615452	0.420288	-0.17506	0.0456965	0.000143251	-0.0665966	0.0599732	0.267523	0.108464	0.0753987	0.150281	-0.215685	0.0465717	4.62294e-06	0.0297663	0.0784013	0.704572	0.245452	0.0911904	0.00711015
rs10066378:131776967:T:C	0.314054	0.145857	0.0400209	0.000287045	0.0987288	0.0458547	0.0317492	-0.0471282	0.0608632	0.438735	0.171946	0.0453374	0.000166585	0.063264	0.0589302	0.283721	-0.108682	0.0743522	0.143817	0.210046	0.0461793	6.76472e-06	-0.031399	0.0778894	0.687262	-0.241445	0.0905499	0.00766622
rs114283007:131777682:G:A	0.959076	0.388446	0.0678361	1.50493e-08	0.136282	0.0738765	0.0656168	-0.252164	0.100297	0.0119313	0.409371	0.0796741	3.93332e-07	0.0517923	0.093495	0.579939	-0.357578	0.122838	0.00360314	0.381231	0.0780615	1.39682e-06	0.359753	0.139361	0.0105096	-0.0214779	0.159735	0.893039
rs13176348:131784007:C:T	0.321697	0.144931	0.0403644	0.000352234	0.101564	0.0459937	0.0276438	-0.0433676	0.061194	0.478516	0.173331	0.0458743	0.000176097	0.065607	0.0590504	0.267267	-0.107725	0.0747756	0.149687	0.209974	0.0467259	8.67366e-06	-0.0311863	0.0778893	0.689269	-0.241161	0.0908298	0.00792892
rs145432904:131790520:C:T	0.989719	0.388527	0.0679832	1.60281e-08	0.127332	0.0751197	0.0906349	-0.261196	0.101315	0.00993569	0.409681	0.0799247	4.18431e-07	0.0348685	0.0956732	0.715725	-0.374812	0.124665	0.00264223	0.380504	0.0781436	1.49794e-06	0.362063	0.140176	0.0104663	-0.0184413	0.160486	0.908517
rs115926813:131790662:G:A	0.989736	0.388845	0.0679808	1.55942e-08	0.127332	0.0751197	0.0906349	-0.261513	0.101313	0.0098447	0.410121	0.0799195	4.06256e-07	0.0348685	0.0956732	0.715725	-0.375253	0.124661	0.00261099	0.380923	0.0781399	1.45804e-06	0.362063	0.140176	0.0104663	-0.0188596	0.160484	0.906451
rs80112473:131799373:G:C	0.999916	0.398072	0.0676429	6.08908e-09	0.131782	0.0745184	0.0775428	-0.26629	0.100641	0.00814633	0.409366	0.0796667	3.9249e-07	0.0450285	0.0944369	0.633776	-0.364338	0.123552	0.00318948	0.392645	0.0775561	5.78975e-07	0.363133	0.14062	0.0104823	-0.0295121	0.160589	0.854191
rs199539932:131799418:GCACACACACAC:G	0.99388	0.397778	0.0676454	6.2517e-09	0.127063	0.0751601	0.0914897	-0.270715	0.101118	0.00742396	0.408926	0.0796721	4.04339e-07	0.034892	0.0956622	0.71551	-0.374034	0.124495	0.00266088	0.392259	0.0775601	5.94294e-07	0.363133	0.14062	0.0104823	-0.0291263	0.160591	0.856078
rs201629990:131799431:G:GT	0.993072	0.401159	0.06786	5.21883e-09	0.126805	0.075423	0.0932844	-0.274354	0.101457	0.00684826	0.41404	0.0800543	3.3111e-07	0.0335901	0.0961743	0.727089	-0.38045	0.125133	0.00236287	0.396721	0.0778826	4.95455e-07	0.363133	0.14062	0.0104823	-0.033588	0.160747	0.834488
5:131799433:G:A	0.993072	0.401159	0.06786	5.21883e-09	0.126805	0.075423	0.0932844	-0.274354	0.101457	0.00684826	0.41404	0.0800543	3.3111e-07	0.0335901	0.0961743	0.727089	-0.38045	0.125133	0.00236287	0.396721	0.0778826	4.95455e-07	0.363133	0.14062	0.0104823	-0.033588	0.160747	0.834488
rs79480807:131800990:G:A	0.993879	0.397982	0.0676608	6.19104e-09	0.127063	0.0751601	0.0914897	-0.270919	0.101129	0.00738525	0.409248	0.0796978	3.99493e-07	0.034892	0.0956622	0.71551	-0.374356	0.124511	0.00264181	0.392525	0.0775836	5.88721e-07	0.363133	0.14062	0.0104823	-0.0293916	0.160602	0.854792
rs113437942:131802223:C:T	0.999948	0.398302	0.0676289	5.92863e-09	0.131798	0.0745198	0.0775123	-0.266504	0.100632	0.00808986	0.409387	0.0796508	3.89944e-07	0.0450748	0.0944353	0.633421	-0.364312	0.123541	0.00318878	0.392952	0.0775275	5.62349e-07	0.363134	0.140658	0.0105028	-0.0298181	0.160609	0.852714
rs114597978:131803851:G:A	1	0.399202	0.0675764	5.34631e-09	0.13186	0.0745272	0.0774027	-0.267341	0.100603	0.0078746	0.409418	0.0796067	3.83606e-07	0.04521	0.0944388	0.632416	-0.364208	0.123515	0.00319115	0.394115	0.0774159	5.0287e-07	0.363197	0.140831	0.0105833	-0.0309181	0.160706	0.847438
rs115861191:131858211:C:T	0.805423	0.341149	0.0630295	8.45687e-08	0.113376	0.0735276	0.123663	-0.227773	0.0968454	0.0186766	0.339147	0.0733739	4.79545e-06	0.0374708	0.0912691	0.681635	-0.301677	0.117106	0.00999207	0.35152	0.0699116	6.88049e-07	0.247322	0.146008	0.0917461	-0.104198	0.161882	0.519794
rs144984936:131858992:C:G	0.804584	0.340771	0.0630053	8.63646e-08	0.113236	0.0735019	0.123996	-0.227535	0.0968101	0.018757	0.338769	0.0733454	4.87084e-06	0.0373944	0.0912321	0.682127	-0.301375	0.117059	0.0100371	0.351188	0.0698825	6.9721e-07	0.246772	0.145968	0.0923773	-0.104415	0.161834	0.518796
rs116563706:131910047:C:A	0.535028	0.345331	0.0728829	2.59628e-06	0.139535	0.0900418	0.121799	-0.205796	0.115842	0.0756475	0.340022	0.0836383	5.53754e-05	0.0449116	0.107419	0.676116	-0.295111	0.13614	0.0301821	0.388219	0.0830936	3.82359e-06	0.177668	0.150335	0.238599	-0.210551	0.171771	0.220287
rs104895045:131924341:C:T	0.534622	0.345301	0.0728851	2.60326e-06	0.140785	0.0899853	0.118271	-0.204516	0.1158	0.0773761	0.34023	0.0836349	5.47704e-05	0.0454651	0.107331	0.672103	-0.294765	0.136069	0.0302892	0.388118	0.0830984	3.85022e-06	0.177668	0.150335	0.238599	-0.21045	0.171773	0.220515
rs116630553:131949174:C:T	0.5734	0.342726	0.0670963	4.16866e-07	0.152747	0.0779076	0.0504314	-0.18998	0.102818	0.0646412	0.351423	0.0771906	6.60321e-06	0.0595012	0.0962792	0.536947	-0.291922	0.123402	0.0180002	0.352326	0.0759665	4.48248e-06	0.277173	0.142527	0.0531275	-0.0751525	0.161508	0.641705
rs114089912:131990511:A:G	0.540494	0.355776	0.0721578	1.0177e-06	0.164955	0.0811427	0.0425455	-0.190821	0.108586	0.0788617	0.370242	0.0841871	1.3266e-05	0.0782377	0.100689	0.437634	-0.292004	0.131247	0.026091	0.37544	0.082726	7.0845e-06	0.268823	0.146682	0.0682447	-0.106617	0.168402	0.526664
