# Supplementary material for: Genome-wide analysis of carotid plaque burden suggests a role of IL5 in men
Source: PLoS One. 2020 May 29;15(5):e0233728. doi: 10.1371/journal.pone.0233728 (PMC7259763; doi:10.1371/journal.pone.0233728)
Supplement: S10 Table — We listed all SNPs associated with PS or CPA_MEAN at at least suggestive level (p<1E-6). Association statistics of PS are taken from our previous publication (Pott et al. Genome-wide meta-analysis identifies novel loci of plaque burden in carotid artery. Atherosclerosis, 2017) and their newly analzed subgroups for men and women. There is no significant interaction for PS. (XLSX) [file pone.0233728.s010.xlsx]

## Sheet: S10
Table S10: Association look-up for PS. We listed all SNPs associated with PS or CPA_MEAN at at least suggestive level (p<1E-6). Association statistics of PS are taken from our previous publication (Pott et al. Genome-wide meta-analysis identifies novel loci of plaque burden in carotid artery. Atherosclerosis, 2017) and their newly analzed subgroups for men and women. There is no significant inter…
SNP Info				ALL (trait PS, n=7726)				MEN (trait PS, n=4143)				WOMEN (trait PS, n=3583)				Interaction Test (trait PS)			ALL (trait CPA_MEAN, n=1277)			MEN (trait CPA_MEAN, n=727)			WOMEN (trait CPA_MEAN, n=550)			Interaction Test (trait CPA_MEAN)
ID	eaf	info	nearest gene	beta_fixed	se_fixed	pval_fixed	I2	beta_fixed	se_fixed	pval_fixed	I2	beta_fixed	se_fixed	pval_fixed	I2	meandiff	meandiff_se	meandiff_p	beta_score	se_score	p_score	beta_score	se_score	p_score	beta_score	se_score	p_score	meandiff	meandiff_se	meandiff_p
rs10479001:131607721:C:T	0.0440618	0.984	PDLIM4 (0 kb, exon/Missense/MODERATE | exon/Synonymous/LOW | nc-exon/Non coding transcript exon/MODIFIER | nc-RNA/Non coding transcript/MODIFIER | near_gene/Downstream gene/MODIFIER); P4HA2 (0 kb, intron/Intron/MODIFIER | nc-RNA/Non coding transcript/MODIFIER); SLC22A4 (22 kb); P4HA2-AS1 (79 kb)	0.0226636	0.0459969	0.622211	0.0359674	0.0387772	0.0680574	0.568832	0	0.000680191	0.0610394	0.991109	0	-0.038097	0.09142	0.676879	-0.24059	0.0486275	8.51789e-07	-0.34297	0.0646431	1.49426e-07	-0.120176	0.0736844	0.103477	0.222794	0.098021	0.023031
rs13357124:131612287:G:A	0.0441155	0.987	P4HA2 (0 kb, intron/Intron/MODIFIER | nc-RNA/Non coding transcript/MODIFIER | near_gene/Downstream gene/MODIFIER); PDLIM4 (3.1 kb, near_gene/Downstream gene/MODIFIER); SLC22A4 (18 kb); P4HA2-AS1 (84 kb)	0.0232935	0.0459656	0.612324	0.0280754	0.0399142	0.068012	0.557291	0	0.000754385	0.060999	0.990133	0	-0.0391598	0.0913593	0.668189	-0.240561	0.0484748	7.89764e-07	-0.343092	0.0644171	1.34069e-07	-0.119844	0.0734801	0.103473	0.223248	0.0977184	0.022336
rs35532613:131618197:TG:T	0.0445583	0.988	P4HA2 (0 kb); PDLIM4 (9 kb); SLC22A4 (12 kb); MIR3936 (83 kb)	0.0254098	0.0460018	0.580698	0	0.0420645	0.0680029	0.536201	0	0.00279072	0.0611109	0.963576	0	-0.0392737	0.0914273	0.667514	-0.241749	0.0481004	5.72494e-07	-0.3469	0.0640651	8.354e-08	-0.119499	0.0726999	0.100808	0.227401	0.0969	0.0189375
rs12777:131671662:C:G	0.0427549	0.994	SLC22A4 (0 kb, exon/Synonymous/LOW); AC034220.3 (0 kb, intron/Intron/MODIFIER | nc-RNA/Non coding transcript/MODIFIER); MIR3936 (30 kb); SLC22A5 (34 kb); P4HA2 (41 kb)	0.0434328	0.0475221	0.360744	0.261849	0.0702257	0.0695288	0.312484	0	0.00965276	0.0638352	0.879807	0	-0.0605729	0.0943885	0.521042	-0.240663	0.049819	1.52546e-06	-0.348501	0.0652443	1.23578e-07	-0.107899	0.0767149	0.160144	0.240602	0.100707	0.0168889
rs10080188:131728435:T:A	0.043711	0.988	SLC22A5 (0 kb, intron/NMD transcript/MODIFIER | intron/Intron/MODIFIER | nc-RNA/Non coding transcript/MODIFIER | near_gene/Downstream gene/MODIFIER); C5orf56 (18 kb); MIR3936 (27 kb); SLC22A4 (49 kb)	0.0350076	0.047339	0.459598	0.247229	0.0604527	0.0691893	0.382266	0	0.00199737	0.0636667	0.974973	0	-0.0584553	0.0940245	0.534137	-0.240521	0.0494058	1.26682e-06	-0.340252	0.0648114	2.00227e-07	-0.118586	0.0759714	0.119118	0.221666	0.0998608	0.0264357
rs13189284:131744101:A:C	0.046202	1	C5orf56 (2.2 kb, near_gene/Upstream gene/MODIFIER); SLC22A5 (13 kb); MIR3936 (43 kb); SLC22A4 (64 kb)	-0.0230275	0.0445788	0.605465	0.278074	-0.0412247	0.0659536	0.531934	0	0.000607235	0.0592009	0.991816	0.270469	0.0418319	0.0886263	0.636924	-0.243828	0.0476381	3.5562e-07	-0.359304	0.0641762	3.06679e-08	-0.119107	0.0709673	0.0938535	0.240197	0.0956815	0.0120601
5:131751231:GGTTT:GGTTTGTTT	0.0450935	0.98	C5orf56 (0 kb, intron/Intron/MODIFIER | nc-RNA/Non coding transcript/MODIFIER); AC116366.5 (3.9 kb, near_gene/Downstream gene/MODIFIER); SLC22A5 (20 kb); MIR3936 (50 kb)	0.0348728	0.0458799	0.447202	0.473113	0.0388112	0.0679356	0.5678	0	0.0251069	0.060877	0.680032	0.0737574	-0.0137044	0.091221	0.880581	-0.255549	0.0484648	1.57653e-07	-0.36702	0.0651601	2.54176e-08	-0.134059	0.0723888	0.0645755	0.232961	0.097396	0.0167616
rs4451042:131755477:G:T	0.051249	0.994	C5orf56 (0 kb, intron/Intron/MODIFIER | nc-RNA/Non coding transcript/MODIFIER); AC116366.5 (0 kb, intron/Intron/MODIFIER | nc-RNA/Non coding transcript/MODIFIER); SLC22A5 (24 kb); MIR3936 (54 kb)	-0.0279976	0.0423706	0.508755	0.283218	-0.0171832	0.062616	0.78376	0	-0.0349283	0.0563882	0.535636	0.18952	-0.0177451	0.0842638	0.833207	-0.243153	0.0455719	1.12629e-07	-0.351693	0.0615784	1.6369e-08	-0.127444	0.0676862	0.0602485	0.224249	0.0915059	0.0142598
rs11242111:131756058:A:G	0.0513472	0.992	C5orf56 (0 kb, intron/Intron/MODIFIER | nc-RNA/Non coding transcript/MODIFIER); AC116366.5 (0 kb, intron/Intron/MODIFIER | nc-RNA/Non coding transcript/MODIFIER); SLC22A5 (25 kb); MIR3936 (55 kb)	-0.0263321	0.0422543	0.533165	0.0218034	-0.0145254	0.0624648	0.81612	0	-0.0347463	0.0562166	0.536523	0.0926924	-0.0202209	0.0840366	0.809849	-0.24309	0.0455727	1.13519e-07	-0.351495	0.0615916	1.67827e-08	-0.127572	0.067674	0.0599465	0.223923	0.0915057	0.0144014
rs1981525:131756532:T:C	0.051258	0.994	C5orf56 (0 kb, intron/Intron/MODIFIER | nc-RNA/Non coding transcript/MODIFIER); AC116366.5 (0 kb, intron/Intron/MODIFIER | nc-RNA/Non coding transcript/MODIFIER | near_gene/Downstream gene/MODIFIER); SLC22A5 (25 kb); MIR3936 (55 kb)	-0.0276159	0.0423797	0.514639	0.298465	-0.0169067	0.0626207	0.787171	0	-0.0344403	0.0564085	0.541497	0.213662	-0.0175336	0.0842809	0.8352	-0.243141	0.0455646	1.12266e-07	-0.351693	0.0615784	1.6369e-08	-0.127504	0.0676639	0.0600454	0.224189	0.0914894	0.0142683
rs5871453:131756869:A:AT	0.0650727	0.864	C5orf56 (0 kb, intron/Intron/MODIFIER | nc-RNA/Non coding transcript/MODIFIER); AC116366.5 (0 kb, intron/Intron/MODIFIER | nc-RNA/Non coding transcript/MODIFIER | near_gene/Downstream gene/MODIFIER); SLC22A5 (26 kb); MIR3936 (56 kb)	-0.0202764	0.0406791	0.618168	0.43439	-0.00495816	0.0598292	0.933953	0	-0.0318962	0.0544179	0.557785	0.102824	-0.0269381	0.0808755	0.739073	-0.204197	0.0436939	3.27828e-06	-0.286422	0.0592766	1.65113e-06	-0.115728	0.0647335	0.0743683	0.170694	0.0877732	0.0518092
rs1004234:131757101:A:G	0.0512694	0.995	C5orf56 (0 kb, intron/Intron/MODIFIER | nc-RNA/Non coding transcript/MODIFIER); AC116366.5 (0 kb, intron/Intron/MODIFIER | nc-RNA/Non coding transcript/MODIFIER | near_gene/Downstream gene/MODIFIER); SLC22A5 (26 kb); MIR3936 (56 kb)	-0.0271399	0.0423869	0.521984	0.316201	-0.0165672	0.0626229	0.791353	0	-0.0338251	0.0564259	0.548866	0.24164	-0.0172579	0.0842942	0.83778	-0.243131	0.0455553	1.11742e-07	-0.351693	0.0615784	1.6369e-08	-0.127589	0.0676353	0.059767	0.224104	0.0914682	0.0142826
rs57451401:131757827:G:GA	0.0670507	0.847	C5orf56 (0 kb, intron/Intron/MODIFIER | nc-RNA/Non coding transcript/MODIFIER); AC116366.5 (0 kb, intron/Intron/MODIFIER | nc-RNA/Non coding transcript/MODIFIER | near_gene/Downstream gene/MODIFIER); SLC22A5 (27 kb); MIR3936 (57 kb)	-0.0280449	0.0401285	0.484628	0	-0.0300222	0.0589468	0.610535	0	-0.0237979	0.0537245	0.657794	0.216659	0.00622434	0.0797562	0.937795	-0.213538	0.0430542	8.01246e-07	-0.303145	0.0564474	1.05954e-07	-0.104861	0.066232	0.113946	0.198284	0.0870229	0.0226952
rs3072819:131759931:G:GAAGAAAGA	0.125455	0.998	C5orf56 (0 kb, intron/Intron/MODIFIER | nc-RNA/Non coding transcript/MODIFIER); AC116366.5 (0 kb, intron/Intron/MODIFIER | nc-RNA/Non coding transcript/MODIFIER | near_gene/Downstream gene/MODIFIER); SLC22A5 (29 kb); IRF1 (57 kb)	0.0179496	0.0274577	0.513293	0	0.00608917	0.0406915	0.881047	0	0.0288412	0.0364151	0.428354	0	0.022752	0.0546064	0.676931	-0.124082	0.0299756	3.71078e-05	-0.145664	0.039958	0.000286056	-0.0976805	0.0454164	0.0319312	0.0479835	0.0604921	0.42765
rs1859085:131760079:A:G	0.125451	0.998	C5orf56 (0 kb, intron/Intron/MODIFIER | nc-RNA/Non coding transcript/MODIFIER); AC116366.5 (0 kb, intron/Intron/MODIFIER | nc-RNA/Non coding transcript/MODIFIER | near_gene/Downstream gene/MODIFIER); SLC22A5 (29 kb); IRF1 (57 kb)	0.0179664	0.0274576	0.512896	0	0.00609741	0.0406913	0.880887	0	0.0288663	0.036415	0.42795	0	0.0227689	0.0546062	0.676704	-0.124106	0.0299754	3.69771e-05	-0.145706	0.0399577	0.000284889	-0.0976841	0.0454161	0.0319239	0.0480219	0.0604917	0.427277
rs4608913:131760418:A:G	0.125441	0.998	C5orf56 (0 kb, intron/Intron/MODIFIER | nc-RNA/Non coding transcript/MODIFIER); AC116366.5 (0 kb, intron/Intron/MODIFIER | nc-RNA/Non coding transcript/MODIFIER | near_gene/Downstream gene/MODIFIER); SLC22A5 (29 kb); IRF1 (57 kb)	0.0180122	0.0274572	0.511817	0	0.0061221	0.0406908	0.880406	0	0.0289321	0.0364145	0.426891	0	0.02281	0.0546054	0.676149	-0.124169	0.0299749	3.66302e-05	-0.145822	0.0399567	0.000281645	-0.0976873	0.0454156	0.0319164	0.0481347	0.0604906	0.426184
rs4588594:131760450:A:G	0.12544	0.998	C5orf56 (0 kb, intron/Intron/MODIFIER | nc-RNA/Non coding transcript/MODIFIER); AC116366.5 (0 kb, intron/Intron/MODIFIER | nc-RNA/Non coding transcript/MODIFIER | near_gene/Downstream gene/MODIFIER); SLC22A5 (29 kb); IRF1 (57 kb)	0.0180177	0.0274571	0.511688	0	0.00612383	0.0406907	0.880373	0	0.0289412	0.0364144	0.426746	0	0.0228174	0.0546053	0.67605	-0.124178	0.0299749	3.65835e-05	-0.145838	0.0399566	0.000281198	-0.0976873	0.0454156	0.0319164	0.0481507	0.0604905	0.42603
rs11958162:131771916:A:T	0.121427	0.999	C5orf56 (0 kb, intron/Intron/MODIFIER | nc-RNA/Non coding transcript/MODIFIER); SLC22A5 (41 kb); IRF1 (45 kb); MIR3936 (71 kb)	0.0238541	0.0278181	0.391167	0	0.0042423	0.0411288	0.917847	0	0.0431567	0.0369772	0.243164	0	0.0389144	0.0553073	0.48168	-0.125678	0.0301295	3.23468e-05	-0.146206	0.0399618	0.000271962	-0.100241	0.0459131	0.0294399	0.045965	0.0608684	0.450157
rs13184651:131773658:A:G	0.120506	0.982	C5orf56 (0 kb, intron/Intron/MODIFIER | nc-RNA/Non coding transcript/MODIFIER); SLC22A5 (42 kb); IRF1 (44 kb); MIR3936 (72 kb)	0.0226172	0.0281717	0.422072	0	0.000194233	0.0416414	0.996278	0	0.045204	0.0374566	0.227496	0	0.0450098	0.056009	0.421618	-0.127804	0.0304573	2.90317e-05	-0.149974	0.0403466	0.000217037	-0.100372	0.046475	0.0312301	0.049602	0.0615449	0.420273
rs10066378:131776967:T:C	0.12216	0.995	C5orf56 (0 kb, intron/Intron/MODIFIER | nc-RNA/Non coding transcript/MODIFIER); IRF1 (40 kb); SLC22A5 (46 kb); MIR3936 (76 kb)	-0.024773	0.0278364	0.373492	0	-0.00532617	0.0411804	0.897091	0	-0.0439416	0.0369794	0.234726	0	-0.0386154	0.0553471	0.485368	-0.124784	0.0301354	3.68946e-05	-0.145857	0.0400209	0.000287056	-0.0987286	0.0458547	0.0317494	0.0471284	0.0608632	0.438734
rs114283007:131777682:G:A	0.0428484	0.983	C5orf56 (0 kb, intron/Intron/MODIFIER | nc-RNA/Non coding transcript/MODIFIER); IRF1 (40 kb); SLC22A5 (46 kb); MIR3936 (76 kb)	0.00509764	0.0479261	0.915293	0.572237	-0.0101887	0.0702454	0.884676	0	0.0169961	0.0642677	0.791428	0.450488	0.0271848	0.095209	0.77524	-0.264775	0.0499819	1.38262e-07	-0.388446	0.0678362	1.50499e-08	-0.136282	0.0738765	0.0656171	0.252164	0.100297	0.0119312
rs13176348:131784007:C:T	0.120953	0.991	C5orf56 (0 kb, intron/Intron/MODIFIER | nc-RNA/Non coding transcript/MODIFIER); IRF1 (33 kb); SLC22A5 (53 kb); MIR3936 (83 kb)	-0.0212078	0.0280352	0.449368	0	-0.0033299	0.0414586	0.935984	0	-0.038662	0.0372533	0.299357	0	-0.0353321	0.0557371	0.526142	-0.125588	0.0303124	3.65238e-05	-0.144932	0.0403644	0.000352223	-0.101563	0.0459937	0.0276442	0.043369	0.061194	0.478502
rs145432904:131790520:C:T	0.0419346	0.981	C5orf56 (0 kb, intron/Intron/MODIFIER | near_gene/Downstream gene/MODIFIER); IRF1 (27 kb); SLC22A5 (59 kb); IL5 (87 kb)	0.000991819	0.0483404	0.983631	0.629093	-0.0121355	0.0709764	0.86424	0.0114957	0.00998734	0.0646878	0.8773	0.462129	0.0221229	0.0960321	0.817805	-0.262086	0.0504484	2.38018e-07	-0.388527	0.0679831	1.60282e-08	-0.127332	0.0751198	0.0906345	0.261195	0.101315	0.00993585
rs115926813:131790662:G:A	0.0419409	0.981	C5orf56 (0 kb, intron/Intron/MODIFIER | near_gene/Downstream gene/MODIFIER); IRF1 (27 kb); SLC22A5 (59 kb); IL5 (86 kb)	0.000980475	0.0483404	0.983818	0.62907	-0.0121528	0.0709764	0.864048	0.0111553	0.00998338	0.0646878	0.877348	0.462223	0.0221362	0.0960321	0.817697	-0.262251	0.0504477	2.3387e-07	-0.388846	0.0679807	1.55932e-08	-0.127332	0.0751198	0.0906345	0.261514	0.101313	0.00984451
rs80112473:131799373:G:C	0.0424115	0.985	C5orf56 (0 kb, intron/Intron/MODIFIER | near_gene/Downstream gene/MODIFIER); Y_RNA (4.5 kb, near_gene/Upstream gene/MODIFIER); IRF1 (18 kb); SLC22A5 (68 kb)	-0.000432395	0.0480375	0.992818	0.651453	-0.0152296	0.0704848	0.828934	0.109116	0.0105796	0.0643329	0.869377	0.468084	0.0258092	0.0954298	0.786812	-0.268883	0.0501309	9.68015e-08	-0.398072	0.0676428	6.08872e-09	-0.131782	0.0745184	0.0775421	0.26629	0.100641	0.00814622
rs199539932:131799418:GCACACACACAC:G	0.0420979	0.983	C5orf56 (0 kb, intron/Intron/MODIFIER | near_gene/Downstream gene/MODIFIER); Y_RNA (4.4 kb, near_gene/Upstream gene/MODIFIER); IRF1 (18 kb); SLC22A5 (68 kb)	-0.000579909	0.048278	0.990416	0.642405	-0.0131428	0.0707937	0.85272	0.0899979	0.00792564	0.0646978	0.902501	0.461487	0.0210685	0.0959039	0.826118	-0.267389	0.0503409	1.28167e-07	-0.397777	0.0676454	6.25186e-09	-0.127063	0.0751601	0.0914897	0.270714	0.101118	0.0074241
rs201629990:131799431:G:GT	0.0419315	0.982	C5orf56 (0 kb, intron/Intron/MODIFIER | near_gene/Downstream gene/MODIFIER); Y_RNA (4.4 kb, near_gene/Upstream gene/MODIFIER); IRF1 (18 kb); SLC22A5 (68 kb)	-0.0018528	0.0483241	0.969416	0.635422	-0.0154762	0.0708517	0.827094	0.0457878	0.00788634	0.0647681	0.903087	0.460994	0.0233625	0.0959941	0.807715	-0.269019	0.050511	1.18623e-07	-0.40116	0.06786	5.21866e-09	-0.126805	0.075423	0.0932837	0.274355	0.101457	0.00684816
5:131799433:G:A	0.0419315	0.982	C5orf56 (0 kb, intron/Intron/MODIFIER | near_gene/Downstream gene/MODIFIER); Y_RNA (4.4 kb, near_gene/Upstream gene/MODIFIER); IRF1 (18 kb); SLC22A5 (68 kb)	-0.0018528	0.0483241	0.969416	0.635422	-0.0154762	0.0708517	0.827094	0.0457878	0.00788634	0.0647681	0.903087	0.460994	0.0233625	0.0959941	0.807715	-0.269019	0.050511	1.18623e-07	-0.40116	0.06786	5.21866e-09	-0.126805	0.075423	0.0932837	0.274355	0.101457	0.00684816
rs79480807:131800990:G:A	0.0420924	0.983	C5orf56 (0 kb, intron/Intron/MODIFIER | near_gene/Downstream gene/MODIFIER); Y_RNA (2.8 kb, near_gene/Upstream gene/MODIFIER); AC116366.6 (3.6 kb, near_gene/Downstream gene/MODIFIER); IRF1 (16 kb)	-0.000616674	0.0482791	0.989809	0.642987	-0.0131836	0.0707995	0.85228	0.087975	0.00790578	0.064695	0.90274	0.46481	0.0210893	0.0959062	0.825953	-0.267465	0.050347	1.2757e-07	-0.397982	0.0676608	6.1912e-09	-0.127063	0.0751601	0.0914897	0.270919	0.101129	0.00738531
rs113437942:131802223:C:T	0.042419	0.985	C5orf56 (0 kb, intron/Intron/MODIFIER | near_gene/Downstream gene/MODIFIER | near_gene/Upstream gene/MODIFIER); Y_RNA (1.6 kb, near_gene/Upstream gene/MODIFIER); AC116366.6 (2.4 kb, near_gene/Downstream gene/MODIFIER); IRF1 (15 kb)	-0.000471156	0.0480369	0.992174	0.652221	-0.0152853	0.0704801	0.828307	0.113026	0.0105629	0.0643361	0.869587	0.468042	0.0258482	0.0954284	0.786495	-0.269038	0.0501263	9.49384e-08	-0.398303	0.0676288	5.9279e-09	-0.131799	0.0745198	0.0775117	0.266504	0.100632	0.00808988
rs114597978:131803851:G:A	0.0424447	0.985	Y_RNA (0 kb, nc-exon/Non coding transcript exon/MODIFIER | nc-RNA/Non coding transcript/MODIFIER); C5orf56 (0 kb, intron/Intron/MODIFIER | near_gene/Upstream gene/MODIFIER); AC116366.6 (0.73 kb, near_gene/Downstream gene/MODIFIER); IRF1 (13 kb)	-0.000589799	0.0480362	0.990204	0.654725	-0.0155226	0.0704661	0.82565	0.126537	0.0105901	0.0643484	0.869279	0.46703	0.0261127	0.0954264	0.784359	-0.269639	0.0501095	8.80869e-08	-0.399202	0.0675765	5.34632e-09	-0.131861	0.0745273	0.0774019	0.267341	0.100603	0.00787473
rs115861191:131858211:C:T	0.0460505	0.971	IL5 (19 kb); IRF1 (32 kb); RAD50 (33 kb); C5orf56 (46 kb)	0.0210611	0.04703	0.654282	0.745058	-0.0131845	0.0686189	0.847631	0.48389	0.0537224	0.0633978	0.39678	0.377792	0.0669069	0.0934229	0.473885	-0.237745	0.0479559	8.10039e-07	-0.341149	0.0630295	8.45649e-08	-0.113377	0.0735277	0.12366	0.227772	0.0968454	0.0186772
rs144984936:131858992:C:G	0.0460617	0.972	IL5 (18 kb); IRF1 (33 kb); RAD50 (33 kb); C5orf56 (47 kb)	0.0211038	0.0470174	0.653538	0.74523	-0.0132468	0.0685975	0.846873	0.484502	0.0538873	0.0633837	0.395227	0.376941	0.0671342	0.0933976	0.472264	-0.237481	0.0479381	8.2514e-07	-0.34077	0.0630053	8.63768e-08	-0.113237	0.073502	0.123995	0.227533	0.0968102	0.0187583
rs116563706:131910047:C:A	0.0349889	0.906	RAD50 (0 kb, intron/NMD transcript/MODIFIER | intron/Intron/MODIFIER); IL5 (18 kb); IL13 (82 kb); IRF1 (84 kb)	0.0104721	0.0588195	0.858693	0.760074	-0.0213488	0.0872777	0.80676	0.42985	0.0361552	0.0779125	0.642613	0.583047	0.057504	0.116995	0.623066	-0.258862	0.056798	5.67191e-06	-0.34533	0.0728826	2.59625e-06	-0.139534	0.0900412	0.121799	0.205796	0.115842	0.0756459
rs104895045:131924341:C:T	0.0348396	0.906	RAD50 (0 kb, intron/NMD transcript/MODIFIER | intron/Intron/MODIFIER | nc-RNA/Non coding transcript/MODIFIER | near_gene/Upstream gene/MODIFIER); IL5 (32 kb); IL13 (68 kb); IL4 (85 kb)	0.0116694	0.0589358	0.843044	0.779462	-0.0223056	0.0875084	0.798803	0.495122	0.0396129	0.0780066	0.611583	0.597811	0.0619185	0.117229	0.597373	-0.259379	0.0567815	5.40119e-06	-0.3453	0.0728849	2.60328e-06	-0.140784	0.0899847	0.118271	0.204516	0.115799	0.0773747
rs116630553:131949174:C:T	0.0398888	0.985	RAD50 (0 kb, intron/NMD transcript/MODIFIER | intron/Intron/MODIFIER | near_gene/Downstream gene/MODIFIER | near_gene/Upstream gene/MODIFIER); IL13 (43 kb); IL5 (57 kb); IL4 (61 kb)	-0.00450355	0.0524671	0.931597	0.672321	-0.0262037	0.078649	0.739004	0.345453	0.0113843	0.068691	0.868368	0.29855	0.037588	0.104423	0.718877	-0.256616	0.0508971	5.27673e-07	-0.342726	0.0670963	4.16865e-07	-0.152747	0.0779076	0.0504308	0.189979	0.102818	0.0646423
rs114089912:131990511:A:G	0.0389891	0.91	AC004041.2 (0 kb, intron/Intron/MODIFIER | nc-RNA/Non coding transcript/MODIFIER); IL13 (1.4 kb, near_gene/Upstream gene/MODIFIER); RAD50 (10 kb); IL4 (19 kb); KIF3A (38 kb)	-0.00952559	0.0542802	0.860695	0.587262	-0.0368349	0.0814383	0.651049	0	0.012212	0.0709856	0.86341	0.336586	0.049047	0.108033	0.649829	-0.266449	0.0539267	8.8087e-07	-0.355817	0.0721588	1.01512e-06	-0.164953	0.0811444	0.0425522	0.190864	0.108588	0.0787997
rs12188656:132090828:T:C	0.135474	1	SEPT8 (0 kb, intron/Intron/MODIFIER | nc-RNA/Non coding transcript/MODIFIER | near_gene/Downstream gene/MODIFIER); CCNI2 (0.97 kb, near_gene/Downstream gene/MODIFIER); KIF3A (17 kb); SOWAHA (58 kb)	0.125721	0.0280217	7.23887e-06	0.0510082	0.141665	0.0404369	0.000459428	0	0.108401	0.0383509	0.00470506	0.6248	-0.0332638	0.0557308	0.550597	0.0458572	0.0289397	0.11331	0.0344647	0.0363308	0.343122	0.0664052	0.0476559	0.164056	0.0319405	0.0599251	0.594028
rs3214219:132091651:C:CTT	0.135568	0.998	SEPT8 (0 kb, intron/Intron/MODIFIER | nc-RNA/Non coding transcript/MODIFIER | near_gene/Downstream gene/MODIFIER); CCNI2 (1.8 kb, near_gene/Downstream gene/MODIFIER); KIF3A (18 kb); SOWAHA (57 kb)	0.130767	0.0280905	3.23632e-06	0.0646829	0.147389	0.0403855	0.000262693	0	0.112207	0.0386164	0.00366443	0.640198	-0.0351819	0.0558768	0.528935	0.0463393	0.0290131	0.110473	0.035215	0.0362303	0.331386	0.0669153	0.0481801	0.165442	0.0317003	0.0602823	0.598983
rs256871:132093037:G:A	0.1334	0.989	SEPT8 (0 kb, 3'utr/3 prime UTR/MODIFIER | intron/Intron/MODIFIER | nc-RNA/Non coding transcript/MODIFIER | near_gene/Downstream gene/MODIFIER); CCNI2 (3.2 kb, near_gene/Downstream gene/MODIFIER); KIF3A (20 kb); SOWAHA (56 kb)	0.13335	0.0283973	2.65496e-06	0.329034	0.149627	0.0408114	0.000246076	0	0.115023	0.0390533	0.00322656	0.737332	-0.034604	0.0564866	0.540137	0.0408102	0.0293416	0.164509	0.0275668	0.0366834	0.452609	0.0642897	0.0486087	0.186522	0.0367229	0.0608973	0.546489
rs30534:132093649:T:C	0.135857	0.996	SEPT8 (0 kb, 3'utr/3 prime UTR/MODIFIER | intron/Intron/MODIFIER | nc-RNA/Non coding transcript/MODIFIER | near_gene/Downstream gene/MODIFIER); CCNI2 (3.8 kb, near_gene/Downstream gene/MODIFIER); KIF3A (20 kb); SOWAHA (55 kb)	0.130598	0.0280872	3.32375e-06	0.0572088	0.147486	0.0403625	0.000258146	0	0.111763	0.0386341	0.00381758	0.640152	-0.0357233	0.0558724	0.52258	0.0465476	0.0289813	0.108495	0.0355413	0.0361509	0.325868	0.0669926	0.048211	0.165225	0.0314513	0.0602593	0.601717
rs42403:132093994:C:T	0.133706	0.988	SEPT8 (0 kb, 3'utr/3 prime UTR/MODIFIER | intron/Intron/MODIFIER | nc-RNA/Non coding transcript/MODIFIER | near_gene/Downstream gene/MODIFIER); CCNI2 (4.1 kb, near_gene/Downstream gene/MODIFIER); KIF3A (21 kb); SOWAHA (55 kb)	0.133793	0.0284029	2.47063e-06	0.320084	0.150414	0.0408185	0.000228763	0	0.115014	0.0390613	0.00323529	0.736599	-0.0353996	0.0564972	0.53094	0.0429076	0.0293327	0.143771	0.0309189	0.0366668	0.399373	0.0645021	0.0486139	0.18512	0.0335832	0.0608914	0.581273
rs30509:132098420:A:C	0.136157	0.982	SEPT8 (0 kb, intron/Intron/MODIFIER | nc-RNA/Non coding transcript/MODIFIER | near_gene/Downstream gene/MODIFIER | near_gene/Upstream gene/MODIFIER); CCNI2 (8.6 kb); KIF3A (25 kb); SOWAHA (51 kb)	0.130836	0.0282867	3.7397e-06	0.0183229	0.146081	0.0406014	0.000320751	0	0.113851	0.0389627	0.00347729	0.626887	-0.0322301	0.0562722	0.566812	0.0479334	0.0291079	0.0998566	0.0353395	0.0362639	0.330129	0.071115	0.0485163	0.143278	0.0357755	0.0605715	0.554766
rs39588:132099135:C:G	0.136062	0.98	SEPT8 (0 kb, intron/Intron/MODIFIER | nc-RNA/Non coding transcript/MODIFIER | near_gene/Downstream gene/MODIFIER | near_gene/Upstream gene/MODIFIER); CCNI2 (9.3 kb); KIF3A (26 kb); SOWAHA (50 kb)	0.128851	0.0283263	5.39499e-06	0.131189	0.146702	0.0406994	0.000312715	0	0.108799	0.0389681	0.00523822	0.665136	-0.0379034	0.0563467	0.50115	0.0472965	0.0291839	0.105343	0.034714	0.0363789	0.340283	0.070265	0.0485913	0.148739	0.035551	0.0607004	0.558091
rs30508:132099238:A:G	0.136085	0.98	SEPT8 (0 kb, intron/Intron/MODIFIER | nc-RNA/Non coding transcript/MODIFIER | near_gene/Downstream gene/MODIFIER | near_gene/Upstream gene/MODIFIER); CCNI2 (9.4 kb); KIF3A (26 kb); SOWAHA (50 kb)	0.128833	0.0283182	5.37817e-06	0.142996	0.14683	0.0406891	0.000307878	0	0.108619	0.038955	0.00529839	0.666132	-0.0382111	0.0563302	0.497556	0.047214	0.029181	0.105917	0.0345776	0.0363737	0.342115	0.0702755	0.0485902	0.148669	0.0356979	0.0606964	0.556439
rs30507:132099999:A:G	0.138472	0.975	SEPT8 (0 kb, exon/Synonymous/LOW | nc-exon/Non coding transcript exon/MODIFIER | nc-RNA/Non coding transcript/MODIFIER | near_gene/Upstream gene/MODIFIER | near_gene/Downstream gene/MODIFIER); CCNI2 (10 kb); KIF3A (27 kb); SOWAHA (49 kb)	0.129777	0.0281669	4.07662e-06	0.0627927	0.144928	0.0405266	0.000348751	0	0.113376	0.0386878	0.00338382	0.589619	-0.0315516	0.0560282	0.57334	0.047749	0.0289616	0.0994559	0.0332161	0.0362312	0.359563	0.0735419	0.0479438	0.125628	0.0403258	0.0600942	0.502193
rs30506:132100472:T:C	0.136944	0.981	SEPT8 (0 kb, intron/Intron/MODIFIER | nc-RNA/Non coding transcript/MODIFIER | near_gene/Upstream gene/MODIFIER); CCNI2 (11 kb); KIF3A (27 kb); SOWAHA (49 kb)	0.127202	0.0282035	6.47817e-06	0.0694903	0.144067	0.0405522	0.000381381	0	0.108541	0.0387674	0.00511357	0.65457	-0.0355268	0.0561016	0.526565	0.0488787	0.0290863	0.0931104	0.0368906	0.0362409	0.309052	0.0709718	0.0484684	0.143689	0.0340812	0.0605193	0.573336
rs187681:132101903:G:A	0.134831	0.973	SEPT8 (0 kb, intron/Intron/MODIFIER | nc-RNA/Non coding transcript/MODIFIER | near_gene/Upstream gene/MODIFIER); CCNI2 (12 kb); KIF3A (29 kb); SOWAHA (47 kb)	0.129545	0.0284485	5.27184e-06	0.320093	0.148574	0.0409301	0.000283495	0	0.108294	0.0390744	0.00558007	0.70285	-0.0402793	0.0565869	0.476581	0.0531908	0.0293493	0.07017	0.0422276	0.0365843	0.248777	0.0734852	0.0488686	0.133228	0.0312576	0.0610455	0.608624
rs256875:132103271:G:A	0.136666	0.977	SEPT8 (0 kb, intron/Intron/MODIFIER | nc-RNA/Non coding transcript/MODIFIER | near_gene/Upstream gene/MODIFIER); CCNI2 (13 kb); KIF3A (30 kb); SOWAHA (46 kb)	0.126755	0.0282946	7.47044e-06	0.162592	0.145705	0.0406943	0.000342964	0	0.105505	0.0388783	0.00665321	0.681655	-0.0402003	0.056281	0.475056	0.0483206	0.0291717	0.0978833	0.0362278	0.0363489	0.319258	0.0705267	0.0486041	0.147341	0.0342989	0.0606927	0.571989
rs194395:132104156:C:T	0.13302	0.97	SEPT8 (0 kb, intron/Intron/MODIFIER | nc-RNA/Non coding transcript/MODIFIER | near_gene/Upstream gene/MODIFIER); CCNI2 (14 kb); KIF3A (31 kb); SOWAHA (45 kb)	0.130045	0.0287167	5.9388e-06	0.481013	0.146226	0.0411568	0.000380994	0	0.111725	0.039627	0.00481116	0.774361	-0.0345016	0.057133	0.545922	0.044498	0.0296792	0.134045	0.0293173	0.0369326	0.42757	0.0715514	0.0495308	0.149147	0.0422341	0.0617844	0.494246
rs141943281:132105839:A:G	0.133766	0.97	SEPT8 (0 kb, intron/Intron/MODIFIER | nc-RNA/Non coding transcript/MODIFIER | near_gene/Upstream gene/MODIFIER); CCNI2 (16 kb); KIF3A (33 kb); SOWAHA (43 kb)	0.12731	0.0285888	8.46239e-06	0.430614	0.143964	0.0409457	0.00043814	0	0.108369	0.0394872	0.00606194	0.749933	-0.0355949	0.056884	0.531482	0.0473762	0.0295419	0.10903	0.0324701	0.0367043	0.376644	0.074303	0.0494355	0.133409	0.0418329	0.0615717	0.496873
rs145895282:132105841:A:G	0.133766	0.97	SEPT8 (0 kb, intron/Intron/MODIFIER | nc-RNA/Non coding transcript/MODIFIER | near_gene/Upstream gene/MODIFIER); CCNI2 (16 kb); KIF3A (33 kb); SOWAHA (43 kb)	0.12731	0.0285888	8.46239e-06	0.430614	0.143964	0.0409457	0.00043814	0	0.108369	0.0394872	0.00606194	0.749933	-0.0355949	0.056884	0.531482	0.0473762	0.0295419	0.10903	0.0324701	0.0367043	0.376644	0.074303	0.0494355	0.133409	0.0418329	0.0615717	0.496873
rs402959:132107051:G:T	0.136674	0.976	SEPT8 (0 kb, intron/Intron/MODIFIER | nc-RNA/Non coding transcript/MODIFIER); CCNI2 (17 kb); KIF3A (34 kb); SOWAHA (42 kb)	0.127568	0.0283348	6.72676e-06	0.172091	0.146773	0.0407604	0.000317147	0	0.106035	0.0389248	0.00644789	0.679656	-0.0407384	0.0563609	0.469795	0.0484207	0.0291867	0.0973619	0.0361625	0.0363629	0.320317	0.0709107	0.0486388	0.145441	0.0347482	0.0607289	0.567196
rs39855:132107395:A:G	0.136714	0.976	SEPT8 (0 kb, intron/Intron/MODIFIER | nc-RNA/Non coding transcript/MODIFIER); CCNI2 (18 kb); KIF3A (34 kb); SOWAHA (42 kb)	0.126602	0.0283067	7.7311e-06	0.159797	0.145422	0.0407124	0.000354346	0	0.105507	0.0388939	0.00667399	0.681014	-0.0399155	0.0563048	0.478376	0.048412	0.0291815	0.0973637	0.0361667	0.036363	0.320261	0.0708546	0.0486158	0.145569	0.0346879	0.0607105	0.567752
rs30531:132108026:G:A	0.136688	0.976	SEPT8 (0 kb, intron/Intron/MODIFIER | nc-RNA/Non coding transcript/MODIFIER); CCNI2 (18 kb); KIF3A (35 kb); SOWAHA (41 kb); SHROOM1 (50 kb)	0.126605	0.02832	7.80267e-06	0.153036	0.145437	0.0407338	0.000356381	0	0.105488	0.0389103	0.00670673	0.681125	-0.0399491	0.0563316	0.478214	0.048478	0.0291904	0.0970091	0.036198	0.0363675	0.319904	0.0710047	0.048645	0.14496	0.0348067	0.0607366	0.566593
rs30530:132108341:C:G	0.137035	0.979	SEPT8 (0 kb, intron/Intron/MODIFIER | nc-RNA/Non coding transcript/MODIFIER); CCNI2 (18 kb); KIF3A (35 kb); SOWAHA (41 kb); SHROOM1 (49 kb)	0.127189	0.0282301	6.6234e-06	0.0766424	0.143796	0.0405969	0.000397033	0	0.108846	0.0387973	0.00502391	0.651067	-0.0349504	0.0561546	0.533682	0.0491612	0.0291063	0.0914602	0.036781	0.0362657	0.310823	0.0718872	0.0485008	0.138866	0.0351062	0.0605601	0.562123
rs30529:132109485:A:G	0.136916	0.974	SEPT8 (0 kb, intron/Intron/MODIFIER | nc-RNA/Non coding transcript/MODIFIER); CCNI2 (20 kb); KIF3A (36 kb); SOWAHA (40 kb); SHROOM1 (48 kb)	0.126534	0.0283129	7.853e-06	0.192978	0.145022	0.0407276	0.000369762	0	0.105839	0.0388946	0.00650521	0.690475	-0.0391833	0.0563163	0.486572	0.0485579	0.0291872	0.0964238	0.0364965	0.0363838	0.316149	0.0706562	0.0485953	0.146527	0.0341597	0.0607065	0.573638
rs30528:132109619:T:C	0.136915	0.974	SEPT8 (0 kb, nc-exon/Non coding transcript exon/MODIFIER | intron/Intron/MODIFIER | nc-RNA/Non coding transcript/MODIFIER); CCNI2 (20 kb); KIF3A (36 kb); SOWAHA (39 kb); SHROOM1 (48 kb)	0.126523	0.028313	7.86933e-06	0.192674	0.145001	0.0407279	0.000370518	0	0.105838	0.0388947	0.00650582	0.690476	-0.0391634	0.0563167	0.486796	0.0485645	0.0291874	0.0963815	0.0365012	0.0363841	0.31609	0.0706658	0.0485957	0.146476	0.0341646	0.060707	0.573586
rs30527:132109742:G:A	0.137248	0.971	SEPT8 (0 kb, nc-exon/Non coding transcript exon/MODIFIER | intron/Intron/MODIFIER | nc-RNA/Non coding transcript/MODIFIER); CCNI2 (20 kb); KIF3A (36 kb); SOWAHA (39 kb); SHROOM1 (48 kb)	0.126481	0.02832	7.9644e-06	0.139272	0.145353	0.0407381	0.000359744	0	0.105271	0.0389044	0.00681219	0.669362	-0.0400819	0.0563307	0.476746	0.0484793	0.0291969	0.0970748	0.0364458	0.0363928	0.316941	0.0705449	0.0486183	0.147355	0.0340991	0.0607303	0.574468
rs30526:132109966:T:C	0.136919	0.974	SEPT8 (0 kb, intron/Intron/MODIFIER | nc-RNA/Non coding transcript/MODIFIER); CCNI2 (20 kb); KIF3A (37 kb); SOWAHA (39 kb); SHROOM1 (48 kb)	0.126504	0.0283139	7.89813e-06	0.192763	0.144977	0.0407292	0.000371504	0	0.105826	0.0388959	0.00651326	0.690435	-0.039151	0.0563183	0.486947	0.0485683	0.029188	0.0963623	0.036491	0.036385	0.316238	0.0706913	0.0485962	0.146336	0.0342003	0.060708	0.573191
rs30524:132110930:A:C	0.137242	0.976	SEPT8 (0 kb, intron/Intron/MODIFIER | nc-RNA/Non coding transcript/MODIFIER); CCNI2 (21 kb); KIF3A (38 kb); SOWAHA (38 kb); SHROOM1 (47 kb)	0.127087	0.0282371	6.77301e-06	0.114957	0.143352	0.0406132	0.000416035	0	0.109152	0.0387989	0.00490405	0.661831	-0.0342005	0.0561675	0.54259	0.0493283	0.0291123	0.0904318	0.0371278	0.0362872	0.30657	0.071715	0.0484804	0.139647	0.0345872	0.0605567	0.567895
rs30523:132111043:G:A	0.137071	0.978	SEPT8 (0 kb, intron/Intron/MODIFIER | nc-RNA/Non coding transcript/MODIFIER); CCNI2 (21 kb); KIF3A (38 kb); SOWAHA (38 kb); SHROOM1 (47 kb)	0.127082	0.0282362	6.77354e-06	0.0765064	0.143623	0.0406056	0.000404665	0	0.108822	0.0388055	0.00504268	0.650582	-0.0348009	0.0561666	0.53552	0.0492359	0.0291109	0.0910201	0.0367638	0.0362718	0.311129	0.0721057	0.048507	0.137723	0.0353419	0.0605687	0.559556
rs30521:132111590:A:G	0.13791	0.973	SEPT8 (0 kb, 5'utr/5 prime UTR/MODIFIER | intron/Intron/MODIFIER | nc-RNA/Non coding transcript/MODIFIER); CCNI2 (22 kb); SOWAHA (37 kb); KIF3A (38 kb); SHROOM1 (46 kb)	0.12904	0.0282175	4.80703e-06	0.0399237	0.145106	0.0406131	0.000353057	0	0.111316	0.0387402	0.00406086	0.618376	-0.0337905	0.0561269	0.547149	0.050382	0.0291058	0.0836952	0.0370356	0.0362703	0.307548	0.0744588	0.0484757	0.125116	0.0374232	0.0605428	0.536491
rs30520:132111735:G:A	0.137579	0.97	SEPT8 (0 kb, intron/Intron/MODIFIER | nc-RNA/Non coding transcript/MODIFIER | near_gene/Upstream gene/MODIFIER); CCNI2 (22 kb); SOWAHA (37 kb); KIF3A (38 kb); SHROOM1 (46 kb)	0.128504	0.0283043	5.62329e-06	0.124142	0.146903	0.0407454	0.000311675	0	0.107888	0.0388486	0.00548383	0.652088	-0.0390151	0.0562974	0.488298	0.0496411	0.0291872	0.0892282	0.0363587	0.0363771	0.31789	0.0735436	0.0485972	0.130774	0.0371849	0.060704	0.540167
rs30519:132111989:T:C	0.139503	0.97	SEPT8 (0 kb, intron/Intron/MODIFIER | nc-RNA/Non coding transcript/MODIFIER | near_gene/Upstream gene/MODIFIER); CCNI2 (22 kb); SOWAHA (37 kb); KIF3A (39 kb); SHROOM1 (46 kb)	0.130032	0.0281272	3.7826e-06	0	0.147213	0.0404924	0.000277368	0	0.110859	0.0386063	0.00408482	0.58135	-0.0363537	0.0559472	0.51583	0.0488059	0.0288885	0.0913771	0.0327353	0.0360683	0.364396	0.0770496	0.0479575	0.108714	0.0443143	0.060007	0.46022
rs30518:132112040:G:A	0.139504	0.97	SEPT8 (0 kb, intron/Intron/MODIFIER | nc-RNA/Non coding transcript/MODIFIER | near_gene/Upstream gene/MODIFIER); CCNI2 (22 kb); SOWAHA (37 kb); KIF3A (39 kb); SHROOM1 (46 kb)	0.13003	0.0281273	3.78386e-06	0	0.14721	0.0404926	0.000277477	0	0.11086	0.0386064	0.00408475	0.581303	-0.0363496	0.0559474	0.515879	0.0488069	0.0288885	0.0913702	0.0327369	0.0360684	0.364373	0.0770492	0.0479574	0.108715	0.0443123	0.060007	0.46024
rs30517:132112433:A:G	0.139809	0.97	SEPT8 (0 kb, intron/Intron/MODIFIER | nc-RNA/Non coding transcript/MODIFIER | near_gene/Upstream gene/MODIFIER); CCNI2 (23 kb); SOWAHA (37 kb); KIF3A (39 kb); SHROOM1 (45 kb)	0.130338	0.0281162	3.55717e-06	0	0.148054	0.0404866	0.000255314	0	0.110544	0.0385793	0.00416511	0.585159	-0.0375101	0.0559243	0.502393	0.0502475	0.0288876	0.0822039	0.0349966	0.0360718	0.332274	0.0772123	0.0479512	0.107925	0.0422157	0.0600041	0.481715
rs30516:132112560:A:T	0.13981	0.969	SEPT8 (0 kb, intron/Intron/MODIFIER | nc-RNA/Non coding transcript/MODIFIER | near_gene/Upstream gene/MODIFIER); CCNI2 (23 kb); SOWAHA (36 kb); KIF3A (39 kb); SHROOM1 (45 kb)	0.130334	0.0281166	3.56105e-06	0	0.148045	0.0404873	0.000255597	0	0.110546	0.0385799	0.00416502	0.58523	-0.037499	0.0559252	0.502526	0.0502492	0.028888	0.0821976	0.0349933	0.0360724	0.332328	0.0772216	0.0479516	0.107886	0.0422283	0.0600048	0.481589
rs30515:132113511:G:T	0.13868	0.972	SEPT8 (0 kb, 5'utr/5 prime UTR/MODIFIER | intron/Intron/MODIFIER | near_gene/Upstream gene/MODIFIER); CCNI2 (24 kb); SOWAHA (36 kb); KIF3A (40 kb); SHROOM1 (44 kb)	0.127643	0.0282163	6.07538e-06	0.0138773	0.147903	0.0406039	0.000269912	0	0.104733	0.0387451	0.00686893	0.654529	-0.0431703	0.0561236	0.441774	0.0484366	0.0289703	0.0947822	0.0340608	0.0361753	0.346739	0.0741335	0.0480975	0.123818	0.0400727	0.0601832	0.50551
rs42402:132113940:T:C	0.13903	0.974	SEPT8 (0 kb, intron/Intron/MODIFIER | near_gene/Upstream gene/MODIFIER); CCNI2 (24 kb); SOWAHA (35 kb); KIF3A (41 kb); SHROOM1 (44 kb)	0.128269	0.0281372	5.14724e-06	0	0.146332	0.0404832	0.000300761	0	0.108082	0.0386466	0.00516318	0.620611	-0.0382504	0.0559682	0.494335	0.0493861	0.028895	0.0876655	0.0347026	0.0360782	0.336434	0.0756342	0.0479805	0.115523	0.0409316	0.0600314	0.495342
rs34833685:132114054:AC:A	0.139027	0.974	SEPT8 (0 kb); CCNI2 (24 kb); SOWAHA (35 kb); KIF3A (41 kb); SHROOM1 (44 kb)	0.128374	0.0281387	5.06249e-06	0	0.146552	0.0404868	0.000294887	0	0.108066	0.0386472	0.00517051	0.620649	-0.0384863	0.0559713	0.491701	0.0494035	0.0288957	0.0875617	0.0347	0.036078	0.336468	0.0756884	0.0479839	0.115288	0.0409884	0.060034	0.494763
rs30514:132114847:C:T	0.139491	0.97	SEPT8 (0 kb, intron/Intron/MODIFIER | near_gene/Upstream gene/MODIFIER); CCNI2 (25 kb); SOWAHA (34 kb); KIF3A (42 kb); SHROOM1 (43 kb)	0.128032	0.0281641	5.46902e-06	0.0211046	0.147537	0.040524	0.000271866	0	0.106307	0.0386797	0.00598905	0.613351	-0.0412304	0.0560207	0.461739	0.0469469	0.0289518	0.105147	0.0331788	0.0361686	0.359271	0.0716511	0.0480357	0.136375	0.0384723	0.0601298	0.522289
rs30513:132115224:C:T	0.139498	0.97	SEPT8 (0 kb, intron/Intron/MODIFIER | near_gene/Upstream gene/MODIFIER); CCNI2 (25 kb); SOWAHA (34 kb); KIF3A (42 kb); SHROOM1 (43 kb)	0.128015	0.0281648	5.48748e-06	0.0210296	0.147512	0.0405252	0.000272636	0	0.1063	0.0386804	0.00599309	0.613235	-0.0412118	0.056022	0.461952	0.0469464	0.0289523	0.105156	0.0331724	0.0361695	0.359375	0.0716571	0.0480354	0.13634	0.0384847	0.0601301	0.522157
rs30512:132119157:C:T	0.136789	0.958	SEPT8 (0 kb, intron/Intron/MODIFIER); CCNI2 (29 kb); SOWAHA (30 kb); SHROOM1 (39 kb); KIF3A (46 kb)	0.132932	0.0285455	3.21101e-06	0.397032	0.149604	0.0409702	0.000260667	0	0.114177	0.0393228	0.00368908	0.712319	-0.0354269	0.0567877	0.532727	0.044309	0.029418	0.132267	0.0263704	0.0367227	0.472931	0.075263	0.0488302	0.123817	0.0488926	0.0610978	0.423575
rs43170:132119253:A:G	0.140382	0.965	SEPT8 (0 kb, intron/Intron/MODIFIER); CCNI2 (29 kb); SOWAHA (30 kb); SHROOM1 (39 kb); KIF3A (46 kb)	0.12979	0.02815	4.01379e-06	0	0.148744	0.0405408	0.000243512	0	0.108715	0.0386178	0.00487553	0.57523	-0.0400291	0.0559901	0.474651	0.0481034	0.0289416	0.0967415	0.0333451	0.0361742	0.356945	0.0741246	0.0479658	0.122836	0.0407795	0.0600774	0.497275
rs33967116:132119709:AT:A	0.135384	0.963	SEPT8 (0 kb); SOWAHA (29 kb); CCNI2 (30 kb); SHROOM1 (38 kb); KIF3A (46 kb)	0.136915	0.0286657	1.78569e-06	0	0.154785	0.0412841	0.000177346	0	0.117381	0.0393209	0.00283389	0.634774	-0.0374047	0.0570132	0.511779	0.0385946	0.029405	0.189582	0.0292653	0.0367155	0.425664	0.056128	0.0488348	0.250916	0.0268627	0.0610972	0.660175
rs1635420:132129653:T:A	0.179566	0.89	SEPT8 (0 kb, intron/Intron/MODIFIER); SOWAHA (19 kb); SHROOM1 (28 kb); CCNI2 (40 kb)	0.122859	0.0262019	2.74605e-06	0	0.109358	0.0378983	0.00390705	0	0.140496	0.0357592	8.53158e-05	0.7073	0.0311383	0.0521057	0.550108	0.0190386	0.0272631	0.4851	0.00449518	0.0345948	0.896651	0.0429259	0.0441473	0.331314	0.0384307	0.0560873	0.493221
rs10079782:132129656:T:A	0.178781	0.894	SEPT8 (0 kb, intron/Intron/MODIFIER); SOWAHA (19 kb); SHROOM1 (28 kb); CCNI2 (40 kb)	0.122975	0.0262446	2.7898e-06	0	0.111899	0.0379409	0.00318493	0	0.137903	0.0358429	0.000119359	0.695712	0.0260044	0.0521941	0.618326	0.0196908	0.0272681	0.470354	0.00299773	0.0346058	0.930993	0.0467887	0.0441413	0.289624	0.043791	0.0560894	0.434958
