# Supplementary material for: Genome-wide analysis of carotid plaque burden suggests a role of IL5 in men
Source: PLoS One. 2020 May 29;15(5):e0233728. doi: 10.1371/journal.pone.0233728 (PMC7259763; doi:10.1371/journal.pone.0233728)
Supplement: S11 Table — Associations of all analyzed probes are shown. (XLSX) [file pone.0233728.s011.xlsx]

## Sheet: S11
Table S11: Gene expression results. Associations of all analyzed probes are shown. All models were adjusted for age, lymphocytes and monocytes, and with or without lead SNP rs201629990.
		ALL (n=935)						MEN (n=537)						WOMEN (n=398)						men vs women
		without SNP			with SNP			without SNP			with SNP			without SNP			with SNP			uni	multi
probe	Gene	beta	se	p	beta	se	p	beta	se	p	beta	se	p	beta	se	p	beta	se	p	pvalue	pvalue
ILMN_1730025	ACSL6	-0.62678	0.360402	0.0823463	-0.654995	0.357137	0.0669717	-0.92388	0.460125	0.04516	-1.0207	0.450164	0.0237666	-0.13599	0.577622	0.813997	-0.127597	0.577247	0.825173	0.286018	0.222447
ILMN_1708502	AFF4	-0.10609	0.144058	0.461651	-0.102239	0.14276	0.474074	-0.0341204	0.185765	0.854338	-0.0513526	0.181795	0.777689	-0.249269	0.228126	0.275202	-0.24102	0.228082	0.291287	0.464585	0.515508
ILMN_1714253	AGRP	-0.331809	0.345844	0.337598	-0.240554	0.343484	0.483893	-0.775679	0.446516	0.0829336	-0.6015	0.438853	0.171073	0.170902	0.545182	0.754084	0.199527	0.54523	0.7146	0.179193	0.252425
ILMN_1771494	C5orf56	-0.224902	0.334983	0.502144	-0.233268	0.331951	0.482408	0.0803959	0.419577	0.848119	0.0810622	0.410553	0.843554	-0.651219	0.553383	0.239989	-0.659244	0.552991	0.233927	0.292113	0.282428
ILMN_2184575	CCNI2	-0.555243	0.316924	0.0801075	-0.501861	0.314403	0.110777	-1.02785	0.404308	0.0112969	-0.938763	0.396344	0.0182149	0.0465689	0.505222	0.926606	0.0685295	0.505152	0.892159	0.096833	0.116696
ILMN_2313926	CDC42SE2	-0.197457	0.100432	0.049588	-0.184368	0.0995959	0.0644642	-0.223005	0.13265	0.0933204	-0.201959	0.129917	0.120656	-0.181824	0.153865	0.238037	-0.17585	0.153849	0.253736	0.839361	0.896835
ILMN_1661861	CSF2	0.419537	0.378311	0.267729	0.487378	0.375128	0.194187	0.689386	0.490068	0.160096	0.910749	0.480744	0.0587077	0.149028	0.593285	0.801798	0.142297	0.592884	0.81045	0.482551	0.314055
ILMN_1737343	FNIP1	-0.10988	0.117385	0.349479	-0.114138	0.116321	0.326736	-0.123396	0.150348	0.412167	-0.166166	0.147278	0.259725	-0.120891	0.187198	0.51879	-0.10954	0.187311	0.559016	0.991678	0.812154
ILMN_1738783	GDF9	0.236684	0.35209	0.501608	0.151449	0.34954	0.66491	-0.516731	0.463137	0.265045	-0.662138	0.453712	0.145052	1.1606	0.537353	0.0313883	1.12873	0.537847	0.036491	0.0180568	0.0109252
ILMN_1807710	HINT1	0.0230982	0.0875984	0.792082	-0.0118296	0.0871981	0.892117	0.0185161	0.11279	0.869664	-0.0221771	0.110667	0.841248	0.000220036	0.139095	0.998739	-0.0218272	0.140082	0.876258	0.918623	0.998436
ILMN_2395043	HSPA4	-0.245318	0.135802	0.0711742	-0.265731	0.134611	0.0486694	-0.153631	0.171277	0.370137	-0.160645	0.167581	0.338192	-0.37212	0.221341	0.0935169	-0.393736	0.22164	0.076432	0.434993	0.401542
ILMN_2052511	IL13	0.587406	0.381039	0.123513	0.544512	0.377789	0.149834	0.298563	0.474567	0.529536	0.129864	0.465758	0.78049	0.931888	0.634957	0.143002	0.952563	0.634615	0.134158	0.424326	0.295972
ILMN_1766320	IL3	0.44875	0.358996	0.211609	0.469421	0.355747	0.187315	0.570779	0.47665	0.231653	0.651113	0.466448	0.163329	0.252177	0.545941	0.644399	0.245322	0.54558	0.65321	0.66022	0.57185
ILMN_2389080	IL4	0.566734	0.36766	0.123545	0.456078	0.365468	0.212373	0.9903	0.477613	0.0386123	0.897564	0.467992	0.0556592	0.124599	0.576258	0.828928	0.0470404	0.579275	0.93532	0.247416	0.253411
ILMN_1709300	IL5	0.537475	0.328151	0.101783	0.531801	0.325186	0.10231	1.11748	0.411757	0.00686487	1.09876	0.402887	0.00659815	-0.29692	0.536923	0.580575	-0.292843	0.53655	0.585522	0.0365865	0.0380777
ILMN_1708375	IRF1	-0.127525	0.083825	0.128518	-0.1211	0.0830889	0.145323	-0.0138733	0.106783	0.896678	-0.0123891	0.104487	0.90566	-0.262589	0.13484	0.0521977	-0.256237	0.134879	0.0581994	0.148174	0.152941
ILMN_1653385	KIF3A	0.596955	0.368235	0.10533	0.565218	0.365026	0.121859	0.494617	0.473478	0.29666	0.464602	0.463372	0.316484	0.720807	0.583552	0.217492	0.701725	0.583394	0.229767	0.763419	0.750276
ILMN_1770228	KRT34	0.0752871	0.39374	0.848403	0.119734	0.390306	0.759087	-0.548028	0.50513	0.278446	-0.485723	0.494525	0.326448	0.907875	0.623595	0.146226	0.934126	0.623365	0.134803	0.0696501	0.0743585
ILMN_2124361	LEAP2	-0.126697	0.268449	0.637066	-0.132121	0.26602	0.619548	0.100904	0.345391	0.77029	0.0908172	0.337974	0.788257	-0.3772	0.426836	0.377392	-0.381142	0.426528	0.372088	0.383894	0.385802
ILMN_1709936	LYRM7	0.0109847	0.234176	0.962597	0.0169561	0.232062	0.941768	0.421136	0.301854	0.163549	0.443689	0.29531	0.133575	-0.585032	0.368505	0.113186	-0.586236	0.36823	0.112182	0.0346667	0.0291126
ILMN_1692466	MEIKIN	0.373308	0.370488	0.313904	0.265987	0.368127	0.470143	0.379065	0.482224	0.432172	0.0519013	0.47682	0.913364	0.428996	0.577344	0.457894	0.438285	0.576953	0.447918	0.947078	0.605701
ILMN_2381697	P4HA2	0.555933	0.389531	0.153862	0.565701	0.38599	0.1431	0.068706	0.495599	0.889793	0.157166	0.485227	0.74614	1.28894	0.624482	0.0396715	1.26471	0.624477	0.0435214	0.125875	0.161372
ILMN_1663976	PDLIM4	0.229952	0.385514	0.550998	0.2068	0.382078	0.588465	0.099704	0.49958	0.841889	0.0420197	0.488989	0.931553	0.531706	0.606687	0.381343	0.530856	0.606248	0.381762	0.582535	0.530255
ILMN_1729075	PTH2R	0.271079	0.320401	0.397736	0.238458	0.317622	0.452988	0.379106	0.404666	0.349268	0.259312	0.39688	0.513796	0.142198	0.522047	0.785469	0.153233	0.521734	0.769144	0.719843	0.871446
ILMN_1708789	RAD50	0.380445	0.410607	0.354405	0.354491	0.406961	0.383941	-0.0129144	0.531025	0.980607	-0.149501	0.52029	0.773963	0.846887	0.648477	0.192329	0.871117	0.648191	0.179752	0.304975	0.219477
ILMN_1725992	RAPGEF6	0.0143052	0.0994206	0.885622	0.00919647	0.0985291	0.925656	0.025302	0.127401	0.84265	0.0388117	0.124684	0.75571	0.00841656	0.159276	0.957884	-0.000531869	0.159321	0.997338	0.93402	0.845807
ILMN_1721910	SEPT8	0.312477	0.350871	0.373387	0.226402	0.348369	0.515924	0.532186	0.443996	0.231206	0.339834	0.436572	0.436671	0.0304265	0.573592	0.957722	0.00868442	0.573442	0.987925	0.489099	0.645894
ILMN_1738322	SHROOM1	-0.258611	0.351288	0.461807	-0.260878	0.348106	0.453794	-0.608179	0.441085	0.168528	-0.58343	0.431657	0.177077	0.265802	0.575303	0.644322	0.251249	0.575022	0.662397	0.227972	0.245695
ILMN_1685057	SLC22A4	0.0506531	0.0929734	0.586013	0.0705897	0.0922355	0.444276	0.0403404	0.126517	0.749963	0.079023	0.124003	0.524225	0.0692976	0.137633	0.614899	0.076544	0.137641	0.578451	0.876904	0.989324
ILMN_1699357	SLC22A5	0.167119	0.225681	0.459178	0.0440712	0.225624	0.845177	0.370796	0.28736	0.197488	0.199959	0.283692	0.481215	-0.167059	0.36354	0.646105	-0.234933	0.36675	0.522169	0.245773	0.348275
ILMN_1779882	SOWAHA	-0.537067	0.374654	0.152051	-0.524482	0.371288	0.158109	-0.242816	0.479117	0.612506	-0.406553	0.469732	0.387155	-0.990599	0.598057	0.0984466	-0.926904	0.600678	0.123615	0.32915	0.494989
ILMN_1666471	UQCRQ	-0.277764	0.136839	0.0426555	-0.252554	0.135784	0.0632055	-0.206113	0.177681	0.246564	-0.13097	0.174667	0.453691	-0.391877	0.214002	0.0678301	-0.393981	0.21384	0.0661705	0.504224	0.340813
