# Supplementary material for: Genome-wide analysis of carotid plaque burden suggests a role of IL5 in men
Source: PLoS One. 2020 May 29;15(5):e0233728. doi: 10.1371/journal.pone.0233728 (PMC7259763; doi:10.1371/journal.pone.0233728)
Supplement: S12 Table — (XLSX) [file pone.0233728.s012.xlsx]

## Sheet: S12
Table S12: Candidate look-up of 159 CAD SNPs. P-values below 0.05/6 were marked red, p<0.05 green (column S). We checked the direction of effect for significant SNPs, and marked green for concordant effect and red for dosconcordant effect (column A).
provided_name	litsnp	provided_chr	position	trait	reference	r2 SNP-LitSNP	distance SNP -LitSNP	phase_litsnp	SNP	Cytoband	tagSNP	r2 SNP-tagSNP	is tagSNP	nearest genes (functional relevance)	top phenotype	top beta	top se	top log-p prim. statistic	explained variance SNP	top log-p Bonf. Ok	top q-value	N	counted allele	other allele	allele freq.	minor allel freq.	imputation type	info-score
rs2954029:126490972:A:T	rs2954029:126490972:A:T	8	126490972	CAD	Nelson_2017	1	0	T-T/A-A	rs2954029:126490972:A:T	8q24.13	rs2954029:126490972:A:T	1	TRUE	RP11-136O12.2 (0 kb, intron/Intron/MODIFIER | nc-RNA/Non coding transcript/MODIFIER); RN7SL590P (34 kb); TRIB1 (40 kb); NSMCE2 (110 kb)	CPS_SUM	-0.114459	0.0372952	2.65893	0.0073217	FALSE	0.738468	1277	T	A	0.498644	0.498644	0	0.997
rs35879803:146782837:C:A	rs35879803:146782837:C:A	4	146782837	CAD	Verweij_2017	1	0	A-A/C-C	rs35879803:146782837:C:A	4q31.21	rs35879803:146782837:C:A	1	TRUE	ZNF827 (0 kb, intron/Intron/MODIFIER | nc-RNA/Non coding transcript/MODIFIER); C4orf51 (91 kb); MMAA (200 kb); LINC01095 (250 kb)	CPS_MEAN	0.0631179	0.0237507	2.09852	0.00550004	FALSE	0.738468	1277	A	C	0.295535	0.295535	0	0.979
rs11810571:151762308:C:G	rs11810571:151762308:C:G	1	151762308	CAD	Verweij_2017	1	0	C-C/G-G	rs11810571:151762308:C:G	1q21.3	rs11810571:151762308:C:G	1	TRUE	TDRKH (0 kb, intron/NMD transcript/MODIFIER | intron/Intron/MODIFIER | nc-RNA/Non coding transcript/MODIFIER); RP11-98D18.9 (0.97 kb, near_gene/Upstream gene/MODIFIER); LINGO4 (10 kb); RORC (16 kb); OAZ3 (18 kb); MRPL9 (26 kb); RNU6-662P (42 kb); C2CD4D (48 kb)	CPS_SUM	-0.132025	0.0512589	1.99493	0.00516812	FALSE	0.738468	1277	C	G	0.15159	0.15159	0	0.98
rs2083636:19865263:T:G	rs2083636:19865263:T:G	8	19865263	CAD	Nelson_2017	1	0	G-G/T-T	rs2083636:19865263:T:G	8p21.3	rs2083636:19865263:T:G	1	TRUE	LPL (40 kb); RPL30P9 (110 kb); SLC18A1 (140 kb); INTS10 (160 kb)	CPS_MAX	-0.0731606	0.0289176	1.93828	0.00498733	FALSE	0.738468	1277	G	T	0.28142	0.28142	0	0.999
rs10774625:111910219:A:G	rs10774625:111910219:A:G	12	111910219	CAD	Nelson_2017	1	0	A-A/G-G	rs10774625:111910219:A:G	12q24.12	rs10774625:111910219:A:G	1	TRUE	ATXN2 (0 kb, intron/NMD transcript/MODIFIER | intron/Intron/MODIFIER | nc-RNA/Non coding transcript/MODIFIER | near_gene/Upstream gene/MODIFIER); SH2B3 (21 kb); HSPA8P14 (87 kb); FAM109A (100 kb)	CPA_SUM	0.0866616	0.0342651	1.93728	0.00498412	FALSE	0.738468	1277	G	A	0.481597	0.481597	2	1
rs28451064:35593827:G:A	rs28451064:35593827:G:A	21	35593827	CAD	Nelson_2017	1	0	A-A/G-G	rs28451064:35593827:G:A	21q22.11	rs28451064:35593827:G:A	1	TRUE	AP000320.7 (0 kb, intron/Intron/MODIFIER | nc-RNA/Non coding transcript/MODIFIER); AP000318.2 (0 kb, intron/Intron/MODIFIER | nc-RNA/Non coding transcript/MODIFIER); LINC00310 (32 kb); MRPS6 (78 kb)	CPS_SUM	-0.137962	0.0551002	1.90623	0.00488534	FALSE	0.738468	1277	A	G	0.133556	0.133556	0	0.922
9:136149399:G:A	9:136149399:G:A	9	136149399	CAD	Nelson_2017	1	0	A-A/G-G	9:136149399:G:A	9q34.2	9:136149399:G:A	1	TRUE	ABO (0 kb, intron/Intron/MODIFIER | nc-RNA/Non coding transcript/MODIFIER); LCN1P2 (35 kb); LCN1P1 (45 kb); SURF6 (48 kb)	CPA_SUM	0.1012	0.0406369	1.8898	0.00483309	FALSE	0.738468	1277	A	G	0.211085	0.211085	0	0.997
rs944172:110517794:C:T	rs944172:110517794:C:T	9	110517794	CAD	vdHarst_2018	1	0	C-C/T-T	rs944172:110517794:C:T	9q31.2	rs944172:110517794:C:T	1	TRUE	RNU6-1064P (42 kb); RN7SL659P (56 kb); RPL36AP6 (79 kb); RNU6-996P (92 kb)	CPA_MAX	0.0692285	0.0283308	1.83335	0.0046541	FALSE	0.738468	1277	C	T	0.300996	0.300996	0	0.995
rs582384:45896437:C:A	rs582384:45896437:C:A	2	45896437	CAD	vdHarst_2018	1	0	C-C/A-A	rs582384:45896437:C:A	2p21	rs582384:45896437:C:A	1	TRUE	PRKCE (0 kb, intron/Intron/MODIFIER | nc-RNA/Non coding transcript/MODIFIER); SRBD1 (57 kb); RN7SL414P (100 kb)	CPS_MAX	-0.063937	0.0270901	1.73477	0.00434312	FALSE	0.738468	1277	C	A	0.40566	0.40566	0	0.967
rs247616:56989590:C:T	rs247616:56989590:C:T	16	56989590	CAD	Nelson_2017	1	0	T-T/C-C	rs247616:56989590:C:T	16q13	rs247616:56989590:C:T	1	TRUE	AC012181.1 (1.6 kb, near_gene/Upstream gene/MODIFIER); CETP (6.2 kb); HERPUD1 (12 kb); NLRC5 (34 kb); SLC12A3 (40 kb); RPS24P17 (49 kb)	CPA_SUM	-0.0873393	0.0373963	1.70616	0.00425324	FALSE	0.738468	1277	T	C	0.312451	0.312451	2	1
rs4613862:82612271:A:C	rs4613862:82612271:A:C	6	82612271	CAD	vdHarst_2018	1	0	C-C/A-A	rs4613862:82612271:A:C	6q14.1	rs4613862:82612271:A:C	1	TRUE	RP11-379B8.1 (0 kb, intron/Intron/MODIFIER | nc-RNA/Non coding transcript/MODIFIER); FAM46A (150 kb)	CPA_MEAN	-0.0473564	0.02045	1.68336	0.00418177	FALSE	0.738468	1277	C	A	0.481337	0.481337	0	0.988
rs17680741:82251514:T:C	rs17680741:82251514:T:C	10	82251514	CAD	vdHarst_2018	1	0	C-C/T-T	rs17680741:82251514:T:C	10q23.1	rs17680741:82251514:T:C	1	TRUE	TSPAN14 (0 kb, intron/Intron/MODIFIER | nc-RNA/Non coding transcript/MODIFIER); SH2D4B (46 kb); FAM213A (59 kb); DYDC2 (120 kb)	CPA_SUM	0.0834952	0.0367954	1.63034	0.00401603	FALSE	0.738468	1277	C	T	0.307565	0.307565	0	0.998
rs6984210:22033615:C:G	rs6984210:22033615:C:G	8	22033615	CAD	vdHarst_2018	1	0	G-G/C-C	rs6984210:22033615:C:G	8p21.3	rs6984210:22033615:C:G	1	TRUE	BMP1 (0 kb, intron/NMD transcript/MODIFIER | intron/Intron/MODIFIER | nc-RNA/Non coding transcript/MODIFIER | near_gene/Upstream gene/MODIFIER); AC105206.1 (4.4 kb, near_gene/Downstream gene/MODIFIER); SFTPC (12 kb); LGI3 (19 kb); REEP4 (34 kb); HR (43 kb); PHYHIP (44 kb)	CPS_SUM	-0.218332	0.0965971	1.62024	0.00398457	FALSE	0.738468	1277	G	C	0.0454255	0.0454255	0	0.827
rs1591805:126717064:A:G	rs1591805:126717064:A:G	6	126717064	CAD	vdHarst_2018	1	0	G-G/A-A	rs1591805:126717064:A:G	6q22.32	rs1591805:126717064:A:G	1	TRUE	CENPW (47 kb); MIR588 (89 kb); PPP1R14BP5 (140 kb); RNU6-200P (190 kb)	CPS_SUM	0.082274	0.0368729	1.58778	0.00388356	FALSE	0.738468	1277	G	A	0.47171	0.47171	0	0.992
rs114452520:107176780:C:T	rs114452520:107176780:C:T	7	107176780	CAD	Nelson_2017	1	0	T-T/C-C	rs114452520:107176780:C:T	7q22.3	rs114452520:107176780:C:T	1	TRUE	COG5 (0 kb, intron/Intron/MODIFIER | nc-RNA/Non coding transcript/MODIFIER); DUS4L (27 kb); BCAP29 (44 kb); GPR22 (61 kb)	CPA_SUM	-0.0749994	0.0350743	1.48569	0.00356775	FALSE	0.738468	1277	T	C	0.318064	0.318064	0	0.998
rs3851738:75387533:G:C	rs3851738:75387533:G:C	16	75387533	CAD	Klarin_2017	1	0	G-G/C-C	rs3851738:75387533:G:C	16q23.1	rs3851738:75387533:G:C	1	TRUE	CFDP1 (0 kb, intron/Intron/MODIFIER | nc-RNA/Non coding transcript/MODIFIER); RNU6-758P (67 kb); BCAR1 (86 kb); TMEM170A (89 kb)	CPA_MEAN	-0.0443808	0.0210055	1.45828	0.00348352	FALSE	0.738468	1277	G	C	0.388087	0.388087	0	0.999
rs10841443:20220033:C:G	rs10841443:20220033:C:G	12	20220033	CAD	Klarin_2017	1	0	C-C/G-G	rs10841443:20220033:C:G	12p12.2	rs10841443:20220033:C:G	1	TRUE	RP11-664H17.1 (0 kb, intron/Intron/MODIFIER | nc-RNA/Non coding transcript/MODIFIER)	CPS_SUM	0.0847979	0.0403273	1.44752	0.00345048	FALSE	0.738468	1277	C	G	0.284264	0.284264	0	0.976
rs6511720:11202306:G:T	rs6511720:11202306:G:T	19	11202306	CAD	Nelson_2017	1	0	T-T/G-G	rs6511720:11202306:G:T	19p13.2	rs6511720:11202306:G:T	1	TRUE	LDLR (0 kb, intron/Intron/MODIFIER | nc-RNA/Non coding transcript/MODIFIER); SMARCA4 (26 kb); SPC24 (40 kb); KANK2 (73 kb)	CPA_MEAN	-0.0738911	0.0353753	1.43267	0.00340496	FALSE	0.738468	1277	T	G	0.0912294	0.0912294	2	1
rs2839812:103673294:T:A	rs2839812:103673294:T:A	11	103673294	CAD	Nelson_2017	1	0	T-T/A-A	rs2839812:103673294:T:A	11q22.3	rs2839812:103673294:T:A	1	TRUE	RP11-563P16.1 (0 kb, intron/Intron/MODIFIER | nc-RNA/Non coding transcript/MODIFIER); MIR4693 (47 kb); PDGFD (100 kb); DDI1 (230 kb)	CPS_MEAN	0.05095	0.0247585	1.40006	0.0033053	FALSE	0.738468	1277	T	A	0.26578	0.26578	0	0.997
rs6494488:65024204:G:A	rs6494488:65024204:G:A	15	65024204	CAD	Howson_2017	1	0	G-G/A-A	rs6494488:65024204:G:A	15q22.31	rs6494488:65024204:G:A	1	TRUE	RBPMS2 (7.9 kb); OAZ2 (29 kb); MIR1272 (30 kb); ZNF609 (46 kb)	CPA_MAX	0.0714053	0.0353416	1.36104	0.00318648	FALSE	0.738468	1277	G	A	0.154975	0.154975	0	0.991
rs12897:172115902:G:A	rs12897:172115902:G:A	3	172115902	CAD	vdHarst_2018	1	0	G-G/A-A	rs12897:172115902:G:A	3q26.31	rs12897:172115902:G:A	1	TRUE	FNDC3B (0 kb, 3'utr/3 prime UTR/MODIFIER | near_gene/Downstream gene/MODIFIER); BZW1P1 (28 kb); GHSR (47 kb); TNFSF10 (110 kb)	CPS_MAX	0.0549441	0.027439	1.34245	0.00313006	FALSE	0.738468	1277	G	A	0.378622	0.378622	2	1
rs111245230:113169775:T:C	rs111245230:113169775:T:C	9	113169775	CAD	Nelson_2017	1	0	C-C/T-T	rs111245230:113169775:T:C	9q31.3	rs111245230:113169775:T:C	1	TRUE	SVEP1 (0 kb, exon/Missense/MODERATE); RNU6-1039P (38 kb); TXNDC8 (70 kb); RNU6-124P (130 kb)	CPS_MAX	-0.137288	0.0686864	1.3387	0.00311872	FALSE	0.738468	1277	C	T	0.0375419	0.0375419	0	0.98
rs1317507:113631780:A:C	rs1317507:113631780:A:C	13	113631780	CAD	vdHarst_2018	1	0	A-A/C-C	rs1317507:113631780:A:C	13q34	rs1317507:113631780:A:C	1	TRUE	MCF2L (0 kb, intron/Intron/MODIFIER | near_gene/Upstream gene/MODIFIER); MCF2L-AS1 (8.6 kb); ATP11A (90 kb); F7 (130 kb)	CPS_SUM	-0.090089	0.045405	1.3237	0.00307333	FALSE	0.738468	1277	A	C	0.242656	0.242656	0	0.864
rs7797644	rs7797644	7	6486067	CAD	vdHarst_2018	0.992836	19431	T-T/C-C	rs71531392:6466636:C:T	7p22.1	rs71531392:6466636:C:T	1	TRUE	DAGLB (0 kb, intron/NMD transcript/MODIFIER | intron/Intron/MODIFIER | near_gene/Upstream gene/MODIFIER); KDELR2 (19 kb); RAC1 (23 kb); GRID2IP (70 kb)	CPA_MEAN	0.0507942	0.0256657	1.31854	0.00305774	FALSE	0.738468	1277	T	C	0.191766	0.191766	0	0.997
rs12493885:153839866:G:C	rs12493885:153839866:G:C	3	153839866	CAD	Klarin_2017	1	0	G-G/C-C	rs12493885:153839866:G:C	3q25.2	rs12493885:153839866:G:C	1	TRUE	ARHGEF26 (0 kb, exon/Missense/MODERATE | intron/NMD transcript/MODIFIER); ARHGEF26-AS1 (0.74 kb, near_gene/Upstream gene/MODIFIER); RPL21P42 (98 kb); DHX36 (150 kb)	CPA_MEAN	-0.0618305	0.031308	1.31431	0.00304495	FALSE	0.738468	1277	G	C	0.117207	0.117207	0	0.998
rs10237377:139757136:G:T	rs10237377:139757136:G:T	7	139757136	CAD	Howson_2017	1	0	T-T/G-G	rs10237377:139757136:G:T	7q34	rs10237377:139757136:G:T	1	TRUE	PARP12 (0 kb, intron/NMD transcript/MODIFIER | intron/Intron/MODIFIER | near_gene/Downstream gene/MODIFIER | near_gene/Upstream gene/MODIFIER); KDM7A (27 kb); TBXAS1 (37 kb); JHDM1D-AS1 (120 kb)	CPS_MEAN	0.0423185	0.0221629	1.24848	0.00284694	FALSE	0.738468	1277	T	G	0.380133	0.380133	0	0.988
rs840616:188196469:T:C	rs840616:188196469:T:C	2	188196469	CAD	vdHarst_2018	1	0	T-T/C-C	rs840616:188196469:T:C	2q32.1	rs840616:188196469:T:C	1	TRUE	AC007319.1 (0 kb, intron/Intron/MODIFIER | nc-RNA/Non coding transcript/MODIFIER); CALCRL (11 kb); RNU6-989P (61 kb); GAPDHP59 (84 kb)	CPA_MEAN	-0.0396449	0.0208811	1.23775	0.00281483	FALSE	0.738468	1277	T	C	0.386247	0.386247	0	0.997
rs4643373:47123423:T:C	rs4643373:47123423:T:C	17	47123423	CAD	Nelson_2017	1	0	C-C/T-T	rs4643373:47123423:T:C	17q21.32	rs4643373:47123423:T:C	1	TRUE	IGF2BP1 (0 kb, intron/Intron/MODIFIER); AC105030.1 (3.5 kb, near_gene/Upstream gene/MODIFIER); RNU6-826P (9.6 kb); GIP (77 kb)	CPS_MAX	0.0539424	0.0286746	1.22059	0.00276359	FALSE	0.738468	1277	C	T	0.309191	0.309191	0	0.973
rs7116641:43696917:T:G	rs7116641:43696917:T:G	11	43696917	CAD	vdHarst_2018	1	0	G-G/T-T	rs7116641:43696917:T:G	11p11.2	rs7116641:43696917:T:G	1	TRUE	HSD17B12 (0 kb, intron/Intron/MODIFIER | nc-RNA/Non coding transcript/MODIFIER | near_gene/Downstream gene/MODIFIER); MIR129-2 (94 kb); MIR670HG (100 kb); MIR670 (120 kb)	CPS_SUM	0.0758888	0.0405124	1.21278	0.00274029	FALSE	0.738468	1277	G	T	0.283297	0.283297	0	0.994
rs9591012:33058333:G:A	rs9591012:33058333:G:A	13	33058333	CAD	vdHarst_2018	1	0	A-A/G-G	rs9591012:33058333:G:A	13q13.1	rs9591012:33058333:G:A	1	TRUE	N4BP2L2 (0 kb, intron/Intron/MODIFIER | nc-RNA/Non coding transcript/MODIFIER | near_gene/Upstream gene/MODIFIER); ATP8A2P2 (5.4 kb); N4BP2L1 (56 kb); BRCA2 (85 kb)	CPA_MEAN	-0.0388887	0.0207978	1.20947	0.00273045	FALSE	0.738468	1277	A	G	0.375771	0.375771	0	0.999
rs139016349:138099161:T:TTTC	rs139016349:138099161:T:TTTC	3	138099161	CAD	Nelson_2017	1	0	TTTC-TTTC/T-T	rs139016349:138099161:T:TTTC	3q22.3	rs139016349:138099161:T:TTTC	1	TRUE	MRAS (0 kb, intron/Intron/MODIFIER); NME9 (50 kb); ESYT3 (54 kb); ARMC8 (82 kb)	CPA_SUM	0.0823314	0.0443261	1.19733	0.00269432	FALSE	0.738468	1277	TTTC	T	0.172578	0.172578	0	0.997
rs11191416:104604916:T:G	rs11191416:104604916:T:G	10	104604916	CAD	Nelson_2017	1	0	G-G/T-T	rs11191416:104604916:T:G	10q24.32	rs11191416:104604916:T:G	1	TRUE	PFN1P11 (0 kb, intron/Intron/MODIFIER | nc-RNA/Non coding transcript/MODIFIER); PTGES3P4 (0.44 kb, near_gene/Upstream gene/MODIFIER); CYP17A1 (7.6 kb); C10orf32 (9.1 kb); C10orf32-ASMT (9.1 kb); CYP17A1-AS1 (11 kb); RNU6-372P (23 kb); AS3MT (24 kb); WBP1L (29 kb); RNU6-1231P (41 kb)	CPS_MEAN	-0.0660513	0.0356083	1.19494	0.0026872	FALSE	0.738468	1277	G	T	0.101023	0.101023	0	0.997
rs11099493:82587050:A:G	rs11099493:82587050:A:G	4	82587050	CAD	vdHarst_2018	1	0	G-G/A-A	rs11099493:82587050:A:G	4q21.22	rs11099493:82587050:A:G	1	TRUE	RASGEF1B (0 kb, intron/Intron/MODIFIER); RP11-689K5.3 (0 kb, intron/Intron/MODIFIER | nc-RNA/Non coding transcript/MODIFIER)	CPA_MEAN	-0.040069	0.0219672	1.16506	0.00259864	FALSE	0.738468	1277	G	A	0.318716	0.318716	2	1
rs1867624:62387091:C:T	rs1867624:62387091:C:T	17	62387091	CAD	Howson_2017	1	0	C-C/T-T	rs1867624:62387091:C:T	17q23.3	rs1867624:62387091:C:T	1	TRUE	RPL31P57 (1 kb, near_gene/Upstream gene/MODIFIER); TEX2 (46 kb); MILR1 (74 kb); POLG2 (87 kb)	CPA_SUM	-0.0631093	0.0349692	1.14657	0.00254401	FALSE	0.738468	1277	C	T	0.404054	0.404054	0	0.996
rs11591147:55505647:G:T	rs11591147:55505647:G:T	1	55505647	CAD	Nelson_2017	1	0	T-T/G-G	rs11591147:55505647:G:T	1p32.3	rs11591147:55505647:G:T	1	TRUE	PCSK9 (0 kb, exon/Missense/MODERATE | exon/Coding sequence/MODIFIER | near_gene/Upstream gene/MODIFIER); USP24 (26 kb); BSND (29 kb); TMEM61 (48 kb)	CPA_MEAN	-0.166613	0.0930796	1.13258	0.00250282	FALSE	0.738468	1277	T	G	0.0121378	0.0121378	2	1
rs433903:153980130:A:G	rs433903:153980130:A:G	3	153980130	CAD	Verweij_2017	1	0	A-A/G-G	rs433903:153980130:A:G	3q25.2	rs12493885:153839866:G:C	0.703023	FALSE	ARHGEF26 (4.5 kb, near_gene/Downstream gene/MODIFIER); DHX36 (10 kb); GPR149 (75 kb); DDX50P2 (90 kb)	CPA_SUM	-0.0924762	0.0523449	1.11057	0.00243815	FALSE	0.738468	1277	A	G	0.122856	0.122856	0	0.998
rs2820315:201872264:C:T	rs2820315:201872264:C:T	1	201872264	CAD	Howson_2017	1	0	T-T/C-C	rs2820315:201872264:C:T	1q32.1	rs2820315:201872264:C:T	1	TRUE	LMOD1 (0 kb, intron/Intron/MODIFIER); RP11-307B6.3 (3.2 kb, near_gene/Downstream gene/MODIFIER); SHISA4 (11 kb); IPO9 (19 kb)	CPS_MAX	0.0505463	0.0288056	1.09939	0.0024054	FALSE	0.738468	1277	T	C	0.289736	0.289736	0	0.997
rs10417115:33386556:T:C	rs10417115:33386556:T:C	19	33386556	CAD	Nelson_2017	1	0	C-C/T-T	rs10417115:33386556:T:C	19q13.11	rs10417115:33386556:T:C	1	TRUE	CEP89 (0 kb, intron/NMD transcript/MODIFIER | intron/Intron/MODIFIER); SLC7A9 (26 kb); RN7SKP22 (33 kb); TDRD12 (66 kb)	CPA_SUM	-0.136482	0.0780491	1.09372	0.00238883	FALSE	0.738468	1277	C	T	0.050921	0.050921	0	0.996
rs3827066:44586023:C:T	rs3827066:44586023:C:T	20	44586023	CAD	vdHarst_2018	1	0	T-T/C-C	rs3827066:44586023:C:T	20q13.12	rs3827066:44586023:C:T	1	TRUE	ZNF335 (0 kb, intron/Intron/MODIFIER | near_gene/Downstream gene/MODIFIER); PCIF1 (9.4 kb); FTLP1 (18 kb); PLTP (45 kb)	CPA_MAX	0.0621533	0.0365542	1.04906	0.00225882	FALSE	0.738468	1277	T	C	0.150759	0.150759	0	0.96
rs7528419:109817192:A:G	rs7528419:109817192:A:G	1	109817192	CAD	Nelson_2017	1	0	G-G/A-A	rs7528419:109817192:A:G	1p13.3	rs7528419:109817192:A:G	1	TRUE	CELSR2 (0 kb, 3'utr/3 prime UTR/MODIFIER | nc-exon/Non coding transcript exon/MODIFIER | nc-RNA/Non coding transcript/MODIFIER | near_gene/Downstream gene/MODIFIER); PSRC1 (5 kb, near_gene/Downstream gene/MODIFIER); MYBPHL (18 kb); SORT1 (35 kb); SARS (36 kb)	CPS_MEAN	-0.0439337	0.0261305	1.03177	0.00220876	FALSE	0.738468	1277	G	A	0.225585	0.225585	0	0.984
rs10455872:161010118:A:G	rs10455872:161010118:A:G	6	161010118	CAD	Nelson_2017	1	0	G-G/A-A	rs10455872:161010118:A:G	6q26	rs10455872:161010118:A:G	1	TRUE	LPA (0 kb, intron/Intron/MODIFIER); LPAL2 (78 kb); PLG (110 kb); SLC22A3 (130 kb)	CPA_MAX	0.096755	0.0578092	1.02486	0.00218882	FALSE	0.738468	1277	G	A	0.0544244	0.0544244	2	1
rs180803:24658858:G:T	rs180803:24658858:G:T	22	24658858	CAD	Nelson_2017	1	0	T-T/G-G	rs180803:24658858:G:T	22q11.23	rs180803:24658858:G:T	1	TRUE	POM121L9P (0 kb, intron/Intron/MODIFIER | nc-RNA/Non coding transcript/MODIFIER | near_gene/Downstream gene/MODIFIER); BCRP1 (0 kb, intron/Intron/MODIFIER | nc-RNA/Non coding transcript/MODIFIER); SPECC1L (7.9 kb); SPECC1L-ADORA2A (8 kb); GGT5 (18 kb)	CPS_SUM	-0.307554	0.184096	1.02208	0.0021808	FALSE	0.738468	1277	T	G	0.0103038	0.0103038	0	0.948
rs7500448:83045790:A:G	rs7500448:83045790:A:G	16	83045790	CAD	Verweij_2017	1	0	G-G/A-A	rs7500448:83045790:A:G	16q23.3	rs7500448:83045790:A:G	1	TRUE	CDH13 (0 kb, intron/NMD transcript/MODIFIER | intron/Intron/MODIFIER | nc-RNA/Non coding transcript/MODIFIER); RN7SL134P (170 kb)	CPS_SUM	-0.0673451	0.040791	1.00441	0.00212994	FALSE	0.738468	1277	G	A	0.279915	0.279915	0	0.98
rs17517928:216291359:C:T	rs17517928:216291359:C:T	2	216291359	CAD	Klarin_2017	1	0	T-T/C-C	rs17517928:216291359:C:T	2q35	rs17517928:216291359:C:T	1	TRUE	FN1 (0 kb, intron/Intron/MODIFIER); ATIC (77 kb); LINC00607 (180 kb)	CPA_MEAN	-0.0379347	0.0231023	0.996406	0.00210696	FALSE	0.738468	1277	T	C	0.251762	0.251762	2	1
rs6841581:148401190:G:A	rs6841581:148401190:G:A	4	148401190	CAD	Nelson_2017	1	0	A-A/G-G	rs6841581:148401190:G:A	4q31.22	rs6841581:148401190:G:A	1	TRUE	EDNRA (0.88 kb, near_gene/Upstream gene/MODIFIER); GTF2F2P1 (26 kb); MIR548G (140 kb); TMEM184C (140 kb)	CPS_SUM	0.0810631	0.049604	0.989433	0.00208696	FALSE	0.738468	1277	A	G	0.156565	0.156565	0	0.996
rs12999907:164957251:A:G	rs12999907:164957251:A:G	2	164957251	CAD	vdHarst_2018	1	0	G-G/A-A	rs12999907:164957251:A:G	2q24.3	rs12999907:164957251:A:G	1	TRUE	AC092684.1 (0 kb, intron/Intron/MODIFIER | nc-RNA/Non coding transcript/MODIFIER); PRPS1P1 (110 kb); CYP2C56P (220 kb)	CPA_SUM	-0.0765077	0.0468999	0.986847	0.00207956	FALSE	0.738468	1277	G	A	0.162959	0.162959	0	0.961
rs12202017:134173151:A:G	rs12202017:134173151:A:G	6	134173151	CAD	Nelson_2017	1	0	G-G/A-A	rs12202017:134173151:A:G	6q23.2	rs12202017:134173151:A:G	1	TRUE	RP3-323P13.2 (0 kb, intron/Intron/MODIFIER | nc-RNA/Non coding transcript/MODIFIER); RP4-662A9.2 (0.21 kb, near_gene/Downstream gene/MODIFIER); TCF21 (37 kb); TBPL1 (100 kb)	CPS_MAX	0.049374	0.030586	0.971766	0.00203646	FALSE	0.738468	1277	G	A	0.248667	0.248667	0	0.986
rs35614134:57832856:A:AC	rs35614134:57832856:A:AC	18	57832856	CAD	Nelson_2017	1	0	AC-AC/A-A	rs35614134:57832856:A:AC	18q21.32	rs35614134:57832856:A:AC	1	TRUE	RNU4-17P (1.9 kb, near_gene/Downstream gene/MODIFIER); RP11-795H16.3 (4.4 kb, near_gene/Downstream gene/MODIFIER); RPS3AP49 (15 kb); RNU6-567P (150 kb)	CPA_MAX	-0.0493149	0.0305812	0.970288	0.00203223	FALSE	0.738468	1277	AC	A	0.241299	0.241299	0	0.998
rs2571445:218683154:A:G	rs2571445:218683154:A:G	2	218683154	CAD	Howson_2017	1	0	A-A/G-G	rs2571445:218683154:A:G	2q35	rs2571445:218683154:A:G	1	TRUE	TNS1 (0 kb, exon/Missense/MODERATE | near_gene/Upstream gene/MODIFIER); RPL7L1P9 (57 kb); DIRC3 (62 kb); RUFY4 (220 kb)	CPA_MEAN	0.0337468	0.0209814	0.966604	0.00202175	FALSE	0.738468	1277	A	G	0.402728	0.402728	0	0.959
rs1351525:13301548:A:T	rs1351525:13301548:A:T	11	13301548	CAD	Verweij_2017	1	0	A-A/T-T	rs1351525:13301548:A:T	11p15.2	rs1351525:13301548:A:T	1	TRUE	ARNTL (0 kb, intron/Intron/MODIFIER | nc-RNA/Non coding transcript/MODIFIER); RN7SKP151 (73 kb); BTBD10 (110 kb); PTH (210 kb)	CPA_MAX	0.0445791	0.0280568	0.949489	0.00197305	FALSE	0.738468	1277	A	T	0.289143	0.289143	0	0.983
rs7623687:49448566:A:C	rs7623687:49448566:A:C	3	49448566	CAD	Verweij_2017	1	0	C-C/A-A	rs7623687:49448566:A:C	3p21.31	rs7623687:49448566:A:C	1	TRUE	RHOA (0 kb, intron/Intron/MODIFIER | near_gene/Downstream gene/MODIFIER); TCTA (1.1 kb, near_gene/Upstream gene/MODIFIER); AMT (5.6 kb); NICN1-AS1 (12 kb); NICN1 (12 kb); RHOA-IT1 (44 kb)	CPA_SUM	0.0752437	0.04739	0.9485	0.00197024	FALSE	0.738468	1277	C	A	0.154901	0.154901	0	0.991
rs2074158:40257163:T:C	rs2074158:40257163:T:C	17	40257163	CAD	vdHarst_2018	1	0	C-C/T-T	rs2074158:40257163:T:C	17q21.2	rs2074158:40257163:T:C	1	TRUE	DHX58 (0 kb, exon/Missense/MODERATE | nc-exon/Non coding transcript exon/MODIFIER | nc-RNA/Non coding transcript/MODIFIER | near_gene/Downstream gene/MODIFIER | near_gene/Upstream gene/MODIFIER); KAT2A (8 kb); HSPB9 (18 kb); RAB5C (20 kb); ZNF385C (40 kb)	CPS_MAX	-0.0590195	0.0375247	0.935508	0.00193342	FALSE	0.738468	1277	C	T	0.16034	0.16034	0	0.906
rs9964304:47229717:A:C	rs9964304:47229717:A:C	18	47229717	CAD	vdHarst_2018	1	0	C-C/A-A	rs9964304:47229717:A:C	18q21.1	rs9964304:47229717:A:C	1	TRUE	SMUG1P1 (52 kb); ACAA2 (80 kb); LIPG (110 kb); SCARNA17 (110 kb)	CPS_MEAN	-0.0362617	0.023558	0.90661	0.00185193	FALSE	0.738468	1277	C	A	0.30848	0.30848	0	0.991
rs1321309:36638636:G:A	rs1321309:36638636:G:A	6	36638636	CAD	vdHarst_2018	1	0	A-A/G-G	rs1321309:36638636:G:A	6p21.2	rs1321309:36638636:G:A	1	TRUE	Y_RNA (2 kb, near_gene/Upstream gene/MODIFIER); LAP3P2 (3 kb, near_gene/Upstream gene/MODIFIER); CDKN1A (5.7 kb); RNU1-88P (31 kb); RAB44 (45 kb); MIR3925 (48 kb)	CPA_MEAN	-0.0310911	0.0202252	0.904897	0.00184711	FALSE	0.738468	1277	A	G	0.470144	0.470144	0	0.999
rs114123510:203831212:T:A	rs114123510:203831212:T:A	2	203831212	CAD	Nelson_2017	1	0	A-A/T-T	rs114123510:203831212:T:A	2q33.2	rs114123510:203831212:T:A	1	TRUE	CARF (0 kb, intron/NMD transcript/MODIFIER | intron/Intron/MODIFIER | nc-RNA/Non coding transcript/MODIFIER | near_gene/Downstream gene/MODIFIER); WDR12 (0 kb, intron/Intron/MODIFIER | nc-RNA/Non coding transcript/MODIFIER); NBEAL1 (48 kb); RPL7P14 (74 kb)	CPA_SUM	0.082585	0.0537665	0.903824	0.00184411	FALSE	0.738468	1277	A	T	0.117843	0.117843	0	0.999
rs57243031:2088848:CCAGA:C	rs57243031:2088848:CCAGA:C	17	2088848	CAD	Nelson_2017	1	0	C-C/CCAGA-CCAGA	rs57243031:2088848:CCAGA:C	17p13.3	rs57243031:2088848:CCAGA:C	1	TRUE	SMG6 (0 kb); RN7SL624P (14 kb); SRR (120 kb); HNRNPA1P16 (120 kb)	CPS_MEAN	0.0361558	0.0237993	0.889542	0.00180407	FALSE	0.738468	1277	C	CCAGA	0.29965	0.29965	0	0.999
rs33928862:75308440:TCAGCCTCCTGAG:T	rs33928862:75308440:TCAGCCTCCTGAG:T	16	75308440	CAD	Verweij_2017	1	0	TCAGCCTCCTGAG-TCAGCCTCCTGAG/T-T	rs33928862:75308440:TCAGCCTCCTGAG:T	16q23.1	rs3851738:75387533:G:C	0.783135	FALSE	BCAR1 (6.5 kb); RNU6-758P (12 kb); CFDP1 (19 kb); CTRB1 (50 kb)	CPA_MEAN	-0.0311994	0.0216145	0.826403	0.00162893	FALSE	0.761571	1277	TCAGCCTCCTGAG	T	0.43936	0.43936	0	0.942
rs2306556:156638573:A:G	rs2306556:156638573:A:G	4	156638573	CAD	Nelson_2017	1	0	G-G/A-A	rs2306556:156638573:A:G	4q32.1	rs2306556:156638573:A:G	1	TRUE	GUCY1A3 (0 kb, intron/NMD transcript/MODIFIER | intron/Intron/MODIFIER); GUCY1B3 (42 kb); ASIC5 (110 kb); TDO2 (140 kb)	CPA_MEAN	0.0365038	0.0258496	0.800939	0.00155919	FALSE	0.785848	1277	G	A	0.198316	0.198316	0	0.995
rs4266144:156852592:C:G	rs4266144:156852592:C:G	3	156852592	CAD	vdHarst_2018	1	0	G-G/C-C	rs4266144:156852592:C:G	3q25.31	rs4266144:156852592:C:G	1	TRUE	CCNL1 (12 kb); LINC00880 (12 kb); KRT18P34 (28 kb); LINC00881 (34 kb); RNA5SP146 (39 kb)	CPS_MAX	0.0413664	0.0293063	0.80042	0.00155778	FALSE	0.785848	1277	G	C	0.327532	0.327532	0	0.923
rs590121:75274150:G:T	rs590121:75274150:G:T	11	75274150	CAD	Howson_2017	1	0	T-T/G-G	rs590121:75274150:G:T	11q13.5	rs590121:75274150:G:T	1	TRUE	SERPINH1 (0 kb, 5'utr/5 prime UTR/MODIFIER | intron/Intron/MODIFIER | near_gene/Upstream gene/MODIFIER); MAP6 (24 kb); GDPD5 (37 kb); KLHL35 (130 kb)	CPA_MEAN	0.0303961	0.0221823	0.767408	0.00146823	FALSE	0.798514	1277	T	G	0.317295	0.317295	0	0.97
rs11806316:115753482:G:A	rs11806316:115753482:G:A	1	115753482	CAD	vdHarst_2018	1	0	A-A/G-G	rs11806316:115753482:G:A	1p13.2	rs11806316:115753482:G:A	1	TRUE	NGF (75 kb); TSPAN2 (120 kb); TSHB (180 kb); SYCP1 (220 kb)	CPA_MEAN	-0.0280431	0.0206005	0.760288	0.00144902	FALSE	0.798514	1277	A	G	0.394675	0.394675	2	1
rs67180937:222823743:T:G	rs67180937:222823743:T:G	1	222823743	CAD	Nelson_2017	1	0	T-T/G-G	rs67180937:222823743:T:G	1q41	rs67180937:222823743:T:G	1	TRUE	MIA3 (0 kb, intron/Intron/MODIFIER | nc-RNA/Non coding transcript/MODIFIER | near_gene/Downstream gene/MODIFIER); AIDA (18 kb); RN7SL276P (58 kb); TAF1A (60 kb)	CPA_SUM	-0.0513406	0.0381607	0.747771	0.00141541	FALSE	0.80636	1277	T	G	0.264649	0.264649	0	1
rs2258287:121454313:C:A	rs2258287:121454313:C:A	12	121454313	CAD	Howson_2017	1	0	A-A/C-C	rs2258287:121454313:C:A	12q24.31	rs2258287:121454313:C:A	1	TRUE	C12orf43 (0.008 kb, near_gene/Upstream gene/MODIFIER); OASL (3.8 kb, near_gene/Downstream gene/MODIFIER); HNF1A (14 kb); HNF1A-AS1 (36 kb)	CPA_MEAN	-0.0283696	0.0211933	0.742475	0.00140123	FALSE	0.80636	1277	A	C	0.323659	0.323659	0	0.997
rs7678555:120909501:A:C	rs7678555:120909501:A:C	4	120909501	CAD	Klarin_2017	1	0	C-C/A-A	rs7678555:120909501:A:C	4q27	rs7678555:120909501:A:C	1	TRUE	MAD2L1 (67 kb); LTV1P1 (100 kb)	CPA_MEAN	-0.0295965	0.0223999	0.728979	0.00136523	FALSE	0.813038	1277	C	A	0.29193	0.29193	0	0.982
rs585967:21270554:A:C	rs585967:21270554:A:C	2	21270554	CAD	Nelson_2017	1	0	A-A/C-C	rs585967:21270554:A:C	2p24.1	rs585967:21270554:A:C	1	TRUE	APOB (3.6 kb, near_gene/Upstream gene/MODIFIER); TDRD15 (76 kb); C2orf43 (250 kb)	CPA_MEAN	0.0378295	0.0286906	0.726853	0.00135957	FALSE	0.813038	1277	A	C	0.148146	0.148146	0	0.99
rs2071382:91428197:T:C	rs2071382:91428197:T:C	15	91428197	CAD	Nelson_2017	1	0	T-T/C-C	rs2071382:91428197:T:C	15q26.1	rs2071382:91428197:T:C	1	TRUE	FES (0 kb, intron/NMD transcript/MODIFIER | intron/Intron/MODIFIER | nc-RNA/Non coding transcript/MODIFIER | near_gene/Upstream gene/MODIFIER); FURIN (1.5 kb, near_gene/Downstream gene/MODIFIER); MAN2A2 (17 kb); RN7SL363P (29 kb); UNC45A (45 kb); HDDC3 (46 kb)	CPS_MEAN	-0.029737	0.0225955	0.724935	0.00135447	FALSE	0.813038	1277	C	T	0.495037	0.495037	0	0.909
rs72627509:57839051:C:G	rs72627509:57839051:C:G	4	57839051	CAD	Nelson_2017	1	0	G-G/C-C	rs72627509:57839051:C:G	4q12	rs72627509:57839051:C:G	1	TRUE	NOA1 (0 kb, intron/Intron/MODIFIER); POLR2B (4.8 kb, near_gene/Upstream gene/MODIFIER); RNU6-998P (30 kb); REST (37 kb)	CPS_MEAN	-0.0373057	0.0283768	0.723855	0.00135159	FALSE	0.813038	1277	G	C	0.193436	0.193436	0	0.986
rs11556924:129663496:C:T	rs11556924:129663496:C:T	7	129663496	CAD	Nelson_2017	1	0	T-T/C-C	rs11556924:129663496:C:T	7q32.2	rs11556924:129663496:C:T	1	TRUE	ZC3HC1 (0 kb, exon/Missense/MODERATE | 3'utr/3 prime UTR/MODIFIER | nc-exon/Non coding transcript exon/MODIFIER | intron/NMD transcript/MODIFIER | intron/Intron/MODIFIER | nc-RNA/Non coding transcript/MODIFIER | near_gene/Downstream gene/MODIFIER); RP11-306G20.1 (0 kb, intron/Intron/MODIFIER | nc-RNA/Non coding transcript/MODIFIER); RNA5SP245 (3.6 kb, near_gene/Upstream gene/MODIFIER); KLHDC10 (4…	CPA_MAX	0.0364404	0.0279337	0.716046	0.00133088	FALSE	0.814375	1277	T	C	0.39001	0.39001	0	0.902
rs112635299:94838142:G:T	rs112635299:94838142:G:T	14	94838142	CAD	vdHarst_2018	1	0	T-T/G-G	rs112635299:94838142:G:T	14q32.13	rs112635299:94838142:G:T	1	TRUE	SERPINA1 (4.9 kb, near_gene/Downstream gene/MODIFIER); SERPINA2P (5.1 kb); SERPINA6 (48 kb); SERPINA11 (71 kb)	CPS_MEAN	-0.137633	0.105668	0.714485	0.00132675	FALSE	0.814375	1277	T	G	0.0112404	0.0112404	0	0.962
rs699:230845794:A:G	rs699:230845794:A:G	1	230845794	CAD	vdHarst_2018	1	0	G-G/A-A	rs699:230845794:A:G	1q42.2	rs699:230845794:A:G	1	TRUE	AGT (0 kb, exon/Missense/MODERATE | exon/Coding sequence/MODIFIER); RP11-99J16__A.2 (0.65 kb, near_gene/Downstream gene/MODIFIER); COG2 (16 kb); RN7SL467P (20 kb); CAPN9 (37 kb)	CPA_MEAN	-0.026661	0.0205943	0.708411	0.00131068	FALSE	0.818058	1277	G	A	0.454581	0.454581	2	1
rs3130683:31888367:C:T	rs3130683:31888367:C:T	6	31888367	CAD	Nelson_2017	1	0	C-C/T-T	rs3130683:31888367:C:T	6p21.33	rs3130683:31888367:C:T	1	TRUE	C2 (0 kb, intron/NMD transcript/MODIFIER | intron/Intron/MODIFIER); CFB (7.1 kb); ZBTB12 (19 kb); EHMT2 (23 kb); NELFE (31 kb); MIR1236 (36 kb); EHMT2-AS1 (37 kb); SKIV2L (38 kb); SLC44A4 (42 kb); DXO (49 kb)	CPS_MEAN	-0.0384841	0.0301533	0.694459	0.00127394	FALSE	0.818058	1277	C	T	0.139235	0.139235	0	0.982
rs17678683:145286559:T:G	rs17678683:145286559:T:G	2	145286559	CAD	Nelson_2017	1	0	G-G/T-T	rs17678683:145286559:T:G	2q22.3	rs17678683:145286559:T:G	1	TRUE	ZEB2 (4.4 kb, near_gene/Upstream gene/MODIFIER); ZEB2-AS1 (7.5 kb); TEX41 (140 kb); GTDC1 (200 kb)	CPA_MEAN	0.041875	0.0328372	0.693661	0.00127184	FALSE	0.818058	1277	G	T	0.106762	0.106762	0	0.976
rs56015508:39152041:C:A	rs56015508:39152041:C:A	6	39152041	CAD	Nelson_2017	1	0	A-A/C-C	rs56015508:39152041:C:A	6p21.2	rs56015508:39152041:C:A	1	TRUE	KCNK5 (4.7 kb, near_gene/Downstream gene/MODIFIER); SAYSD1 (69 kb); ANKRD18EP (71 kb); GLP1R (97 kb)	CPA_MEAN	0.0305843	0.023996	0.693148	0.0012705	FALSE	0.818058	1277	A	C	0.232384	0.232384	0	0.994
rs11723436:120901336:A:G	rs11723436:120901336:A:G	4	120901336	CAD	Verweij_2017	1	0	G-G/A-A	rs11723436:120901336:A:G	4q27	rs7678555:120909501:A:C	0.889661	FALSE	MAD2L1 (75 kb); LTV1P1 (110 kb)	CPA_MEAN	-0.0276424	0.0220127	0.67894	0.00123333	FALSE	0.818058	1277	G	A	0.310317	0.310317	0	0.989
rs10840293:9751196:G:A	rs10840293:9751196:G:A	11	9751196	CAD	Nelson_2017	1	0	G-G/A-A	rs10840293:9751196:G:A	11p15.4	rs10840293:9751196:G:A	1	TRUE	SWAP70 (0 kb, intron/NMD transcript/MODIFIER | intron/Intron/MODIFIER | nc-RNA/Non coding transcript/MODIFIER | near_gene/Downstream gene/MODIFIER); SBF2-AS1 (29 kb); RN7SKP50 (48 kb); SBF2 (49 kb)	CPS_MEAN	0.0270862	0.0217618	0.670637	0.00121168	FALSE	0.818058	1277	G	A	0.427884	0.427884	0	0.968
rs2972146:227100698:G:T	rs2972146:227100698:G:T	2	227100698	CAD	Klarin_2017	1	0	G-G/T-T	rs2972146:227100698:G:T	2q36.3	rs2972146:227100698:G:T	1	TRUE		CPS_SUM	-0.0478227	0.0389568	0.657913	0.00117869	FALSE	0.818058	1277	G	T	0.396558	0.396558	0	0.988
rs142695226:124475201:T:G	rs142695226:124475201:T:G	3	124475201	CAD	Verweij_2017	1	0	G-G/T-T	rs142695226:124475201:T:G	3q21.2	rs142695226:124475201:T:G	1	TRUE	ITGB5 (5.6 kb); UMPS (11 kb); MIR544B (24 kb); ITGB5-AS1 (25 kb); KALRN (30 kb)	CPA_SUM	-0.0680181	0.0558345	0.650975	0.00116078	FALSE	0.818058	1277	G	T	0.107288	0.107288	0	0.974
rs1892094:169094459:C:T	rs1892094:169094459:C:T	1	169094459	CAD	Howson_2017	1	0	C-C/T-T	rs1892094:169094459:C:T	1q24.2	rs1892094:169094459:C:T	1	TRUE	ATP1B1 (0 kb, intron/Intron/MODIFIER); NME7 (7.3 kb); LINC00970 (38 kb); RNA5SP66 (58 kb)	CPS_SUM	0.0435492	0.0359002	0.647179	0.001151	FALSE	0.818058	1277	C	T	0.497793	0.497793	0	0.991
rs11170820:54513915:C:G	rs11170820:54513915:C:G	12	54513915	CAD	Verweij_2017	1	0	G-G/C-C	rs11170820:54513915:C:G	12q13.13	rs11170820:54513915:C:G	1	TRUE	RP11-834C11.3 (0 kb, nc-exon/Non coding transcript exon/MODIFIER | nc-RNA/Non coding transcript/MODIFIER); RP11-834C11.5 (0 kb, intron/Intron/MODIFIER | nc-RNA/Non coding transcript/MODIFIER | near_gene/Downstream gene/MODIFIER); SMUG1 (45 kb); HOXC4 (64 kb)	CPA_MAX	0.0693425	0.0575756	0.640791	0.00113459	FALSE	0.818058	1277	G	C	0.0586015	0.0586015	0	0.886
rs7696431:169687725:T:G	rs7696431:169687725:T:G	4	169687725	CAD	vdHarst_2018	1	0	G-G/T-T	rs7696431:169687725:T:G	4q32.3	rs7696431:169687725:T:G	1	TRUE	PALLD (0 kb, intron/Intron/MODIFIER); RPL9P16 (10 kb); RNU6-1336P (80 kb); CBR4 (97 kb)	CPS_MEAN	-0.0257275	0.0217153	0.626476	0.00109798	FALSE	0.818058	1277	G	T	0.462139	0.462139	0	0.989
rs12801636:65391317:G:A	rs12801636:65391317:G:A	11	65391317	CAD	Howson_2017	1	0	A-A/G-G	rs12801636:65391317:G:A	11q13.1	rs12801636:65391317:G:A	1	TRUE	PCNXL3 (0 kb, intron/Intron/MODIFIER | near_gene/Upstream gene/MODIFIER | near_gene/Downstream gene/MODIFIER); MAP3K11 (8.5 kb); MIR4690 (12 kb); SIPA1 (14 kb); MIR4489 (25 kb); KCNK7 (28 kb); RELA (30 kb); EHBP1L1 (31 kb); FAM89B (50 kb); SSSCA1 (50 kb)	CPA_SUM	0.0514949	0.0434702	0.62636	0.00109768	FALSE	0.818058	1277	A	G	0.209337	0.209337	0	0.916
rs13723:27941886:A:G	rs13723:27941886:A:G	17	27941886	CAD	vdHarst_2018	1	0	A-A/G-G	rs13723:27941886:A:G	17q11.2	rs13723:27941886:A:G	1	TRUE	CORO6 (0 kb, 3'utr/3 prime UTR/MODIFIER | nc-exon/Non coding transcript exon/MODIFIER | nc-RNA/Non coding transcript/MODIFIER | near_gene/Downstream gene/MODIFIER); RP11-68I3.2 (0 kb, intron/Intron/MODIFIER | nc-RNA/Non coding transcript/MODIFIER); ANKRD13B (0.11 kb, near_gene/Downstream gene/MODIFIER); SSH2 (11 kb); GIT1 (21 kb); RNU6-920P (27 kb); TP53I13 (42 kb); ABHD15 (48 kb)	CPA_MAX	0.0309178	0.0262085	0.622792	0.0010886	FALSE	0.818058	1277	G	A	0.497756	0.497756	0	0.951
rs10093110:106565414:G:A	rs10093110:106565414:G:A	8	106565414	CAD	vdHarst_2018	1	0	A-A/G-G	rs10093110:106565414:G:A	8q23.1	rs10093110:106565414:G:A	1	TRUE	ZFPM2 (0 kb, intron/Intron/MODIFIER | nc-RNA/Non coding transcript/MODIFIER)	CPS_MAX	-0.031257	0.0267518	0.614642	0.00106791	FALSE	0.818058	1277	A	G	0.39477	0.39477	0	0.992
rs7947761:100624599:A:G	rs7947761:100624599:A:G	11	100624599	CAD	vdHarst_2018	1	0	G-G/A-A	rs7947761:100624599:A:G	11q22.1	rs7947761:100624599:A:G	1	TRUE	ARHGAP42 (0 kb, intron/Intron/MODIFIER | nc-RNA/Non coding transcript/MODIFIER); RN7SKP115 (86 kb); RN7SL222P (110 kb); TMEM133 (240 kb)	CPS_MEAN	-0.0280704	0.0240898	0.612363	0.00106213	FALSE	0.81889	1277	G	A	0.27112	0.27112	0	0.994
rs885150:124420173:T:C	rs885150:124420173:T:C	9	124420173	CAD	vdHarst_2018	1	0	C-C/T-T	rs885150:124420173:T:C	9q33.2	rs885150:124420173:T:C	1	TRUE	DAB2IP (0 kb, intron/Intron/MODIFIER | nc-RNA/Non coding transcript/MODIFIER); HMGB1P37 (140 kb); GGTA1P (160 kb); RN7SL187P (160 kb)	CPA_MAX	-0.0326336	0.0290215	0.58331	0.000989167	FALSE	0.831053	1277	C	T	0.278542	0.278542	0	0.978
rs61776719:38461319:C:A	rs61776719:38461319:C:A	1	38461319	CAD	vdHarst_2018	1	0	C-C/A-A	rs61776719:38461319:C:A	1p34.3	rs61776719:38461319:C:A	1	TRUE	FHL3 (1.1 kb, near_gene/Downstream gene/MODIFIER); RNU6-510P (4.1 kb, near_gene/Downstream gene/MODIFIER); SF3A3 (4.7 kb, near_gene/Upstream gene/MODIFIER); UTP11L (14 kb); POU3F1 (48 kb); INPP5B (49 kb)	CPS_MEAN	-0.0272001	0.0242269	0.582083	0.000986111	FALSE	0.831053	1277	C	A	0.445621	0.445621	0	0.819
rs3936511:55860781:A:G	rs3936511:55860781:A:G	5	55860781	CAD	vdHarst_2018	1	0	G-G/A-A	rs3936511:55860781:A:G	5q11.2	rs3936511:55860781:A:G	1	TRUE	AC022431.2 (0 kb, intron/Intron/MODIFIER); HMGN1P17 (180 kb)	CPS_SUM	-0.0523392	0.046664	0.581308	0.000984174	FALSE	0.831053	1277	G	A	0.184199	0.184199	0	0.996
rs11838267:7175872:T:C	rs11838267:7175872:T:C	12	7175872	CAD	vdHarst_2018	1	0	C-C/T-T	rs11838267:7175872:T:C	12p13.31	rs11838267:7175872:T:C	1	TRUE	C1S (0 kb, intron/NMD transcript/MODIFIER | intron/Intron/MODIFIER | nc-RNA/Non coding transcript/MODIFIER | near_gene/Downstream gene/MODIFIER); C1R (12 kb); LPCAT3 (50 kb); C1RL (66 kb)	CPS_SUM	-0.0590393	0.0527477	0.57966	0.000980073	FALSE	0.831053	1277	C	T	0.13774	0.13774	0	0.998
rs9897596:17593453:T:C	rs9897596:17593453:T:C	17	17593453	CAD	Nelson_2017	1	0	C-C/T-T	rs9897596:17593453:T:C	17p11.2	rs9897596:17593453:T:C	1	TRUE	RAI1 (0 kb, intron/Intron/MODIFIER); SMCR2 (12 kb); RAI1-AS1 (69 kb); SMCR5 (87 kb)	CPS_MEAN	0.0239232	0.0214202	0.577957	0.000975835	FALSE	0.831053	1277	C	T	0.501314	0.498686	0	0.98
rs1050362:72130815:C:A	rs1050362:72130815:C:A	16	72130815	CAD	Howson_2017	1	0	A-A/C-C	rs1050362:72130815:C:A	16q22.2	rs1050362:72130815:C:A	1	TRUE	DHX38 (0 kb, exon/Synonymous/LOW | intron/NMD transcript/MODIFIER | intron/Intron/MODIFIER | near_gene/Upstream gene/MODIFIER | near_gene/Downstream gene/MODIFIER); TXNL4B (2.5 kb, near_gene/Upstream gene/MODIFIER); PMFBP1 (15 kb); HPR (20 kb); HP (36 kb)	CPS_MEAN	-0.0253223	0.0226881	0.577431	0.000974531	FALSE	0.831053	1277	A	C	0.351893	0.351893	0	0.998
rs260020:57714025:C:T	rs260020:57714025:C:T	20	57714025	CAD	vdHarst_2018	1	0	T-T/C-C	rs260020:57714025:C:T	20q13.32	rs260020:57714025:C:T	1	TRUE	MRPS16P2 (25 kb); ZNF831 (52 kb); SLMO2 (96 kb); ATP5E (110 kb)	CPS_SUM	-0.0580129	0.0522278	0.573687	0.00096524	FALSE	0.831053	1277	T	C	0.146316	0.146316	0	0.982
rs3832966:75614504:A:ACCCG	rs3832966:75614504:A:ACCCG	14	75614504	CAD	Verweij_2017	1	0	A-A/ACCCG-ACCCG	rs3832966:75614504:A:ACCCG	14q24.3	rs3832966:75614504:A:ACCCG	1	TRUE	TMED10 (0 kb, intron/NMD transcript/MODIFIER | intron/Intron/MODIFIER | nc-RNA/Non coding transcript/MODIFIER | near_gene/Upstream gene/MODIFIER); NEK9 (20 kb); HIF1AP1 (31 kb); RNU4ATAC14P (54 kb)	CPS_MEAN	-0.0243159	0.0220596	0.567757	0.000950564	FALSE	0.831053	1277	ACCCG	A	0.496538	0.496538	0	0.996
rs10512861:132257961:G:T	rs10512861:132257961:G:T	3	132257961	CAD	vdHarst_2018	1	0	T-T/G-G	rs10512861:132257961:G:T	3q22.1	rs10512861:132257961:G:T	1	TRUE	DNAJC13 (0.085 kb, near_gene/Downstream gene/MODIFIER); ACAD11 (19 kb); NPHP3 (19 kb); ACKR4 (58 kb)	CPS_MEAN	0.0331185	0.030116	0.565955	0.000946117	FALSE	0.831053	1277	T	G	0.144847	0.144847	0	0.999
rs7568458:85788175:T:A	rs7568458:85788175:T:A	2	85788175	CAD	Nelson_2017	1	0	A-A/T-T	rs7568458:85788175:T:A	2p11.2	rs7568458:85788175:T:A	1	TRUE	GGCX (0 kb, intron/NMD transcript/MODIFIER | intron/Intron/MODIFIER | nc-RNA/Non coding transcript/MODIFIER); VAMP8 (0.51 kb, near_gene/Upstream gene/MODIFIER); RN7SL126P (6.6 kb); MAT2A (16 kb); VAMP5 (23 kb); RN7SL830P (28 kb); RNF181 (35 kb); TMEM150A (37 kb); USP39 (42 kb); C2orf68 (46 kb)	CPA_SUM	-0.0361385	0.0336643	0.547829	0.000901609	FALSE	0.83358	1277	A	T	0.466102	0.466102	0	0.987
rs8108632:41854534:T:A	rs8108632:41854534:T:A	19	41854534	CAD	Verweij_2017	1	0	T-T/A-A	rs8108632:41854534:T:A	19q13.2	rs8108632:41854534:T:A	1	TRUE	TGFB1 (0 kb, intron/Intron/MODIFIER | near_gene/Upstream gene/MODIFIER); CTC-435M10.3 (2.2 kb, near_gene/Upstream gene/MODIFIER); TMEM91 (2.3 kb, near_gene/Upstream gene/MODIFIER); B9D2 (5.8 kb); CCDC97 (24 kb); BCKDHA (30 kb); EXOSC5 (38 kb); HNRNPUL1 (41 kb)	CPA_MEAN	0.022271	0.0210417	0.537503	0.000876488	FALSE	0.83358	1277	T	A	0.429158	0.429158	0	0.914
rs2107595:19049388:G:A	rs2107595:19049388:G:A	7	19049388	CAD	Nelson_2017	1	0	A-A/G-G	rs2107595:19049388:G:A	7p21.1	rs2107595:19049388:G:A	1	TRUE	HDAC9 (7.3 kb); TWIST1 (11 kb); NPM1P13 (60 kb); FERD3L (140 kb)	CPA_MEAN	-0.0287612	0.0275748	0.527045	0.000851194	FALSE	0.83358	1277	A	G	0.168274	0.168274	0	0.99
rs11677932:238223955:G:A	rs11677932:238223955:G:A	2	238223955	CAD	vdHarst_2018	1	0	A-A/G-G	rs11677932:238223955:G:A	2q37.3	rs11677932:238223955:G:A	1	TRUE	COL6A3 (8.7 kb); MLPH (170 kb); COPS8 (210 kb); RNU6-1140P (250 kb)	CPS_SUM	0.0401882	0.038931	0.519805	0.000833783	FALSE	0.83358	1277	A	G	0.318083	0.318083	0	0.997
rs11601507:5701074:C:A	rs11601507:5701074:C:A	11	5701074	CAD	vdHarst_2018	1	0	A-A/C-C	rs11601507:5701074:C:A	11p15.4	rs11601507:5701074:C:A	1	TRUE	TRIM5 (0 kb, exon/Missense/MODERATE | nc-exon/Non coding transcript exon/MODIFIER | intron/NMD transcript/MODIFIER | nc-RNA/Non coding transcript/MODIFIER | near_gene/Downstream gene/MODIFIER | near_gene/Upstream gene/MODIFIER); TRIM22 (9.8 kb); HBG2 (34 kb); TRIM6-TRIM34 (35 kb); TRIM34 (35 kb); OR52U1P (39 kb); OR52P1P (47 kb)	CPS_MEAN	0.0413492	0.040348	0.514781	0.000821755	FALSE	0.83358	1277	A	C	0.0852075	0.0852075	0	0.918
rs11057830:125307053:G:A	rs11057830:125307053:G:A	12	125307053	CAD	Nelson_2017	1	0	A-A/G-G	rs11057830:125307053:G:A	12q24.31	rs11057830:125307053:G:A	1	TRUE	SCARB1 (0 kb, intron/Intron/MODIFIER | nc-RNA/Non coding transcript/MODIFIER | near_gene/Upstream gene/MODIFIER); RNU6-927P (79 kb); UBC (89 kb); MIR5188 (93 kb)	CPA_MEAN	0.0281442	0.0281157	0.498927	0.000784059	FALSE	0.843018	1277	A	G	0.15972	0.15972	0	0.96
rs11617955:110818102:T:A	rs11617955:110818102:T:A	13	110818102	CAD	Nelson_2017	1	0	A-A/T-T	rs11617955:110818102:T:A	13q34	rs11617955:110818102:T:A	1	TRUE	COL4A1 (0 kb, intron/Intron/MODIFIER | near_gene/Upstream gene/MODIFIER); RN7SL783P (68 kb); LINC00396 (110 kb); COL4A2 (140 kb)	CPS_MEAN	0.0350792	0.0353545	0.493115	0.000770343	FALSE	0.847335	1277	A	T	0.109425	0.109425	0	0.92
rs73015714:17855763:C:G	rs73015714:17855763:C:G	19	17855763	CAD	vdHarst_2018	1	0	G-G/C-C	rs73015714:17855763:C:G	19p13.11	rs73015714:17855763:C:G	1	TRUE	FCHO1 (2.8 kb, near_gene/Upstream gene/MODIFIER); MAP1S (10 kb); B3GNT3 (50 kb); UNC13A (56 kb)	CPA_MEAN	0.0258085	0.0260648	0.491764	0.000767172	FALSE	0.847646	1277	G	C	0.19636	0.19636	0	0.967
rs17080091:150997401:C:T	rs17080091:150997401:C:T	6	150997401	CAD	vdHarst_2018	1	0	T-T/C-C	rs17080091:150997401:C:T	6q25.1	rs17080091:150997401:C:T	1	TRUE	PLEKHG1 (0 kb, intron/Intron/MODIFIER); PDCL3P5 (150 kb); MTHFD1L (190 kb)	CPA_MAX	0.0530191	0.0537028	0.48986	0.000762691	FALSE	0.849044	1277	T	C	0.0599135	0.0599135	0	0.983
rs1870634:44480811:T:G	rs1870634:44480811:T:G	10	44480811	CAD	Nelson_2017	1	0	T-T/G-G	rs1870634:44480811:T:G	10q11.21	rs1870634:44480811:T:G	1	TRUE	LINC00841 (41 kb); LINC00840 (90 kb); LINC00619 (130 kb); HNRNPA3P1 (190 kb)	CPS_MAX	0.0269989	0.0276936	0.481765	0.000743737	FALSE	0.853236	1277	T	G	0.318654	0.318654	0	0.998
rs2246942:91004886:A:G	rs2246942:91004886:A:G	10	91004886	CAD	Nelson_2017	1	0	G-G/A-A	rs2246942:91004886:A:G	10q23.31	rs2246942:91004886:A:G	1	TRUE	LIPA (0 kb, intron/Intron/MODIFIER); CH25H (38 kb); IFIT2 (57 kb); IFIT3 (83 kb)	CPS_MEAN	-0.0232756	0.023893	0.481273	0.000742586	FALSE	0.853236	1277	G	A	0.32371	0.32371	0	0.974
rs77335401:131759825:T:C	rs77335401:131759825:T:C	5	131759825	CAD	Nelson_2017	1	0	C-C/T-T	rs77335401:131759825:T:C	5q31.1	rs77335401:131759825:T:C	1	TRUE	C5orf56 (0 kb, intron/Intron/MODIFIER | nc-RNA/Non coding transcript/MODIFIER); AC116366.5 (0 kb, intron/Intron/MODIFIER | nc-RNA/Non coding transcript/MODIFIER | near_gene/Downstream gene/MODIFIER); SLC22A5 (29 kb); IRF1 (57 kb)	CPS_MAX	0.0402527	0.0425568	0.462938	0.000700095	FALSE	0.853236	1277	C	T	0.108045	0.108045	0	0.974
rs6997340:18286997:T:C	rs6997340:18286997:T:C	8	18286997	CAD	vdHarst_2018	1	0	T-T/C-C	rs6997340:18286997:T:C	8p22	rs6997340:18286997:T:C	1	TRUE	NAT2 (28 kb); NATP (58 kb); PSD3 (98 kb); NAT1 (210 kb)	CPA_MEAN	0.0212788	0.0229879	0.450015	0.000670523	FALSE	0.853236	1277	T	C	0.286931	0.286931	0	0.968
rs7164479:79123054:C:T	rs7164479:79123054:C:T	15	79123054	CAD	Nelson_2017	1	0	C-C/T-T	rs7164479:79123054:C:T	15q25.1	rs7164479:79123054:C:T	1	TRUE	MORF4L1 (0 kb, intron/Intron/MODIFIER); ADAMTS7 (19 kb); RPL21P116 (33 kb); RNU6-415P (68 kb)	CPA_MAX	-0.0241284	0.026743	0.435211	0.000637044	FALSE	0.853236	1277	C	T	0.414438	0.414438	0	0.92
rs7306455:95355541:G:A	rs7306455:95355541:G:A	12	95355541	CAD	vdHarst_2018	1	0	A-A/G-G	rs7306455:95355541:G:A	12q22	rs7306455:95355541:G:A	1	TRUE	NDUFA12 (0 kb, intron/NMD transcript/MODIFIER | intron/Intron/MODIFIER); NR2C1 (58 kb); FGD6 (110 kb); KRT19P2 (130 kb)	CPS_SUM	-0.0557642	0.0626123	0.427944	0.00062077	FALSE	0.853236	1277	A	G	0.0941009	0.0941009	0	0.973
rs35541991:22583856:CA:C	rs35541991:22583856:CA:C	6	22583856	CAD	Verweij_2017	1	0	C-C/CA-CA	rs35541991:22583856:CA:C	6p22.3	rs35541991:22583856:CA:C	1	TRUE	HDGFL1 (12 kb)	CPA_MAX	0.0241889	0.0271755	0.427614	0.000620036	FALSE	0.853236	1277	C	CA	0.330846	0.330846	0	1
rs60154123:210468999:C:T	rs60154123:210468999:C:T	1	210468999	CAD	vdHarst_2018	1	0	T-T/C-C	rs60154123:210468999:C:T	1q32.2	rs60154123:210468999:C:T	1	TRUE	ST13P19 (28 kb); HHAT (33 kb); SERTAD4 (49 kb); SERTAD4-AS1 (62 kb)	CPS_MEAN	0.0281028	0.0316069	0.427015	0.000618694	FALSE	0.853236	1277	T	C	0.132135	0.132135	0	0.996
rs10857147:81181072:A:T	rs10857147:81181072:A:T	4	81181072	CAD	Verweij_2017	1	0	T-T/A-A	rs10857147:81181072:A:T	4q21.21	rs10857147:81181072:A:T	1	TRUE	FGF5 (6.7 kb); PRDM8 (56 kb); C4orf22 (76 kb); ANTXR2 (130 kb)	CPS_SUM	-0.0345656	0.0390474	0.424577	0.000613263	FALSE	0.853236	1277	T	A	0.309593	0.309593	0	0.978
rs16986953:19942473:G:A	rs16986953:19942473:G:A	2	19942473	CAD	Nelson_2017	1	0	A-A/G-G	rs16986953:19942473:G:A	2p24.1	rs16986953:19942473:G:A	1	TRUE	CISD1P1 (84 kb); LINC00954 (130 kb); TTC32 (150 kb); WDR35 (170 kb)	CPS_MEAN	0.036308	0.0415452	0.417576	0.00059774	FALSE	0.853236	1277	A	G	0.0712682	0.0712682	0	0.979
rs6102343:39924279:G:A	rs6102343:39924279:G:A	20	39924279	CAD	vdHarst_2018	1	0	A-A/G-G	rs6102343:39924279:G:A	20q12	rs6102343:39924279:G:A	1	TRUE	ZHX3 (0 kb, intron/NMD transcript/MODIFIER | intron/Intron/MODIFIER | nc-RNA/Non coding transcript/MODIFIER); RN7SL615P (5.1 kb); LPIN3 (45 kb); EMILIN3 (64 kb)	CPS_MAX	0.0271003	0.0310584	0.416723	0.000595855	FALSE	0.853236	1277	A	G	0.228369	0.228369	0	0.998
rs2083460:89574484:T:C	rs2083460:89574484:T:C	15	89574484	CAD	Nelson_2017	1	0	C-C/T-T	rs2083460:89574484:T:C	15q26.1	rs2083460:89574484:T:C	1	TRUE	ABHD2 (56 kb); KRT18P47 (70 kb); RNU7-195P (90 kb); HMGB1P8 (100 kb)	CPS_MAX	-0.0410932	0.0471831	0.415719	0.000593633	FALSE	0.853236	1277	C	T	0.0823032	0.0823032	0	0.992
rs17608766:45013271:T:C	rs17608766:45013271:T:C	17	45013271	CAD	Howson_2017	1	0	C-C/T-T	rs17608766:45013271:T:C	17q21.32	rs17608766:45013271:T:C	1	TRUE	GOSR2 (0 kb, 3'utr/3 prime UTR/MODIFIER | intron/Intron/MODIFIER | near_gene/Downstream gene/MODIFIER | near_gene/Upstream gene/MODIFIER); RP11-156P1.2 (0 kb, intron/NMD transcript/MODIFIER | intron/Intron/MODIFIER); RNU6ATAC3P (15 kb); MIR5089 (37 kb); RPRML (42 kb); LRRC37A17P (43 kb); WNT9B (49 kb)	CPS_SUM	0.0496204	0.0573601	0.412105	0.000585673	FALSE	0.8564	1277	C	T	0.117071	0.117071	2	1
rs2681472:90008959:A:G	rs2681472:90008959:A:G	12	90008959	CAD	Nelson_2017	1	0	G-G/A-A	rs2681472:90008959:A:G	12q21.33	rs2681472:90008959:A:G	1	TRUE	ATP2B1 (0 kb, intron/Intron/MODIFIER | near_gene/Upstream gene/MODIFIER); GALNT4 (89 kb); POC1B-GALNT4 (89 kb); POC1B (89 kb)	CPS_MEAN	0.0259203	0.0305477	0.401967	0.000563491	FALSE	0.859689	1277	G	A	0.151969	0.151969	0	0.995
rs11509880:12261911:G:A	rs11509880:12261911:G:A	7	12261911	CAD	vdHarst_2018	1	0	A-A/G-G	rs11509880:12261911:G:A	7p21.3	rs11509880:12261911:G:A	1	TRUE	TMEM106B (0 kb, intron/NMD transcript/MODIFIER | intron/Intron/MODIFIER); VWDE (110 kb)	CPS_MEAN	-0.0192496	0.0228957	0.397241	0.000553228	FALSE	0.859689	1277	A	G	0.317252	0.317252	0	0.998
rs964184:116648917:G:C	rs964184:116648917:G:C	11	116648917	CAD	Nelson_2017	1	0	G-G/C-C	rs964184:116648917:G:C	11q23.3	rs964184:116648917:G:C	1	TRUE	ZNF259 (0 kb, 3'utr/3 prime UTR/MODIFIER | near_gene/Downstream gene/MODIFIER); AP006216.11 (2.3 kb, near_gene/Upstream gene/MODIFIER); AP006216.10 (4 kb, near_gene/Downstream gene/MODIFIER); BUD13 (5.2 kb); APOA5 (11 kb); APOA4 (43 kb)	CPS_MEAN	-0.0260833	0.0312623	0.393353	0.000544823	FALSE	0.859689	1277	G	C	0.144479	0.144479	2	1
rs742115:11327021:C:T	rs742115:11327021:C:T	6	11327021	CAD	Nelson_2017	1	0	C-C/T-T	rs742115:11327021:C:T	6p24.2	rs742115:11327021:C:T	1	TRUE	NEDD9 (0 kb, intron/NMD transcript/MODIFIER | intron/Intron/MODIFIER | nc-RNA/Non coding transcript/MODIFIER | near_gene/Downstream gene/MODIFIER); RNU1-64P (180 kb); PRKRIRP5 (190 kb); SMIM13 (190 kb)	CPS_MEAN	0.0175908	0.0216062	0.381214	0.000518798	FALSE	0.859689	1277	C	T	0.47554	0.47554	0	0.943
rs1508798:9556694:T:C	rs1508798:9556694:T:C	5	9556694	CAD	vdHarst_2018	1	0	C-C/T-T	rs1508798:9556694:T:C	5p15.31	rs1508798:9556694:T:C	1	TRUE	SNHG18 (6 kb); SNORD123 (7.7 kb); SEMA5A (11 kb); TAS2R1 (72 kb)	CPA_MAX	-0.0258162	0.0319437	0.377641	0.000511212	FALSE	0.859774	1277	C	T	0.201253	0.201253	2	1
rs4918072:105693644:G:A	rs4918072:105693644:G:A	10	105693644	CAD	vdHarst_2018	1	0	A-A/G-G	rs4918072:105693644:G:A	10q24.33	rs4918072:105693644:G:A	1	TRUE	OBFC1 (16 kb); SLK (33 kb); RN7SL524P (41 kb); SH3PXD2A (78 kb)	CPA_SUM	-0.0302797	0.0382677	0.367604	0.000490044	FALSE	0.865026	1277	A	G	0.264554	0.264554	0	0.985
rs246600:142516897:C:T	rs246600:142516897:C:T	5	142516897	CAD	Howson_2017	1	0	T-T/C-C	rs246600:142516897:C:T	5q31.3	rs246600:142516897:C:T	1	TRUE	ARHGAP26 (0 kb, intron/NMD transcript/MODIFIER | intron/Intron/MODIFIER | nc-RNA/Non coding transcript/MODIFIER); ARHGAP26-IT1 (55 kb); NR3C1 (140 kb); RPL7P21 (200 kb)	CPA_MAX	-0.0197906	0.0255111	0.358495	0.000471047	FALSE	0.874056	1277	T	C	0.492593	0.492593	0	0.992
rs975722:117332914:A:G	rs975722:117332914:A:G	7	117332914	CAD	vdHarst_2018	1	0	G-G/A-A	rs975722:117332914:A:G	7q31.2	rs975722:117332914:A:G	1	TRUE	CFTR (0 kb, intron/Intron/MODIFIER | nc-RNA/Non coding transcript/MODIFIER); CTTNBP2 (18 kb)	CPS_SUM	0.0283508	0.0371588	0.351029	0.000455636	FALSE	0.878441	1277	G	A	0.408542	0.408542	0	0.994
rs6700559:200646073:C:T	rs6700559:200646073:C:T	1	200646073	CAD	Howson_2017	1	0	T-T/C-C	rs6700559:200646073:C:T	1q32.1	rs6700559:200646073:C:T	1	TRUE	RP11-92G12.3 (0 kb, intron/Intron/MODIFIER | nc-RNA/Non coding transcript/MODIFIER); DDX59 (7 kb); KIF14 (56 kb); CAMSAP2 (63 kb)	CPS_SUM	-0.0274105	0.0362392	0.347208	0.000447807	FALSE	0.880425	1277	T	C	0.459064	0.459064	0	0.999
rs2244608:121416988:A:G	rs2244608:121416988:A:G	12	121416988	CAD	Verweij_2017	1	0	G-G/A-A	rs2244608:121416988:A:G	12q24.31	rs2258287:121454313:C:A	0.637526	FALSE	HNF1A (0 kb, intron/NMD transcript/MODIFIER | intron/Intron/MODIFIER); HNF1A-AS1 (0 kb, intron/Intron/MODIFIER | nc-RNA/Non coding transcript/MODIFIER); C12orf43 (23 kb); OASL (41 kb)	CPS_SUM	0.028738	0.0381711	0.345183	0.00044367	FALSE	0.880425	1277	G	A	0.340661	0.340661	0	0.97
rs7633770:46688562:G:A	rs7633770:46688562:G:A	3	46688562	CAD	vdHarst_2018	1	0	A-A/G-G	rs7633770:46688562:G:A	3p21.31	rs7633770:46688562:G:A	1	TRUE	SNORD77 (3.4 kb, near_gene/Upstream gene/MODIFIER); TDGF1 (21 kb); ALS2CL (22 kb); TMIE (54 kb)	CPA_MEAN	-0.015641	0.0208694	0.343218	0.00043967	FALSE	0.880425	1277	A	G	0.420684	0.420684	0	0.987
rs11057401:124427306:T:A	rs11057401:124427306:T:A	12	124427306	CAD	Klarin_2017	1	0	A-A/T-T	rs11057401:124427306:T:A	12q24.31	rs11057401:124427306:T:A	1	TRUE	CCDC92 (0 kb, exon/Missense/MODERATE | nc-exon/Non coding transcript exon/MODIFIER | nc-RNA/Non coding transcript/MODIFIER | near_gene/Downstream gene/MODIFIER); DNAH10 (6.6 kb); DNAH10OS (7.8 kb); ZNF664 (29 kb); FAM101A (30 kb)	CPA_SUM	0.027639	0.0379729	0.330839	0.000414692	FALSE	0.883544	1277	A	T	0.294642	0.294642	0	0.995
rs201267813:10284499:G:GA	rs201267813:10284499:G:GA	11	10284499	CAD	Nelson_2017	1	0	GA-GA/G-G	rs201267813:10284499:G:GA	11p15.4	rs201267813:10284499:G:GA	1	TRUE	SBF2 (0 kb, intron/Intron/MODIFIER); ADM (42 kb); AMPD3 (45 kb); RNU6ATAC33P (140 kb)	CPS_SUM	-0.0507888	0.0699011	0.330111	0.000413235	FALSE	0.883544	1277	GA	G	0.0706101	0.0706101	0	0.994
rs748431:14928077:G:T	rs748431:14928077:G:T	3	14928077	CAD	Klarin_2017	1	0	G-G/T-T	rs748431:14928077:G:T	3p25.1	rs748431:14928077:G:T	1	TRUE	FGD5 (0 kb, intron/Intron/MODIFIER | nc-RNA/Non coding transcript/MODIFIER); FGD5-AS1 (34 kb); NR2C2 (61 kb); C3orf20 (110 kb)	CPS_MAX	0.0200404	0.0275979	0.329869	0.000412753	FALSE	0.883544	1277	G	T	0.353075	0.353075	0	0.985
rs9349379:12903957:A:G	rs9349379:12903957:A:G	6	12903957	CAD	Nelson_2017	1	0	G-G/A-A	rs9349379:12903957:A:G	6p24.1	rs9349379:12903957:A:G	1	TRUE	PHACTR1 (0 kb, intron/Intron/MODIFIER)	CPA_MEAN	-0.0151421	0.0210463	0.326071	0.000405185	FALSE	0.883544	1277	G	A	0.399765	0.399765	2	1
rs7617773:48193515:C:T	rs7617773:48193515:C:T	3	48193515	CAD	vdHarst_2018	1	0	C-C/T-T	rs7617773:48193515:C:T	3p21.31	rs7617773:48193515:C:T	1	TRUE	CDC25A (5.1 kb); SNRPFP4 (9.2 kb); RNU7-128P (28 kb); NDUFB1P1 (30 kb); MIR4443 (45 kb)	CPA_SUM	0.026006	0.0362361	0.325061	0.000403179	FALSE	0.883544	1277	C	T	0.313033	0.313033	0	0.995
rs6689306:154395946:A:G	rs6689306:154395946:A:G	1	154395946	CAD	Nelson_2017	1	0	A-A/G-G	rs6689306:154395946:A:G	1q21.3	rs6689306:154395946:A:G	1	TRUE	IL6R (0 kb, intron/Intron/MODIFIER); SHE (46 kb); ATP8B2 (72 kb); TDRD10 (79 kb)	CPA_MEAN	0.0148432	0.020766	0.323423	0.000399931	FALSE	0.883544	1277	A	G	0.444997	0.444997	0	0.962
rs4752700:124237612:A:G	rs4752700:124237612:A:G	10	124237612	CAD	vdHarst_2018	1	0	G-G/A-A	rs4752700:124237612:A:G	10q26.13	rs4752700:124237612:A:G	1	TRUE	HTRA1 (0 kb, intron/Intron/MODIFIER); ARMS2 (21 kb); PLEKHA1 (46 kb); MIR3941 (61 kb)	CPS_MEAN	0.0155125	0.0219164	0.319484	0.000392161	FALSE	0.883544	1277	G	A	0.438157	0.438157	0	0.953
rs1924981:29022645:C:T	rs1924981:29022645:C:T	13	29022645	CAD	Nelson_2017	1	0	T-T/C-C	rs1924981:29022645:C:T	13q12.3	rs1924981:29022645:C:T	1	TRUE	FLT1 (0 kb, intron/Intron/MODIFIER); EIF4A1P7 (150 kb); PAN3 (150 kb); POMP (210 kb)	CPS_MEAN	0.0153492	0.0219728	0.314297	0.000381983	FALSE	0.883544	1277	T	C	0.357821	0.357821	0	0.994
rs2229357:57843711:G:A	rs2229357:57843711:G:A	12	57843711	CAD	Nelson_2017	1	0	A-A/G-G	rs2229357:57843711:G:A	12q13.3	rs2229357:57843711:G:A	1	TRUE	INHBC (0 kb, exon/Missense/MODERATE); INHBE (2.4 kb, near_gene/Upstream gene/MODIFIER); GLI1 (10 kb); R3HDM2 (19 kb); ARHGAP9 (22 kb); MARS (26 kb); RNU6-879P (35 kb)	CPS_SUM	0.0295384	0.0427417	0.310128	0.000373867	FALSE	0.883544	1277	A	G	0.236492	0.236492	2	1
rs4299376:44072576:G:T	rs4299376:44072576:G:T	2	44072576	CAD	Nelson_2017	1	0	G-G/T-T	rs4299376:44072576:G:T	2p21	rs4299376:44072576:G:T	1	TRUE	ABCG8 (0 kb, intron/Intron/MODIFIER); ABCG5 (6.6 kb); DYNC2LI1 (35 kb); LRPPRC (41 kb); RNU6-1048P (47 kb)	CPS_SUM	0.0278616	0.0412207	0.301709	0.000357631	FALSE	0.883544	1277	G	T	0.295898	0.295898	0	0.995
rs17843797:124453022:T:G	rs17843797:124453022:T:G	3	124453022	CAD	Klarin_2017	1	0	G-G/T-T	rs17843797:124453022:T:G	3q21.2	rs142695226:124475201:T:G	0.883587	FALSE	UMPS (0 kb, intron/NMD transcript/MODIFIER | intron/Intron/MODIFIER | near_gene/Upstream gene/MODIFIER); RP11-71H17.1 (0.42 kb, near_gene/Upstream gene/MODIFIER); MIR544B (1.7 kb, near_gene/Downstream gene/MODIFIER); KALRN (7.8 kb); ITGB5 (28 kb); ITGB5-AS1 (47 kb)	CPA_MAX	-0.0295105	0.0439743	0.299046	0.000352542	FALSE	0.883544	1277	G	T	0.0957338	0.0957338	0	0.992
rs2145598:58794001:G:A	rs2145598:58794001:G:A	14	58794001	CAD	vdHarst_2018	1	0	G-G/A-A	rs2145598:58794001:G:A	14q23.1	rs2145598:58794001:G:A	1	TRUE	ARID4A (0 kb, intron/Intron/MODIFIER | near_gene/Upstream gene/MODIFIER); C14orf37 (29 kb); RNU6-341P (35 kb); HMGB1P14 (42 kb)	CPA_MEAN	-0.0139186	0.0209912	0.294644	0.000344173	FALSE	0.883544	1277	G	A	0.407987	0.407987	2	1
rs17581137:96146414:A:C	rs17581137:96146414:A:C	15	96146414	CAD	vdHarst_2018	1	0	C-C/A-A	rs17581137:96146414:A:C	15q26.2	rs17581137:96146414:A:C	1	TRUE	LINC00924 (95 kb); RNU2-3P (140 kb)	CPA_MEAN	-0.0152581	0.0240051	0.279727	0.000316276	FALSE	0.883544	1277	C	A	0.251107	0.251107	0	0.979
rs8068952:59286644:G:C	rs8068952:59286644:G:C	17	59286644	CAD	Nelson_2017	1	0	G-G/C-C	rs8068952:59286644:G:C	17q23.2	rs8068952:59286644:G:C	1	TRUE	BCAS3 (0 kb, intron/Intron/MODIFIER | nc-RNA/Non coding transcript/MODIFIER); TBX2 (190 kb); C17orf82 (200 kb); TBX4 (240 kb)	CPS_SUM	-0.0274685	0.0434547	0.277841	0.000312802	FALSE	0.883544	1277	G	C	0.238058	0.238058	2	1
rs56170783:57016131:A:C	rs56170783:57016131:A:C	1	57016131	CAD	Nelson_2017	1	0	C-C/A-A	rs56170783:57016131:A:C	1p32.2	rs56170783:57016131:A:C	1	TRUE	PPAP2B (0 kb, intron/Intron/MODIFIER | nc-RNA/Non coding transcript/MODIFIER); RPL21P23 (12 kb); PRKAA2 (95 kb); C1orf168 (170 kb)	CPS_MEAN	0.023382	0.0392783	0.258255	0.000277426	FALSE	0.88428	1277	C	A	0.0819022	0.0819022	0	0.992
rs1887318:30321598:C:T	rs1887318:30321598:C:T	10	30321598	CAD	Nelson_2017	1	0	T-T/C-C	rs1887318:30321598:C:T	10p11.23	rs1887318:30321598:C:T	1	TRUE	KIAA1462 (0 kb, intron/Intron/MODIFIER)	CPA_MAX	-0.0149782	0.026588	0.241619	0.000248456	FALSE	0.896363	1277	T	C	0.507361	0.492639	0	0.981
rs867186:33764554:A:G	rs867186:33764554:A:G	20	33764554	CAD	Howson_2017	1	0	G-G/A-A	rs867186:33764554:A:G	20q11.22	rs867186:33764554:A:G	1	TRUE	PROCR (0 kb, exon/Missense/MODERATE | exon/Coding sequence/MODIFIER); EDEM2 (0 kb, intron/Intron/MODIFIER); RNA5SP483 (19 kb); MMP24-AS1 (40 kb); MT1P3 (41 kb); MMP24 (50 kb)	CPS_MEAN	0.0185755	0.0338166	0.23441	0.000236226	FALSE	0.899382	1277	G	A	0.117071	0.117071	2	1
rs9367716:57160572:G:T	rs9367716:57160572:G:T	6	57160572	CAD	vdHarst_2018	1	0	T-T/G-G	rs9367716:57160572:G:T	6p11.2	rs9367716:57160572:G:T	1	TRUE	PRIM2 (19 kb); RAB23 (73 kb); MIR548U (94 kb); BAG2 (110 kb)	CPS_MEAN	-0.0130673	0.0239016	0.233088	0.000234005	FALSE	0.899382	1277	T	G	0.296311	0.296311	0	0.981
rs2832227:30533076:A:G	rs2832227:30533076:A:G	21	30533076	CAD	vdHarst_2018	1	0	G-G/A-A	rs2832227:30533076:A:G	21q21.3	rs2832227:30533076:A:G	1	TRUE	MAP3K7CL (0 kb, intron/Intron/MODIFIER | nc-RNA/Non coding transcript/MODIFIER); RPL12P9 (33 kb); LINC00189 (33 kb); BACH1 (33 kb)	CPA_MAX	0.0183099	0.0364099	0.21103	0.000197996	FALSE	0.913515	1277	G	A	0.148562	0.148562	0	0.994
rs7199941:81906423:A:G	rs7199941:81906423:A:G	16	81906423	CAD	vdHarst_2018	1	0	A-A/G-G	rs7199941:81906423:A:G	16q23.3	rs7199941:81906423:A:G	1	TRUE	PLCG2 (0 kb, intron/Intron/MODIFIER | nc-RNA/Non coding transcript/MODIFIER | near_gene/Downstream gene/MODIFIER); SDR42E1 (120 kb); CMIP (160 kb); HSD17B2 (160 kb)	CPA_MEAN	0.0106895	0.0214131	0.209207	0.00019511	FALSE	0.913515	1277	A	G	0.369516	0.369516	0	0.998
rs72743461:67441750:C:A	rs72743461:67441750:C:A	15	67441750	CAD	Nelson_2017	1	0	A-A/C-C	rs72743461:67441750:C:A	15q22.33	rs72743461:67441750:C:A	1	TRUE	SMAD3 (0 kb, intron/Intron/MODIFIER | nc-RNA/Non coding transcript/MODIFIER); RP11-342M21.2 (2.5 kb, near_gene/Upstream gene/MODIFIER); AAGAB (52 kb); RPS24P16 (83 kb)	CPA_MEAN	0.0117063	0.0236214	0.207415	0.000192289	FALSE	0.914076	1277	A	C	0.247524	0.247524	0	0.996
rs10139550:100145710:C:G	rs10139550:100145710:C:G	14	100145710	CAD	Nelson_2017	1	0	G-G/C-C	rs10139550:100145710:C:G	14q32.2	rs10139550:100145710:C:G	1	TRUE	HHIPL1 (0 kb, 3'utr/3 prime UTR/MODIFIER); CYP46A1 (4.9 kb, near_gene/Upstream gene/MODIFIER); EML1 (58 kb); CCDC85C (75 kb)	CPS_MEAN	0.010956	0.0228804	0.199189	0.000179518	FALSE	0.916638	1277	G	C	0.418204	0.418204	0	0.898
rs11830157:118265441:T:G	rs11830157:118265441:T:G	12	118265441	CAD	Nelson_2017	1	0	G-G/T-T	rs11830157:118265441:T:G	12q24.23	rs11830157:118265441:T:G	1	TRUE	KSR2 (0 kb, intron/Intron/MODIFIER); RFC5 (190 kb); WSB2 (210 kb); VSIG10 (240 kb)	CPS_MEAN	0.0102424	0.0214867	0.198139	0.000177908	FALSE	0.916638	1277	G	T	0.3935	0.3935	2	1
rs12500824:77416627:A:G	rs12500824:77416627:A:G	4	77416627	CAD	vdHarst_2018	1	0	A-A/G-G	rs12500824:77416627:A:G	4q21.1	rs12500824:77416627:A:G	1	TRUE	SHROOM3 (0 kb, intron/Intron/MODIFIER | nc-RNA/Non coding transcript/MODIFIER); AC112249.1 (2.1 kb, near_gene/Upstream gene/MODIFIER); RNU6-145P (37 kb); CCDC158 (74 kb)	CPS_MEAN	-0.0105125	0.022369	0.194864	0.000172923	FALSE	0.916638	1277	A	G	0.346662	0.346662	0	0.997
rs2891168:22098619:A:G	rs2891168:22098619:A:G	9	22098619	CAD	Nelson_2017	1	0	G-G/A-A	rs2891168:22098619:A:G	9p21.3	rs2891168:22098619:A:G	1	TRUE	CDKN2B-AS1 (0 kb, intron/Intron/MODIFIER | nc-RNA/Non coding transcript/MODIFIER); UBA52P6 (86 kb); CDKN2B (89 kb); CDKN2A (100 kb)	CPS_MAX	-0.0115241	0.025812	0.183534	0.000156067	FALSE	0.919774	1277	G	A	0.475333	0.475333	2	1
rs10267593:1937261:G:A	rs10267593:1937261:G:A	7	1937261	CAD	vdHarst_2018	1	0	A-A/G-G	rs10267593:1937261:G:A	7p22.3	rs10267593:1937261:G:A	1	TRUE	MAD1L1 (0 kb, intron/Intron/MODIFIER | near_gene/Downstream gene/MODIFIER); MIR4655 (53 kb); ELFN1 (150 kb)	CPA_MAX	-0.0148485	0.0339473	0.17921	0.000149795	FALSE	0.924625	1277	A	G	0.199938	0.199938	0	0.895
rs667920:136069472:G:T	rs667920:136069472:G:T	3	136069472	CAD	vdHarst_2018	1	0	G-G/T-T	rs667920:136069472:G:T	3q22.3	rs667920:136069472:G:T	1	TRUE	STAG1 (0 kb, intron/NMD transcript/MODIFIER | intron/Intron/MODIFIER | nc-RNA/Non coding transcript/MODIFIER); PCCB (13 kb); RNU6-1284P (79 kb); MSL2 (150 kb)	CPA_SUM	-0.0179564	0.0424322	0.172478	0.000140215	FALSE	0.924625	1277	G	T	0.208348	0.208348	0	0.997
rs1800449:121413208:C:T	rs1800449:121413208:C:T	5	121413208	CAD	Klarin_2017	1	0	T-T/C-C	rs1800449:121413208:C:T	5q23.2	rs1800449:121413208:C:T	1	TRUE	LOX (0 kb, exon/Missense/MODERATE | exon/Coding sequence/MODIFIER | near_gene/Upstream gene/MODIFIER); SRFBP1 (1.9 kb, near_gene/Downstream gene/MODIFIER); ZNF474 (52 kb); FTMT (220 kb)	CPA_MEAN	0.0113382	0.0270017	0.170938	0.000138056	FALSE	0.924625	1277	T	C	0.176194	0.176194	2	1
rs61848342:12303813:T:C	rs61848342:12303813:T:C	10	12303813	CAD	vdHarst_2018	1	0	C-C/T-T	rs61848342:12303813:T:C	10p13	rs61848342:12303813:T:C	1	TRUE	RN7SL232P (0 kb, nc-exon/Non coding transcript exon/MODIFIER | nc-RNA/Non coding transcript/MODIFIER); CDC123 (11 kb); NUDT5 (66 kb); RN7SL198P (66 kb)	CPA_SUM	-0.013236	0.0360895	0.146385	0.000105321	FALSE	0.936307	1277	C	T	0.334159	0.334159	0	0.983
rs3775058:96117371:A:T	rs3775058:96117371:A:T	4	96117371	CAD	vdHarst_2018	1	0	A-A/T-T	rs3775058:96117371:A:T	4q22.3	rs3775058:96117371:A:T	1	TRUE	UNC5C (0 kb, intron/Intron/MODIFIER); BMPR1B (38 kb)	CPA_SUM	-0.015603	0.0434032	0.143097	0.00010119	FALSE	0.936307	1277	A	T	0.204015	0.204015	0	0.967
rs76954792:30033514:C:T	rs76954792:30033514:C:T	17	30033514	CAD	vdHarst_2018	1	0	T-T/C-C	rs76954792:30033514:C:T	17q11.2	rs76954792:30033514:C:T	1	TRUE	RP11-805L22.1 (3.1 kb, near_gene/Upstream gene/MODIFIER); RNU6-1134P (7.3 kb); MIR365B (130 kb); MIR4725 (130 kb)	CPS_MAX	0.0102138	0.0316892	0.126522	8.13441e-05	FALSE	0.942193	1277	T	C	0.22958	0.22958	0	0.936
rs13003675:233584109:C:T	rs13003675:233584109:C:T	2	233584109	CAD	Nelson_2017	1	0	T-T/C-C	rs13003675:233584109:C:T	2q37.1	rs13003675:233584109:C:T	1	TRUE	GIGYF2 (0 kb, intron/NMD transcript/MODIFIER | intron/Intron/MODIFIER | nc-RNA/Non coding transcript/MODIFIER); EFHD1 (37 kb); KCNJ13 (47 kb); RNU6-107P (63 kb)	CPA_MEAN	-0.00554453	0.0215612	0.0984861	5.1781e-05	FALSE	0.947101	1277	T	C	0.311268	0.311268	0	0.998
rs2107732:45077978:G:A	rs2107732:45077978:G:A	7	45077978	CAD	vdHarst_2018	1	0	A-A/G-G	rs2107732:45077978:G:A	7p13	rs2107732:45077978:G:A	1	TRUE	CCM2 (0 kb, exon/Missense/MODERATE | nc-exon/Non coding transcript exon/MODIFIER | intron/NMD transcript/MODIFIER | intron/Intron/MODIFIER | nc-RNA/Non coding transcript/MODIFIER); NACAD (42 kb); SNHG15 (51 kb); MYO1G (59 kb)	CPA_SUM	-0.014963	0.0595769	0.0959692	4.93934e-05	FALSE	0.947864	1277	A	G	0.0931872	0.0931872	2	1
rs4472337:34769765:C:T	rs4472337:34769765:C:T	6	34769765	CAD	Nelson_2017	1	0	T-T/C-C	rs4472337:34769765:C:T	6p21.31	rs4472337:34769765:C:T	1	TRUE	UHRF1BP1 (0 kb, intron/Intron/MODIFIER); SNRPC (28 kb); TAF11 (76 kb); ANKS1A (87 kb)	CPA_MAX	-0.00784458	0.0350119	0.0847316	3.93097e-05	FALSE	0.953638	1277	T	C	0.162275	0.162275	0	0.996
