# Supplementary material for: Genome-wide analysis of carotid plaque burden suggests a role of IL5 in men
Source: PLoS One. 2020 May 29;15(5):e0233728. doi: 10.1371/journal.pone.0233728 (PMC7259763; doi:10.1371/journal.pone.0233728)
Supplement: S13 Table — (XLSX) [file pone.0233728.s013.xlsx]

## Sheet: S13
Table S13: Candidate look-up of 141 CIMT and carotid plaque SNPs. P-values below 0.05/6 were marked red, p<0.05 green (column S). We checked the direction of effect for significant SNPs, and marked green for concordant effect and red for dosconcordant effect (column A).
provided_name	litsnp	provided_chr	position	trait	reference	r2 SNP-LitSNP	distance SNP -LitSNP	phase_litsnp	SNP	Cytoband	tagSNP	r2 SNP-tagSNP	is tagSNP	nearest genes (functional relevance)	top phenotype	top beta	top se	top log-p prim. statistic	explained variance SNP	top log-p Bonf. Ok	top q-value	N	counted allele	other allele	allele freq.	minor allel freq.	imputation type	info-score
rs9398699	rs9398699:123076113:C:A	6	122754968	carotid plaque build	Pott J	1	0	C-C/A-A	rs9398699:123076113:C:A	6q22.31	rs9398699:123076113:C:A	1	TRUE	RN7SL564P (9.4 kb); FABP7 (25 kb); PKIB (29 kb); SMPDL3A (34 kb)	CPS_SUM	0.601957	0.165738	3.53396	0.0102243	TRUE	0.150393	1277	C	A	0.0121378	0.0121378	2	1
rs7616559	rs7616559:156728610:G:A	3	157010821	sex interaction measurement, carotid artery intima media thickness	Dong C	1	0	G-G/A-A	rs7616559:156728610:G:A	3q25.31	rs7616559:156728610:G:A	1	TRUE	LEKR1 (0 kb, intron/Intron/MODIFIER); RN7SKP177 (6.5 kb); KLF3P2 (33 kb); LINC00880 (71 kb)	CPA_MEAN	0.0803687	0.0229315	3.3252	0.0095271	FALSE	0.150393	1277	G	A	0.261508	0.261508	0	0.994
rs6664467	rs6664467:151738403:G:A	1	151765927	carotid plaque build	Pott J	1	0	A-A/G-G	rs6664467:151738403:G:A	1q21.3	rs6664467:151738403:G:A	1	TRUE	OAZ3 (0 kb, 5'utr/5 prime UTR/MODIFIER | intron/Intron/MODIFIER | near_gene/Upstream gene/MODIFIER); RP11-98D18.3 (0 kb, intron/Intron/MODIFIER | nc-RNA/Non coding transcript/MODIFIER); RP11-98D18.2 (0 kb, intron/Intron/MODIFIER | nc-RNA/Non coding transcript/MODIFIER); RP11-98D18.16 (0.56 kb, near_gene/Downstream gene/MODIFIER); MRPL9 (2.4 kb, near_gene/Upstream gene/MODIFIER); TDRKH (4.2 kb, ne…	CPS_SUM	-0.16306	0.0546823	2.53481	0.00691507	FALSE	0.276059	1277	A	G	0.128819	0.128819	0	0.989
rs116199914	rs116199914:25638355:A:G	3	25596864	rheumatoid arthritis, carotid artery intima media thickness	Lopez-Mejias R	1	0	G-G/A-A	rs116199914:25638355:A:G	3p24.2	rs116199914:25638355:A:G	1	TRUE	RARB (0 kb, 3'utr/3 prime UTR/MODIFIER | near_gene/Downstream gene/MODIFIER); TOP2B (1.1 kb, near_gene/Downstream gene/MODIFIER); MIR4442 (68 kb); CRIP1P2 (90 kb)	CPA_SUM	-0.352997	0.121774	2.41903	0.00653723	FALSE	0.276059	1277	G	A	0.0212707	0.0212707	0	0.921
rs72672639	rs72672639:95279961:C:A	8	94267733	carotid plaque build	Pott J	1	0	A-A/C-C	rs72672639:95279961:C:A	8q22.1	rs72672639:95279961:C:A	1	TRUE	GEM (5.4 kb); CDH17 (50 kb); RPS4XP10 (85 kb); RAD54B (100 kb)	CPA_MAX	0.107971	0.0373483	2.40821	0.00650203	FALSE	0.276059	1277	A	C	0.134866	0.134866	0	0.994
rs2230307	rs2230307:100361925:G:A	1	99896369	carotid artery intima media thickness	Xie G	1	0	A-A/G-G	rs2230307:100361925:G:A	1p21.2	rs2230307:100361925:G:A	1	TRUE	AGL (0 kb, exon/Missense/MODERATE); SLC35A3 (73 kb); RNU6-750P (83 kb); RNU6-1318P (100 kb)	CPA_MEAN	0.124071	0.0441071	2.30237	0.00615815	FALSE	0.292599	1277	A	G	0.0564491	0.0564491	0	0.997
rs588517	rs588517:83153246:T:C	10	81393490	HIV-1 infection, internal carotid intimal medial thickness	Shrestha S	1	0	T-T/C-C	rs588517:83153246:T:C	10q23.1	rs588517:83153246:T:C	1	TRUE		CPA_MEAN	0.0891109	0.0329973	2.15402	0.00567859	FALSE	0.32408	1277	T	C	0.101796	0.101796	0	1
rs557514	rs557514:182404684:A:G	1	182435549	common carotid intimal medial thickness	Shendre A	1	0	A-A/G-G	rs557514:182404684:A:G	1q25.3	rs557514:182404684:A:G	1	TRUE	RP1-223H12.5 (1.1 kb, near_gene/Upstream gene/MODIFIER); TEDDM1P1 (6 kb); RGSL1 (15 kb); LINC00272 (21 kb); TEDDM1 (35 kb); GLUL (43 kb)	CPA_MEAN	0.0518348	0.020968	1.86765	0.00476282	FALSE	0.438274	1277	A	G	0.357478	0.357478	2	1
rs200495339	rs200495339:11189298:CG:C	19	11078623	carotid atherosclerosis	Franceschini N	1	0	C-C/CG-CG	rs200495339:11189298:CG:C	19p13.2	rs200495339:11189298:CG:C	1	TRUE	LDLR (11 kb); SMARCA4 (13 kb); SPC24 (53 kb); RN7SL192P (67 kb)	CPA_MEAN	-0.0817515	0.0354703	1.67083	0.00414255	FALSE	0.52198	1277	C	CG	0.0908942	0.0908942	0	0.994
rs9663711	rs9663711:104547628:C:A	10	102787871	carotid plaque build	Pott J	1	0	C-C/A-A	rs9663711:104547628:C:A	10q24.32	rs9663711:104547628:C:A	1	TRUE	WBP1L (0 kb, intron/Intron/MODIFIER); RNU6-1231P (16 kb); CYP17A1 (43 kb); SFXN2 (44 kb); CYP17A1-AS1 (45 kb)	CPS_SUM	-0.0826322	0.0377218	1.54266	0.00374364	FALSE	0.572111	1277	C	A	0.370276	0.370276	0	0.998
rs192291865	rs192291865	1	91909703	carotid plaque build	Pott J	0.732135	1513	C-G/T-A	rs12141128:92373747:A:G	1p22.1	rs12141128:92373747:A:G	1	TRUE	TGFBR3 (1.9 kb, near_gene/Upstream gene/MODIFIER); RN7SL235P (31 kb); BRDT (41 kb); RN7SL653P (78 kb)	CPS_MEAN	-0.0481379	0.0221149	1.52746	0.00369662	FALSE	0.572111	1277	A	G	0.400278	0.400278	0	0.998
rs7985867	rs7985867:25998382:C:T	13	25424244	common carotid intimal medial thickness	Shendre A	1	0	T-T/C-C	rs7985867:25998382:C:T	13q12.13	rs7985867:25998382:C:T	1	TRUE	ATP8A2 (0 kb, intron/Intron/MODIFIER); RN7SL289P (29 kb); TCEB2P1 (58 kb); NUPL1 (74 kb)	CPS_MEAN	0.045785	0.0214244	1.48433	0.00356359	FALSE	0.613261	1277	T	C	0.492169	0.492169	2	1
rs75211849	rs75211849:105838061:G:A	12	105444283	carotid plaque build	Pott J	1	0	A-A/G-G	rs75211849:105838061:G:A	12q23.3	rs75211849:105838061:G:A	1	TRUE	C12orf75 (48 kb); APPL2 (210 kb)	CPA_SUM	-0.12291	0.0585656	1.44318	0.00343719	FALSE	0.629436	1277	A	G	0.0979443	0.0979443	0	0.961
rs2902548	rs2902548:104487382:C:T	10	102727625	carotid plaque build	Pott J	1	0	T-T/C-C	rs2902548:104487382:C:T	10q24.32	rs9663711:104547628:C:A	0.129977	FALSE	SFXN2 (0 kb, intron/NMD transcript/MODIFIER | intron/Intron/MODIFIER | nc-RNA/Non coding transcript/MODIFIER | near_gene/Downstream gene/MODIFIER); ARL3 (13 kb); WBP1L (16 kb); TRIM8 (69 kb)	CPS_SUM	-0.105102	0.0501157	1.44161	0.00343234	FALSE	0.629436	1277	T	C	0.173965	0.173965	0	0.903
rs6511720	rs6511720:11202306:G:T	19	11091630	atherosclerosis	Bis JC	1	0	T-T/G-G	rs6511720:11202306:G:T	19p13.2	rs200495339:11189298:CG:C	0.988318	FALSE	LDLR (0 kb, intron/Intron/MODIFIER | nc-RNA/Non coding transcript/MODIFIER); SMARCA4 (26 kb); SPC24 (40 kb); KANK2 (73 kb)	CPA_MEAN	-0.0738911	0.0353753	1.43267	0.00340496	FALSE	0.629436	1277	T	G	0.0912294	0.0912294	2	1
rs113309773	rs113309773:75432686:G:GC	16	75398789	carotid atherosclerosis	Franceschini N	1	0	G-G/GC-GC	rs113309773:75432686:G:GC	16q23.1	rs113309773:75432686:G:GC	1	TRUE	CFDP1 (0 kb, intron/Intron/MODIFIER | nc-RNA/Non coding transcript/MODIFIER | near_gene/Upstream gene/MODIFIER); TMEM170A (44 kb); CHST6 (78 kb); RNU6-758P (110 kb)	CPA_MEAN	-0.0438313	0.0210835	1.42224	0.00337307	FALSE	0.629436	1277	G	GC	0.388783	0.388783	0	0.993
rs190217029	rs190217029:111092986:C:G	11	111222261	carotid plaque build	Pott J	1	0	G-G/C-C	rs190217029:111092986:C:G	11q23.1	rs190217029:111092986:C:G	1	TRUE	C11orf53 (34 kb); COLCA1 (71 kb); COLCA2 (77 kb); RPS17P15 (120 kb)	CPS_SUM	0.0972694	0.0477578	1.37795	0.00323791	FALSE	0.629436	1277	G	C	0.170037	0.170037	0	0.988
rs6902063	rs6902063:150496242:A:G	6	150175106	common carotid intimal medial thickness	Shendre A	1	0	G-G/A-A	rs6902063:150496242:A:G	6q25.1	rs6902063:150496242:A:G	1	TRUE	PPP1R14C (0 kb, intron/Intron/MODIFIER); ULBP3 (110 kb); PHBP1 (130 kb); RAET1M (140 kb)	CPA_MAX	0.0551595	0.0277249	1.32923	0.00309005	FALSE	0.629436	1277	G	A	0.357483	0.357483	0	0.92
rs10069027	rs10069027:118045916:G:T	5	118710221	common carotid intimal medial thickness	Shendre A	1	0	T-T/G-G	rs10069027:118045916:G:T	5q23.1	rs10069027:118045916:G:T	1	TRUE	RNU7-34P (48 kb); DTWD2 (130 kb)	CPA_SUM	0.0768095	0.0402888	1.24555	0.00283815	FALSE	0.629436	1277	T	G	0.234742	0.234742	0	0.995
rs1697137	rs1697137:66452175:G:A	5	67156347	HIV-1 infection, internal carotid intimal medial thickness	Shrestha S	1	0	G-G/A-A	rs1697137:66452175:G:A	5q12.3	rs1697137:66452175:G:A	1	TRUE	MAST4 (0 kb, intron/Intron/MODIFIER); CD180 (26 kb); MAST4-AS1 (150 kb)	CPA_MAX	0.0501716	0.0265944	1.22586	0.0027793	FALSE	0.629436	1277	G	A	0.343774	0.343774	2	1
rs10205487	rs10205487:70151471:A:G	2	69924339	smoking behaviour measurement, carotid plaque build	Della-Morte D	1	0	G-G/A-A	rs10205487:70151471:A:G	2p13.3	rs10205487:70151471:A:G	1	TRUE	MXD1 (0 kb, intron/NMD transcript/MODIFIER | intron/Intron/MODIFIER); SNRNP27 (19 kb); ASPRV1 (36 kb); PCBP1-AS1 (38 kb); GMCL1 (43 kb)	CPA_MAX	-0.0477039	0.0254098	1.21685	0.00275244	FALSE	0.629436	1277	G	A	0.416601	0.416601	0	1
rs6601530	rs6601530:10671272:G:A	8	10813762	atherosclerosis	Bis JC	1	0	G-G/A-A	rs6601530:10671272:G:A	8p23.1	rs6601530:10671272:G:A	1	TRUE	PINX1 (0 kb, intron/NMD transcript/MODIFIER | intron/Intron/MODIFIER); SOX7 (0 kb, intron/Intron/MODIFIER); SOX7 (0 kb, intron/Intron/MODIFIER); XKR6 (82 kb)	CPS_SUM	0.0673981	0.0361619	1.20355	0.00271283	FALSE	0.629436	1277	G	A	0.443103	0.443103	0	0.992
rs17398575	rs17398575:106409452:G:A	7	106769006	atherosclerosis	Bis JC	1	0	A-A/G-G	rs17398575:106409452:G:A	7q22.3	rs17398575:106409452:G:A	1	TRUE	CTB-111H14.1 (0 kb, intron/Intron/MODIFIER | nc-RNA/Non coding transcript/MODIFIER); RNA5SP236 (13 kb); PIK3CG (96 kb); CCDC71L (110 kb)	CPS_MEAN	0.046617	0.0250458	1.2011	0.00270552	FALSE	0.629436	1277	A	G	0.254328	0.254328	0	0.993
rs12089923	rs12089923:67992599:T:C	1	67526916	carotid plaque build	Pott J	1	0	C-C/T-T	rs12089923:67992599:T:C	1p31.3	rs12089923:67992599:T:C	1	TRUE	RP4-763G1.2 (2.7 kb, near_gene/Upstream gene/MODIFIER); RNU6-1031P (14 kb); SERBP1 (96 kb); RNU6-387P (110 kb)	CPS_SUM	0.0708667	0.0381033	1.19972	0.00270143	FALSE	0.629436	1277	C	T	0.423159	0.423159	0	0.901
rs78977568	rs78977568:230963730:A:G	1	230827984	carotid plaque build	Pott J	1	0	G-G/A-A	rs78977568:230963730:A:G	1q42.2	rs78977568:230963730:A:G	1	TRUE	RNA5SP79 (7.6 kb); C1orf198 (9.1 kb); CAPN9 (26 kb); RN7SL837P (66 kb)	CPS_SUM	-0.0818421	0.0442746	1.18869	0.00266866	FALSE	0.629436	1277	G	A	0.223095	0.223095	0	0.954
rs11087114	rs11087114:14911683:G:A	20	14931037	common carotid intimal medial thickness, HIV infection	Shendre A	1	0	A-A/G-G	rs11087114:14911683:G:A	20p12.1	rs11087114:14911683:G:A	1	TRUE	MACROD2 (0 kb, intron/Intron/MODIFIER); MACROD2-AS1 (1.5 kb, near_gene/Upstream gene/MODIFIER); RP5-974N19.1 (2.8 kb, near_gene/Downstream gene/MODIFIER); RNU6-1159P (91 kb)	CPA_SUM	0.0980717	0.0536115	1.17013	0.00261363	FALSE	0.629436	1277	A	G	0.113988	0.113988	0	0.994
rs11413744	rs11413744:148395284:G:GT	4	147474133	carotid atherosclerosis	Franceschini N	1	0	GT-GT/G-G	rs11413744:148395284:G:GT	4q31.22	rs11413744:148395284:G:GT	1	TRUE	EDNRA (6.8 kb); GTF2F2P1 (32 kb); MIR548G (130 kb); TMEM184C (140 kb)	CPA_SUM	0.0851611	0.0468443	1.15923	0.0025814	FALSE	0.629436	1277	GT	G	0.152211	0.152211	0	0.996
rs1878406	rs1878406:148393664:C:T	4	147472512	atherosclerosis	Bis JC	1	0	T-T/C-C	rs1878406:148393664:C:T	4q31.22	rs11413744:148395284:G:GT	0.998982	FALSE	EDNRA (8.4 kb); GTF2F2P1 (34 kb); MIR548G (130 kb); TMEM184C (140 kb)	CPA_SUM	0.083436	0.0467931	1.12604	0.00248355	FALSE	0.629436	1277	T	C	0.152742	0.152742	0	0.994
rs2910195	rs2910195:159844275:C:T	5	160417268	common carotid intimal medial thickness	Shendre A	1	0	C-C/T-T	rs2910195:159844275:C:T	5q33.3	rs2910195:159844275:C:T	1	TRUE	SLU7 (0 kb, intron/Intron/MODIFIER | nc-RNA/Non coding transcript/MODIFIER); PTTG1 (4.6 kb, near_gene/Upstream gene/MODIFIER); C5orf54 (17 kb); C1QTNF2 (47 kb)	CPA_MEAN	-0.0596871	0.0336157	1.11894	0.00246272	FALSE	0.629436	1277	C	T	0.0982772	0.0982772	2	1
rs225917	rs225917:30443871:A:T	14	29974665	carotid plaque build	Pott J	1	0	T-T/A-A	rs225917:30443871:A:T	14q12	rs225917:30443871:A:T	1	TRUE	PRKD1 (0 kb, intron/Intron/MODIFIER); RP11-269C4.2 (0 kb, intron/Intron/MODIFIER | nc-RNA/Non coding transcript/MODIFIER); CTD-2251F13.1 (0 kb, intron/Intron/MODIFIER | nc-RNA/Non coding transcript/MODIFIER); RNU6-1234P (160 kb)	CPA_MEAN	-0.0362077	0.0205516	1.106	0.00242474	FALSE	0.629436	1277	T	A	0.436071	0.436071	0	0.997
rs13225723	rs13225723:106416467:G:A	7	106776021	common carotid intimal medial thickness	Franceschini N	1	0	A-A/G-G	rs13225723:106416467:G:A	7q22.3	rs17398575:106409452:G:A	0.814081	FALSE	RP5-884M6.1 (0 kb, nc-exon/Non coding transcript exon/MODIFIER | intron/Splice region/LOW | intron/Intron/MODIFIER | nc-RNA/Non coding transcript/MODIFIER | near_gene/Upstream gene/MODIFIER); RNA5SP236 (5.6 kb); PIK3CG (89 kb); CCDC71L (120 kb)	CPS_MEAN	0.0458512	0.0262982	1.08891	0.00237479	FALSE	0.629436	1277	A	G	0.219805	0.219805	0	0.988
rs74367352	rs74367352:109955941:A:G	4	109034785	carotid plaque build	Pott J	1	0	G-G/A-A	rs74367352:109955941:A:G	4q25	rs74367352:109955941:A:G	1	TRUE	COL25A1 (0 kb, intron/NMD transcript/MODIFIER | intron/Intron/MODIFIER); RCC2P8 (250 kb)	CPS_SUM	0.103508	0.061395	1.03595	0.00222088	FALSE	0.629436	1277	G	A	0.0932463	0.0932463	0	0.993
rs12996154	rs12996154:232325692:A:C	2	231460981	common carotid intimal medial thickness	Shendre A	1	0	C-C/A-A	rs12996154:232325692:A:C	2q37.1	rs12996154:232325692:A:C	1	TRUE	NCL (0 kb, intron/Intron/MODIFIER | nc-RNA/Non coding transcript/MODIFIER | near_gene/Upstream gene/MODIFIER | near_gene/Downstream gene/MODIFIER); SNORD82 (0.54 kb, near_gene/Upstream gene/MODIFIER); SNORD20 (4.5 kb, near_gene/Upstream gene/MODIFIER); SNORA75 (5 kb); ZBTB8OSP2 (27 kb); RNU2-22P (41 kb); LINC00471 (47 kb)	CPA_SUM	0.061021	0.0362476	1.0337	0.00221435	FALSE	0.629436	1277	C	A	0.34642	0.34642	0	0.964
rs17477177	rs17477177:106411858:T:C	7	106771412	carotid atherosclerosis	Franceschini N	1	0	C-C/T-T	rs17477177:106411858:T:C	7q22.3	rs17398575:106409452:G:A	0.830059	FALSE	CTB-111H14.1 (1.2 kb, near_gene/Upstream gene/MODIFIER); RP5-884M6.1 (3.6 kb, near_gene/Upstream gene/MODIFIER); RNA5SP236 (10 kb); PIK3CG (94 kb)	CPS_MEAN	0.0424882	0.0261088	0.983347	0.00206953	FALSE	0.629436	1277	C	T	0.220058	0.220058	0	0.999
rs193272075	rs193272075:172222688:C:T	3	172504898	carotid plaque build	Pott J	1	0	T-T/C-C	rs193272075:172222688:C:T	3q26.31	rs193272075:172222688:C:T	1	TRUE	TNFSF10 (0.61 kb, near_gene/Downstream gene/MODIFIER); GHSR (56 kb); BZW1P1 (78 kb); SLC31A1P1 (99 kb)	CPA_SUM	0.0963954	0.0597303	0.971392	0.00203539	FALSE	0.630074	1277	T	C	0.0895377	0.0895377	0	0.996
rs2472647	rs2472647:140710705:G:A	5	141331138	carotid artery intima media thickness	Xie G	1	0	G-G/A-A	rs2472647:140710705:G:A	5q31.3	rs2472647:140710705:G:A	1	TRUE	PCDHGA1 (0 kb, exon/Missense/MODERATE); AC005618.6 (1.8 kb, near_gene/Downstream gene/MODIFIER); PCDHGA2 (7.8 kb); TAF7 (10 kb); PCDHGA3 (13 kb); PCDHGB1 (19 kb); PCDHGA4 (24 kb); SLC25A2 (27 kb); PCDHGB2 (29 kb); PCDHGA5 (33 kb); PCDHGB3 (39 kb); PCDHGA6 (43 kb)	CPA_MEAN	0.108701	0.0683257	0.951263	0.0019781	FALSE	0.631419	1277	G	A	0.0241601	0.0241601	0	0.947
rs8032194	rs8032194:99618168:T:G	15	99074939	carotid plaque build	Pott J	1	0	G-G/T-T	rs8032194:99618168:T:G	15q26.3	rs8032194:99618168:T:G	1	TRUE	SYNM (20 kb); TTC23 (58 kb); PGPEP1L (67 kb); IGF1R (110 kb)	CPA_SUM	-0.0788144	0.0499935	0.938695	0.00194245	FALSE	0.639131	1277	G	T	0.126468	0.126468	2	1
rs2081015	rs2081015:153606932:C:T	5	154227372	sex interaction measurement, carotid artery intima media thickness	Dong C	1	0	T-T/C-C	rs2081015:153606932:C:T	5q33.2	rs2081015:153606932:C:T	1	TRUE	GALNT10 (0 kb, intron/NMD transcript/MODIFIER | intron/Intron/MODIFIER | nc-RNA/Non coding transcript/MODIFIER); MFAP3 (6.9 kb); SAP30L-AS1 (100 kb); HNRNPA3P7 (110 kb)	CPS_MEAN	-0.0354345	0.022564	0.933409	0.00192749	FALSE	0.639131	1277	T	C	0.364721	0.364721	0	0.985
rs4761669	rs4761669:95187622:T:G	12	94793846	common carotid intimal medial thickness, HIV infection	Shendre A	1	0	G-G/T-T	rs4761669:95187622:T:G	12q22	rs4761669:95187622:T:G	1	TRUE	KRT19P2 (40 kb); MIR492 (41 kb); NDUFA12 (100 kb); TMCC3 (140 kb)	CPA_MEAN	-0.0326969	0.0210767	0.91696	0.00188105	FALSE	0.647069	1277	G	T	0.364448	0.364448	0	0.997
rs185796593	rs185796593	7	158395634	carotid plaque build	Pott J	1	0	C-C/T-T	rs1882249:158395634:C:T	7q36.3	rs1882249:158395634:C:T	1	TRUE	MIR5707 (11 kb); LINC01022 (12 kb); PTPRN2 (15 kb); THAP5P1 (20 kb); NCAPG2 (28 kb)	CPS_SUM	-0.0529865	0.0354734	0.868054	0.00174412	FALSE	0.668056	1277	T	C	0.490401	0.490401	0	0.991
rs515135	rs515135:21286057:T:C	2	21063185	common carotid intimal medial thickness	Franceschini N	1	0	T-T/C-C	rs515135:21286057:T:C	2p24.1	rs515135:21286057:T:C	1	TRUE	APOB (19 kb); TDRD15 (61 kb)	CPA_MEAN	0.0361356	0.0255216	0.803954	0.00156741	FALSE	0.684149	1277	T	C	0.187157	0.187157	2	1
rs2005199	rs2005199:52033206:G:A	19	51529952	carotid artery intima media thickness	Xie G	1	0	A-A/G-G	rs2005199:52033206:G:A	19q13.41	rs2005199:52033206:G:A	1	TRUE	SIGLEC6 (0 kb, exon/Missense/MODERATE | nc-exon/Non coding transcript exon/MODIFIER | nc-RNA/Non coding transcript/MODIFIER | near_gene/Upstream gene/MODIFIER); SIGLEC27P (21 kb); SIGLEC12 (28 kb); SIGLEC28P (30 kb); SIGLEC29P (34 kb); CEACAM18 (39 kb); ZNF175 (41 kb)	CPS_SUM	0.109967	0.0784748	0.792191	0.00153535	FALSE	0.693433	1277	A	G	0.0555991	0.0555991	2	1
rs11710563	rs11710563:79712954:A:T	3	79663804	carotid plaque build	Pott J	1	0	T-T/A-A	rs11710563:79712954:A:T	3p12.3	rs11710563:79712954:A:T	1	TRUE	ROBO1 (0 kb, intron/Intron/MODIFIER); MIR3923 (160 kb)	CPA_MEAN	-0.121075	0.0876086	0.77673	0.0014934	FALSE	0.698299	1277	T	A	0.013704	0.013704	2	1
rs958994	rs958994:165063884:G:A	5	165636879	HIV-1 infection, common carotid intimal medial thickness	Shrestha S	1	0	G-G/A-A	rs958994:165063884:G:A	5q34	rs958994:165063884:G:A	1	TRUE	CTC-535M15.2 (0 kb, intron/Intron/MODIFIER | nc-RNA/Non coding transcript/MODIFIER); RN7SKP60 (27 kb)	CPS_MAX	0.0390262	0.0290027	0.747951	0.00141589	FALSE	0.698299	1277	G	A	0.29133	0.29133	0	0.984
rs11781551	rs11781551:123408091:G:A	8	122395852	atherosclerosis	Bis JC	1	0	A-A/G-G	rs11781551:123408091:G:A	8q24.13	rs11781551:123408091:G:A	1	TRUE		CPA_MAX	0.0342094	0.0258302	0.731401	0.00137167	FALSE	0.698299	1277	A	G	0.445608	0.445608	0	1
rs2912063	rs2912063:6486033:A:G	8	6628512	common carotid intimal medial thickness	Franceschini N	1	0	G-G/A-A	rs2912063:6486033:A:G	8p23.1	rs2912063:6486033:A:G	1	TRUE	MCPH1 (0 kb, intron/Intron/MODIFIER | nc-RNA/Non coding transcript/MODIFIER); CTD-2541M15.1 (0 kb, intron/Intron/MODIFIER | nc-RNA/Non coding transcript/MODIFIER); ANGPT2 (65 kb); AGPAT5 (80 kb)	CPS_MEAN	0.0314991	0.0244788	0.702456	0.00129498	FALSE	0.701734	1277	G	A	0.27548	0.27548	0	0.982
rs7699519	rs7699519:79627477:C:T	4	78706323	common carotid intimal medial thickness, HIV infection	Shendre A	1	0	C-C/T-T	rs7699519:79627477:C:T	4q21.21	rs7699519:79627477:C:T	1	TRUE	LINC01094 (24 kb); HIGD1AP13 (57 kb); BMP2K (70 kb); ANXA3 (96 kb)	CPS_MEAN	-0.0282052	0.0220371	0.697204	0.00128116	FALSE	0.704634	1277	C	T	0.39241	0.39241	0	0.982
rs78287609	rs78287609	10	115713461	carotid plaque build	Pott J	1	0	A-A/G-G	rs71010041:117472971:G:GTGTGTGTTTGTGTGTGTA	10q25.3	rs71010041:117472971:G:GTGTGTGTTTGTGTGTGTA	1	TRUE	ATRNL1 (0 kb, intron/Intron/MODIFIER)	CPA_MAX	-0.0350959	0.0277277	0.686468	0.001253	FALSE	0.704634	1277	GTGTGTGTTTGTGTGTGTA	G	0.365529	0.365529	0	0.998
rs1469290	rs1469290:79632575:A:G	4	78711421	common carotid intimal medial thickness, HIV infection	Shendre A	1	0	A-A/G-G	rs1469290:79632575:A:G	4q21.21	rs7699519:79627477:C:T	0.999351	FALSE	LINC01094 (29 kb); HIGD1AP13 (62 kb); BMP2K (65 kb); ANXA3 (100 kb)	CPS_MEAN	-0.0277912	0.0220339	0.68312	0.00124423	FALSE	0.704634	1277	A	G	0.392652	0.392652	0	0.981
rs2611206	rs2611206:166579647:G:A	4	165658495	rheumatoid arthritis, carotid atherosclerosis	Lopez-Mejias R	1	0	A-A/G-G	rs2611206:166579647:G:A	4q32.3	rs2611206:166579647:G:A	1	TRUE	SCGB1D5P (140 kb); CPE (160 kb); TLL1 (210 kb)	CPS_SUM	-0.0613	0.0486737	0.681699	0.00124052	FALSE	0.704634	1277	A	G	0.173206	0.173206	0	0.98
rs975809	rs975809:56620608:G:A	10	54860848	carotid artery intima media thickness	Xie G	1	0	A-A/G-G	rs975809:56620608:G:A	10q21.1	rs975809:56620608:G:A	1	TRUE	PCDH15 (0 kb, intron/Intron/MODIFIER); RP11-264A11.1 (3.8 kb, near_gene/Downstream gene/MODIFIER)	CPS_MAX	-0.032792	0.0262229	0.67501	0.00122307	FALSE	0.711189	1277	G	A	0.496868	0.496868	2	1
rs9727451	rs9727451:240599906:A:G	1	240436606	rheumatoid arthritis, carotid atherosclerosis	Lopez-Mejias R	1	0	A-A/G-G	rs9727451:240599906:A:G	1q43	rs9727451:240599906:A:G	1	TRUE	FMN2 (0 kb, intron/Intron/MODIFIER); GREM2 (53 kb); RNU5F-8P (220 kb)	CPS_MEAN	0.0477501	0.0388973	0.657921	0.00117871	FALSE	0.715421	1277	A	G	0.0824373	0.0824373	0	0.988
rs6907215	rs6907215:143608968:C:T	6	143287831	common carotid intimal medial thickness	Franceschini N	1	0	C-C/T-T	rs6907215:143608968:C:T	6q24.2	rs6907215:143608968:C:T	1	TRUE	AIG1 (0 kb, intron/Intron/MODIFIER); ADAT2 (140 kb); TUBB8P2 (150 kb); RNA5SP221 (160 kb)	CPA_SUM	0.042073	0.0344361	0.653606	0.00116756	FALSE	0.715421	1277	C	T	0.413386	0.413386	0	0.996
rs4712972	rs4712972:25772047:A:G	6	25771819	atherosclerosis	Bis JC	1	0	A-A/G-G	rs4712972:25772047:A:G	6p22.2	rs4712972:25772047:A:G	1	TRUE	SLC17A4 (0 kb, intron/Intron/MODIFIER); SLC17A1 (11 kb); HIST1H2APS1 (39 kb); HIST1H2BPS1 (40 kb); HIST1H2BA (44 kb); HIST1H2AA (45 kb)	CPA_MEAN	-0.0390542	0.0320044	0.6525	0.00116471	FALSE	0.715421	1277	A	G	0.11433	0.11433	2	1
rs12001652	rs12001652:14014289:T:A	9	14014290	carotid plaque build	Pott J	1	0	A-A/T-T	rs12001652:14014289:T:A	9p23	rs12001652:14014289:T:A	1	TRUE	PES1P2 (26 kb); RPL3P11 (26 kb); NFIB (68 kb); LINC00583 (69 kb)	CPA_MAX	-0.0557252	0.0459605	0.646734	0.00114986	FALSE	0.715421	1277	A	T	0.0835267	0.0835267	0	0.998
rs11021065	rs11021065:94908658:G:T	11	95175494	common carotid intimal medial thickness	Shendre A	1	0	T-T/G-G	rs11021065:94908658:G:T	11q21	rs11021065:94908658:G:T	1	TRUE	SESN3 (0 kb, intron/Splice region/LOW | intron/Intron/MODIFIER); RP11-712B9.2 (0 kb, intron/Intron/MODIFIER | nc-RNA/Non coding transcript/MODIFIER); ENDOD1 (43 kb); SRSF8 (100 kb)	CPS_MEAN	0.027928	0.0230919	0.644503	0.00114412	FALSE	0.715421	1277	T	G	0.31216	0.31216	0	0.979
rs4536103	rs4536103:71332204:A:G	10	69572448	carotid artery intima media thickness	Xie G	1	0	A-A/G-G	rs4536103:71332204:A:G	10q22.1	rs4536103:71332204:A:G	1	TRUE	NEUROG3 (0 kb, exon/Missense/MODERATE | exon/Coding sequence/MODIFIER); RP11-343J3.2 (3.4 kb, near_gene/Upstream gene/MODIFIER); MTND2P15 (22 kb); MTND1P20 (23 kb); TMEM256P1 (49 kb)	CPA_MEAN	0.0258432	0.021782	0.627703	0.0011011	FALSE	0.715421	1277	A	G	0.3381	0.3381	0	0.965
rs11785239	rs11785239:8205010:C:T	8	8347494	common carotid intimal medial thickness	Franceschini N	1	0	C-C/T-T	rs11785239:8205010:C:T	8p23.1	rs11785239:8205010:C:T	1	TRUE	SGK223 (0 kb, intron/Intron/MODIFIER); FAM86B3P (100 kb); ALG1L13P (100 kb); FAM85B (120 kb)	CPS_SUM	-0.0452868	0.0382156	0.626676	0.00109848	FALSE	0.715421	1277	C	T	0.375344	0.375344	0	0.995
rs17151904	rs17151904:25608409:G:A	7	25568789	HIV-1 infection, internal carotid intimal medial thickness	Shrestha S	1	0	A-A/G-G	rs17151904:25608409:G:A	7p15.2	rs17151904:25608409:G:A	1	TRUE	AC091705.2 (1.9 kb, near_gene/Upstream gene/MODIFIER)	CPS_MEAN	-0.0302472	0.0259255	0.613408	0.00106479	FALSE	0.721151	1277	A	G	0.212409	0.212409	0	0.988
rs80093141	rs80093141:39368078:C:T	14	38898874	common carotid intimal medial thickness, HIV infection	Shendre A	1	0	T-T/C-C	rs80093141:39368078:C:T	14q21.1	rs80093141:39368078:C:T	1	TRUE	LINC00639 (0 kb, intron/Intron/MODIFIER | nc-RNA/Non coding transcript/MODIFIER); SEC23A (130 kb); KRT8P1 (170 kb); GEMIN2 (220 kb)	CPS_MEAN	0.0354618	0.0305567	0.608971	0.00105356	FALSE	0.721151	1277	T	C	0.142885	0.142885	0	0.989
rs79956784	rs79956784:91658709:C:T	10	89898952	carotid plaque build	Pott J	1	0	T-T/C-C	rs79956784:91658709:C:T	10q23.31	rs79956784:91658709:C:T	1	TRUE	LINC00865 (58 kb); SNRPD2P1 (80 kb); KIF20B (120 kb)	CPS_MEAN	0.0748621	0.066175	0.588123	0.00100118	FALSE	0.730259	1277	T	C	0.0321265	0.0321265	0	0.853
rs1349287	rs1349287:19059865:T:A	3	19018373	carotid plaque build	Pott J	1	0	A-A/T-T	rs1349287:19059865:T:A	3p24.3	rs1349287:19059865:T:A	1	TRUE	RNU6-138P (63 kb); KCNH8 (130 kb)	CPA_MAX	0.0618465	0.0576876	0.546864	0.000899257	FALSE	0.730259	1277	A	T	0.0567988	0.0567988	0	0.871
rs9855415	rs9855415:193697110:G:T	3	193979321	carotid artery intima media thickness	Xie G	1	0	G-G/T-T	rs9855415:193697110:G:T	3q29	rs9855415:193697110:G:T	1	TRUE	RP11-699L21.1 (0 kb, intron/Intron/MODIFIER | nc-RNA/Non coding transcript/MODIFIER); RP11-699L21.2 (1.3 kb, near_gene/Upstream gene/MODIFIER); DPPA2P3 (14 kb); HES1 (160 kb)	CPS_MAX	0.0264128	0.0253523	0.52624	0.000849248	FALSE	0.730259	1277	G	T	0.467894	0.467894	2	1
rs7001413	rs7001413:75010233:G:T	8	74097998	smoking behaviour measurement, carotid plaque build	Della-Morte D	1	0	T-T/G-G	rs7001413:75010233:G:T	8q21.11	rs7001413:75010233:G:T	1	TRUE	RP11-6I2.3 (0 kb, intron/Intron/MODIFIER | nc-RNA/Non coding transcript/MODIFIER); RNU6-1197P (18 kb); RPS3AP32 (41 kb); RNU6-1300P (49 kb)	CPA_MAX	0.103263	0.100155	0.518956	0.000831748	FALSE	0.730259	1277	T	G	0.0178809	0.0178809	0	0.935
rs3738000	rs3738000:130947435:A:T	3	131228591	carotid artery intima media thickness	Xie G	1	0	A-A/T-T	rs3738000:130947435:A:T	3q22.1	rs3738000:130947435:A:T	1	TRUE	NEK11 (0 kb, exon/Frameshift/HIGH | exon/Missense/MODERATE | 3'utr/3 prime UTR/MODIFIER | nc-exon/Non coding transcript exon/MODIFIER | intron/NMD transcript/MODIFIER | nc-RNA/Non coding transcript/MODIFIER); NUDT16P1 (130 kb); RNU6-726P (140 kb); NUDT16 (150 kb)	CPS_SUM	0.0423501	0.041505	0.511801	0.000814635	FALSE	0.730259	1277	A	T	0.283347	0.283347	0	0.973
rs259140	rs259140:89624347:T:G	7	89995033	carotid atherosclerosis	Franceschini N	1	0	T-T/G-G	rs259140:89624347:T:G	7q21.13	rs259140:89624347:T:G	1	TRUE	STEAP2-AS1 (0 kb, intron/Intron/MODIFIER | nc-RNA/Non coding transcript/MODIFIER); DPY19L2P4 (120 kb); STEAP1 (160 kb); STEAP2 (170 kb)	CPA_SUM	-0.0365405	0.0359539	0.509097	0.000808193	FALSE	0.730259	1277	T	G	0.313268	0.313268	0	0.987
rs34344516	rs34344516:31160299:G:A	13	30586162	carotid plaque build	Pott J	1	0	A-A/G-G	rs34344516:31160299:G:A	13q12.3	rs34344516:31160299:G:A	1	TRUE	HMGB1 (0 kb, intron/Intron/MODIFIER); PTPN2P2 (31 kb); USPL1 (32 kb); RBM22P2 (43 kb); MFAP1P1 (43 kb)	CPS_MEAN	-0.0367516	0.0364782	0.503225	0.000794236	FALSE	0.730259	1277	A	G	0.0997306	0.0997306	0	0.988
rs2229116	rs2229116:33905410:A:G	15	33613209	HIV-1 infection, common carotid intimal medial thickness	Shrestha S	1	0	G-G/A-A	rs2229116:33905410:A:G	15q14	rs2229116:33905410:A:G	1	TRUE	RYR3 (0 kb, exon/Missense/MODERATE)	CPS_SUM	-0.0457008	0.0458039	0.496766	0.000778957	FALSE	0.730259	1277	G	A	0.202819	0.202819	2	1
rs4779614	rs4779614:33540117:T:C	15	33247916	carotid atherosclerosis	Franceschini N	1	0	T-T/C-C	rs4779614:33540117:T:C	15q13.3	rs4779614:33540117:T:C	1	TRUE	TMCO5B (0.3 kb, near_gene/Upstream gene/MODIFIER); FMN1 (53 kb); RYR3 (63 kb); HNRNPA1P71 (230 kb)	CPS_MAX	0.0267105	0.0267725	0.496724	0.000778856	FALSE	0.730259	1277	T	C	0.378622	0.378622	2	1
rs34318108	rs34318108:25098627:G:A	15	24853480	carotid plaque build	Pott J	1	0	A-A/G-G	rs34318108:25098627:G:A	15q11.2	rs34318108:25098627:G:A	1	TRUE	SNRPN (0 kb, intron/Intron/MODIFIER | near_gene/Upstream gene/MODIFIER); RPL5P1 (55 kb); SNURF (100 kb); SNHG14 (130 kb)	CPS_MEAN	0.0296224	0.0297376	0.495696	0.000776427	FALSE	0.730259	1277	A	G	0.158503	0.158503	0	0.995
rs5754819	rs5754819:34470167:A:G	22	34074178	carotid plaque build	Pott J	1	0	G-G/A-A	rs5754819:34470167:A:G	22q12.3	rs5754819:34470167:A:G	1	TRUE	LL22NC03-86D4.1 (0 kb, intron/Intron/MODIFIER | nc-RNA/Non coding transcript/MODIFIER); LARGE (150 kb)	CPS_MAX	-0.0544972	0.0548014	0.494588	0.000773816	FALSE	0.730259	1277	G	A	0.0595145	0.0595145	2	1
rs224904	rs224904:81637916:G:C	5	82342097	common carotid intimal medial thickness	Franceschini N	1	0	G-G/C-C	rs224904:81637916:G:C	5q14.2	rs224904:81637916:G:C	1	TRUE	ATP6AP1L (0 kb, intron/Intron/MODIFIER | nc-RNA/Non coding transcript/MODIFIER); RPS23 (64 kb); ATG10 (65 kb)	CPA_MEAN	0.0480054	0.0485089	0.491407	0.000766326	FALSE	0.730259	1277	G	C	0.0453649	0.0453649	0	0.997
rs9644862	rs9644862:22090936:T:G	9	22090937	carotid plaque build	Pott J	1	0	T-T/G-G	rs9644862:22090936:T:G	9p21.3	rs9644862:22090936:T:G	1	TRUE	CDKN2B-AS1 (0 kb, intron/Intron/MODIFIER | nc-RNA/Non coding transcript/MODIFIER); UBA52P6 (78 kb); CDKN2B (82 kb); CDKN2A (96 kb)	CPA_SUM	0.0317536	0.033471	0.46476	0.00070429	FALSE	0.74218	1277	G	T	0.49203	0.49203	0	0.998
rs112225152	rs112225152:119251951:C:G	3	119533104	carotid plaque build	Pott J	1	0	G-G/C-C	rs112225152:119251951:C:G	3q13.33	rs112225152:119251951:C:G	1	TRUE	CD80 (0 kb, intron/Intron/MODIFIER); TIMMDC1 (8 kb); POGLUT1 (38 kb); ADPRH (46 kb)	CPA_SUM	0.073956	0.0782673	0.462331	0.000698702	FALSE	0.74218	1277	G	C	0.0522858	0.0522858	0	0.931
rs2914908	rs2914908:117982046:C:T	5	118646351	common carotid intimal medial thickness	Shendre A	1	0	T-T/C-C	rs2914908:117982046:C:T	5q23.1	rs10069027:118045916:G:T	0.241872	FALSE	RNU7-34P (110 kb); DTWD2 (190 kb)	CPA_MEAN	-0.0189741	0.0201382	0.460583	0.000694686	FALSE	0.74218	1277	T	C	0.475839	0.475839	0	0.993
rs9632884	rs9632884:22072301:G:C	9	22072302	carotid atherosclerosis	Franceschini N	1	0	C-C/G-G	rs9632884:22072301:G:C	9p21.3	rs9644862:22090936:T:G	0.808582	FALSE	CDKN2B-AS1 (0 kb, intron/Intron/MODIFIER | nc-RNA/Non coding transcript/MODIFIER); UBA52P6 (60 kb); CDKN2B (63 kb); CDKN2A (77 kb)	CPS_SUM	0.0340809	0.0363829	0.45708	0.000686655	FALSE	0.742516	1277	C	G	0.48308	0.48308	0	0.993
rs1836988	rs1836988:100599949:T:C	3	100881105	carotid plaque build	Pott J	1	0	T-T/C-C	rs1836988:100599949:T:C	3q12.2	rs1836988:100599949:T:C	1	TRUE	ABI3BP (0 kb, intron/Intron/MODIFIER | nc-RNA/Non coding transcript/MODIFIER); RNU6-865P (72 kb); TFG (130 kb); GPR128 (190 kb)	CPS_SUM	-0.0429916	0.0464167	0.450368	0.00067133	FALSE	0.743006	1277	T	C	0.191153	0.191153	0	0.983
rs12152807	rs12152807:9950405:G:C	5	9950293	common carotid intimal medial thickness, HIV infection	Shendre A	1	0	C-C/G-G	rs12152807:9950405:G:C	5p15.2	rs12152807:9950405:G:C	1	TRUE	RNA5SP177 (190 kb); TAS2R1 (240 kb)	CPS_MEAN	-0.0215284	0.0233004	0.448931	0.00066806	FALSE	0.743006	1277	C	G	0.290022	0.290022	0	0.989
rs36071027	rs36071027:158444274:C:T	5	159017266	carotid artery intima media thickness	Xie G	1	0	T-T/C-C	rs36071027:158444274:C:T	5q33.3	rs36071027:158444274:C:T	1	TRUE	EBF1 (0 kb, intron/Intron/MODIFIER | nc-RNA/Non coding transcript/MODIFIER); RNF145 (140 kb); UBLCP1 (250 kb)	CPS_MEAN	0.0209543	0.0228921	0.443479	0.000655691	FALSE	0.743006	1277	T	C	0.328503	0.328503	0	0.985
rs2280828	rs2280828:118762436:T:C	8	117750197	common carotid intimal medial thickness, HIV infection	Shendre A	1	0	C-C/T-T	rs2280828:118762436:T:C	8q24.11	rs2280828:118762436:T:C	1	TRUE	EXT1 (44 kb); MED30 (210 kb); RPS10P16 (230 kb)	CPA_MEAN	0.0714525	0.078375	0.441156	0.000650439	FALSE	0.743006	1277	C	T	0.0177525	0.0177525	0	0.972
rs369583	rs369583:187723317:T:C	4	186802163	carotid plaque build	Pott J	1	0	C-C/T-T	rs369583:187723317:T:C	4q35.2	rs369583:187723317:T:C	1	TRUE	FAT1 (75 kb); MRPS36P2 (98 kb); MTNR1A (250 kb)	CPA_SUM	0.0423928	0.0474313	0.42991	0.000625161	FALSE	0.752273	1277	C	T	0.20018	0.20018	0	0.808
rs17433780	rs17433780:89474818:A:G	1	89009135	carotid artery intima media thickness	Xie G	1	0	G-G/A-A	rs17433780:89474818:A:G	1p22.2	rs17433780:89474818:A:G	1	TRUE	GBP3 (0 kb, exon/Missense/MODERATE | 3'utr/3 prime UTR/MODIFIER | nc-exon/Non coding transcript exon/MODIFIER | intron/NMD transcript/MODIFIER | nc-RNA/Non coding transcript/MODIFIER | near_gene/Downstream gene/MODIFIER); RBMXL1 (16 kb); CCBL2 (16 kb); GBP1 (43 kb)	CPA_MEAN	-0.0187773	0.0219458	0.406304	0.000572959	FALSE	0.775985	1277	G	A	0.306969	0.306969	2	1
rs9387644	rs9387644:98204209:T:C	6	97756333	common carotid intimal medial thickness	Shendre A	1	0	C-C/T-T	rs9387644:98204209:T:C	6q16.1	rs9387644:98204209:T:C	1	TRUE		CPA_SUM	-0.0433107	0.0512208	0.400168	0.000559582	FALSE	0.776418	1277	C	T	0.12686	0.12686	2	1
rs77300744	rs77300744:151074743:G:A	7	151377657	carotid plaque build	Pott J	1	0	A-A/G-G	rs77300744:151074743:G:A	7q36.1	rs77300744:151074743:G:A	1	TRUE	NUB1 (0 kb, 3'utr/3 prime UTR/MODIFIER | near_gene/Downstream gene/MODIFIER); WDR86 (0 kb, intron/Intron/MODIFIER | nc-RNA/Non coding transcript/MODIFIER | near_gene/Downstream gene/MODIFIER); WDR86-AS1 (32 kb); CRYGN (51 kb)	CPA_MAX	-0.109773	0.13039	0.397926	0.000554716	FALSE	0.776418	1277	A	G	0.0114664	0.0114664	0	0.86
rs1695024	rs1695024:63337536:G:A	12	62943756	rheumatoid arthritis, carotid artery intima media thickness	Lopez-Mejias R	1	0	A-A/G-G	rs1695024:63337536:G:A	12q14.2	rs1695024:63337536:G:A	1	TRUE	PPM1H (8.7 kb); RPL14P1 (22 kb); LDHAL6CP (60 kb); RNU1-83P (93 kb)	CPA_MEAN	0.0191239	0.0232874	0.385442	0.000527826	FALSE	0.785498	1277	A	G	0.254894	0.254894	2	1
rs11196033	rs11196033:114410998:C:A	10	112651239	common carotid intimal medial thickness	Franceschini N	1	0	C-C/A-A	rs11196033:114410998:C:A	10q25.2	rs11196033:114410998:C:A	1	TRUE	VTI1A (0 kb, intron/Intron/MODIFIER); MIR4295 (17 kb); ZDHHC6 (200 kb); ACSL5 (220 kb)	CPS_SUM	0.0266229	0.036343	0.333509	0.000420045	FALSE	0.805779	1277	A	C	0.461142	0.461142	0	0.976
rs2985684	rs2985684:50101682:C:G	14	49634964	carotid artery intima media thickness	Xie G	1	0	C-C/G-G	rs2985684:50101682:C:G	14q21.3	rs2985684:50101682:C:G	1	TRUE	DNAAF2 (0 kb, exon/Missense/MODERATE | exon/Synonymous/LOW); POLE2 (8.6 kb); MGAT2 (11 kb); RPL36AL (14 kb); LRR1 (20 kb); RHOQP1 (34 kb); RPS29 (36 kb); RN7SL1 (48 kb); RNU6ATAC30P (50 kb)	CPS_SUM	-0.0305269	0.0417657	0.332575	0.00041817	FALSE	0.805779	1277	C	G	0.240902	0.240902	0	0.997
rs11206301	rs11206301:54672074:A:C	1	54206401	carotid plaque build	Pott J	1	0	A-A/C-C	rs11206301:54672074:A:C	1p32.3	rs11206301:54672074:A:C	1	TRUE	MRPL37 (0 kb, intron/Intron/MODIFIER | nc-RNA/Non coding transcript/MODIFIER | near_gene/Upstream gene/MODIFIER); CYB5RL (6.4 kb); SSBP3 (19 kb); SSBP3-AS1 (32 kb)	CPA_SUM	-0.0455624	0.0637857	0.323151	0.000399395	FALSE	0.812387	1277	A	C	0.0804265	0.0804265	0	0.913
rs1400544	rs1400544:189861404:A:T	1	189892274	cardiovascular disease biomarker measurement, common carotid intimal medial thickness	O'Donnell CJ	1	0	T-T/A-A	rs1400544:189861404:A:T	1q31.1	rs1400544:189861404:A:T	1	TRUE	BRINP3 (210 kb); RNA5SP73 (230 kb)	CPA_MEAN	0.0171399	0.0246202	0.312964	0.000379383	FALSE	0.829439	1277	T	A	0.232185	0.232185	0	1
rs11023007	rs11023007:13928677:C:T	11	13907130	common carotid intimal medial thickness	Shendre A	1	0	T-T/C-C	rs11023007:13928677:C:T	11p15.2	rs11023007:13928677:C:T	1	TRUE	RNA5SP331 (0.35 kb, near_gene/Downstream gene/MODIFIER); SPON1 (55 kb); FAR1 (170 kb); RPL39P26 (220 kb)	CPS_MEAN	0.0528176	0.079886	0.2936	0.000342197	FALSE	0.842415	1277	T	C	0.018794	0.018794	2	1
rs7625806	rs7625806:38080952:T:G	3	38039461	carotid artery intima media thickness	Xie G	1	0	G-G/T-T	rs7625806:38080952:T:G	3p22.2	rs7625806:38080952:T:G	1	TRUE	DLEC1 (0 kb, exon/Missense/MODERATE | nc-exon/Non coding transcript exon/MODIFIER | nc-RNA/Non coding transcript/MODIFIER); PLCD1 (9.7 kb); PPP2R2DP1 (12 kb); VILL (32 kb)	CPA_SUM	-0.0227569	0.0349322	0.288305	0.00033223	FALSE	0.842784	1277	G	T	0.349256	0.349256	2	1
rs13053817	rs13053817:29847722:C:A	22	29451733	HIV-1 infection, common carotid intimal medial thickness	Shrestha S	1	0	A-A/C-C	rs13053817:29847722:C:A	22q12.2	rs13053817:29847722:C:A	1	TRUE	RFPL1S (0 kb, intron/Intron/MODIFIER | nc-RNA/Non coding transcript/MODIFIER); RFPL1 (9.3 kb); NEFH (28 kb); AP1B1 (29 kb)	CPA_MEAN	0.0160975	0.0250543	0.283445	0.000323163	FALSE	0.842784	1277	A	C	0.201971	0.201971	0	0.99
rs4074493	rs4074493:231172281:C:T	1	231036535	smoking behaviour measurement, carotid plaque build	Della-Morte D	1	0	T-T/C-C	rs4074493:231172281:C:T	1q42.2	rs4074493:231172281:C:T	1	TRUE	FAM89A (0 kb, intron/Intron/MODIFIER); MIR1182 (17 kb); ARV1 (36 kb); TTC13 (58 kb)	CPA_SUM	-0.0226062	0.0359578	0.275997	0.000309417	FALSE	0.84785	1277	T	C	0.367072	0.367072	0	0.993
rs8066891	rs8066891:15008430:A:G	17	15105113	rheumatoid arthritis, carotid atherosclerosis	Lopez-Mejias R	1	0	G-G/A-A	rs8066891:15008430:A:G	17p12	rs8066891:15008430:A:G	1	TRUE	CDRT8 (0.12 kb, near_gene/Downstream gene/MODIFIER); CDRT7 (73 kb); PMP22 (120 kb); MIR4731 (150 kb)	CPS_MEAN	-0.0187768	0.0310485	0.263246	0.000286317	FALSE	0.853701	1277	G	A	0.146461	0.146461	0	0.991
rs12040273	rs12040273:230199398:C:T	1	230063651	carotid artery intima media thickness	Xie G	1	0	T-T/C-C	rs12040273:230199398:C:T	1q42.13	rs12040273:230199398:C:T	1	TRUE	GALNT2 (0 kb, intron/Intron/MODIFIER | nc-RNA/Non coding transcript/MODIFIER | near_gene/Upstream gene/MODIFIER)	CPA_MEAN	0.0202791	0.0341058	0.257888	0.000276777	FALSE	0.85453	1277	T	C	0.0975814	0.0975814	0	0.972
rs2907092	rs2907092	5	11047569	common carotid intimal medial thickness, HIV infection	Shendre A	1	887	G-C/T-T	rs2973485:11046794:T:C	5p15.2	rs2973485:11046794:T:C	1	TRUE	CTNND2 (0 kb, intron/NMD transcript/MODIFIER | intron/Intron/MODIFIER | nc-RNA/Non coding transcript/MODIFIER); RNU6-429P (19 kb)	CPA_MAX	-0.0164065	0.0287151	0.245759	0.00025557	FALSE	0.862819	1277	C	T	0.293054	0.293054	0	0.992
rs4668163	rs4668163:170639070:C:T	2	169782560	common carotid intimal medial thickness, HIV infection	Shendre A	1	0	C-C/T-T	rs4668163:170639070:C:T	2q31.1	rs4668163:170639070:C:T	1	TRUE	KLHL23 (5.6 kb); SSB (9.4 kb); PTCHD3P2 (14 kb); METTL5 (28 kb); UBR3 (45 kb)	CPS_MEAN	-0.0120732	0.0213109	0.243262	0.00025127	FALSE	0.862819	1277	C	T	0.438136	0.438136	2	1
rs1376877	rs1376877:204272090:C:T	2	203407367	cardiovascular disease biomarker measurement, internal carotid intimal medial thickness	O'Donnell CJ	1	0	C-C/T-T	rs1376877:204272090:C:T	2q33.2	rs1376877:204272090:C:T	1	TRUE	ABI2 (0 kb, intron/NMD transcript/MODIFIER | intron/Intron/MODIFIER | nc-RNA/Non coding transcript/MODIFIER | near_gene/Downstream gene/MODIFIER); RAPH1 (0 kb, intron/Intron/MODIFIER); MRPL50P2 (91 kb); CYP20A1 (110 kb)	CPS_SUM	0.0198128	0.0362358	0.23312	0.000234058	FALSE	0.868494	1277	C	T	0.434612	0.434612	2	1
rs4868731	rs4868731:163527203:A:G	5	164100197	common carotid intimal medial thickness	Shendre A	1	0	A-A/G-G	rs4868731:163527203:A:G	5q34	rs4868731:163527203:A:G	1	TRUE		CPS_MAX	-0.0163617	0.0319366	0.215728	0.000205494	FALSE	0.877588	1277	A	G	0.214896	0.214896	0	0.997
rs227917	rs227917:23646317:C:A	7	23606698	common carotid intimal medial thickness	Shendre A	1	0	C-C/A-A	rs227917:23646317:C:A	7p15.3	rs227917:23646317:C:A	1	TRUE	CCDC126 (0 kb, intron/Intron/MODIFIER | nc-RNA/Non coding transcript/MODIFIER | near_gene/Downstream gene/MODIFIER); FCF1P1 (13 kb); FAM221A (73 kb); TRA2A (75 kb)	CPA_MAX	-0.0138893	0.0292133	0.197533	0.000176983	FALSE	0.894844	1277	C	A	0.252944	0.252944	0	0.994
rs10989172	rs10989172:98841016:C:T	9	96078734	common carotid intimal medial thickness	Shendre A	1	0	T-T/C-C	rs10989172:98841016:C:T	9q22.32	rs10989172:98841016:C:T	1	TRUE	LINC00092 (51 kb); ERCC6L2 (64 kb); EIF4BP3 (67 kb); HSD17B3 (160 kb)	CPS_MEAN	0.00980576	0.0211503	0.191791	0.000168293	FALSE	0.897864	1277	T	C	0.438807	0.438807	0	0.998
rs2638163	rs2638163:22281578:C:G	3	22240086	carotid plaque build	Pott J	1	0	C-C/G-G	rs2638163:22281578:C:G	3p24.3	rs2638163:22281578:C:G	1	TRUE	ZNF385D (0 kb, intron/Intron/MODIFIER | nc-RNA/Non coding transcript/MODIFIER); HMGB1P5 (140 kb)	CPS_MAX	-0.0240677	0.0545274	0.18111	0.00015254	FALSE	0.909476	1277	C	G	0.0717909	0.0717909	0	0.893
rs17045031	rs17045031:66768364:G:A	3	66717940	atherosclerosis	Bis JC	1	0	A-A/G-G	rs17045031:66768364:G:A	3p14.1	rs17045031:66768364:G:A	1	TRUE	RPL21P41 (81 kb); LRIG1 (220 kb)	CPA_SUM	0.0373321	0.089269	0.170135	0.000136935	FALSE	0.909476	1277	A	G	0.0364135	0.0364135	2	1
rs12683261	rs12683261:29148449:G:A	9	29148451	rheumatoid arthritis, carotid atherosclerosis	Lopez-Mejias R	1	0	A-A/G-G	rs12683261:29148449:G:A	9p21.1	rs12683261:29148449:G:A	1	TRUE		CPS_SUM	0.0297054	0.0850017	0.138588	9.56276e-05	FALSE	0.91533	1277	A	G	0.0490243	0.0490243	0	0.979
rs17134212	rs17134212:111526308:C:T	5	112190611	common carotid intimal medial thickness	Shendre A	1	0	T-T/C-C	rs17134212:111526308:C:T	5q22.2	rs17134212:111526308:C:T	1	TRUE	EPB41L4A (0 kb, intron/Intron/MODIFIER | nc-RNA/Non coding transcript/MODIFIER); CTC-459M5.2 (1.4 kb, near_gene/Upstream gene/MODIFIER); EPB41L4A-AS1 (26 kb); SNORA13 (29 kb)	CPS_MAX	-0.0097694	0.0283103	0.136624	9.32428e-05	FALSE	0.917438	1277	T	C	0.316319	0.316319	0	0.998
rs17691394	rs17691394:126324591:A:G	7	126684537	HIV-1 infection, common carotid intimal medial thickness	Shrestha S	1	0	G-G/A-A	rs17691394:126324591:A:G	7q31.33	rs17691394:126324591:A:G	1	TRUE	GRM8 (0 kb, intron/NMD transcript/MODIFIER | intron/Intron/MODIFIER | nc-RNA/Non coding transcript/MODIFIER)	CPA_MEAN	0.0077496	0.0267072	0.112532	6.59299e-05	FALSE	0.922788	1277	G	A	0.178889	0.178889	0	0.993
rs79360823	rs79360823:4930085:C:T	1	4870025	carotid plaque build	Pott J
rs188301220	rs188301220:94393310:T:C	1	93927754	carotid plaque build	Pott J
rs7529733	rs7529733:190811488:C:A	1	190842358	common carotid intimal medial thickness	Shendre A
rs76075334	rs76075334:190955573:A:G	1	190986443	common carotid intimal medial thickness	Shendre A
rs201648240	rs201648240	1	208779832	common carotid intimal medial thickness	Franceschini N
rs139302128	rs139302128:242594226:C:T	2	241654811	common carotid intimal medial thickness	Franceschini N
rs75614900	rs75614900:38158347:C:T	3	38116856	common carotid intimal medial thickness	Shendre A
rs142694335	rs142694335:80817248:T:C	4	79896094	carotid plaque build	Pott J
rs76455782	rs76455782:110081021:A:C	4	109159865	common carotid intimal medial thickness	Shendre A
rs73112098	rs73112098:66543279:A:G	5	67247451	common carotid intimal medial thickness, HIV infection	Shendre A
rs141249844	rs141249844:73811191:C:T	6	73101468	carotid plaque build	Pott J
rs114413935	rs114413935:169585451:C:T	6	169185356	common carotid intimal medial thickness	Shendre A
rs60454790	rs60454790:75418627:C:T	7	75789309	carotid plaque build	Pott J
rs77935737	rs77935737:147587819:C:T	7	147890727	common carotid intimal medial thickness	Shendre A
rs200482500	rs200482500	8	10748714	common carotid intimal medial thickness	Franceschini N
rs148147734	rs148147734	8	122389299	common carotid intimal medial thickness	Franceschini N
rs76426033	rs76426033	10	94350735	common carotid intimal medial thickness	Shendre A
rs56113807	rs56113807:96443723:C:T	10	94683966	common carotid intimal medial thickness	Shendre A
rs111703287	rs111703287:129852180:C:T	11	129982285	rheumatoid arthritis, carotid artery intima media thickness	Lopez-Mejias R
rs187708125	rs187708125	12	30976508	carotid plaque build	Pott J
rs416424	rs416424	12	92293257	carotid plaque build	Pott J
rs7182209	rs7182209:46132501:T:C	15	45840303	smoking behaviour measurement, carotid plaque build	Della-Morte D
rs844396	rs844396:88966667:C:T	16	88900259	common carotid intimal medial thickness	Franceschini N
rs8090811	rs8090811	18	12525296	carotid plaque build	Pott J
rs7412	rs7412:45412079:C:T	19	44908822	common carotid intimal medial thickness	Franceschini N
rs445925	rs445925:45415640:G:A	19	44912383	atherosclerosis	Bis JC
rs183667936	rs183667936:49931638:C:T	19	49428381	carotid plaque build	Pott J
