# Supplementary material for: Genome-wide analysis of carotid plaque burden suggests a role of IL5 in men
Source: PLoS One. 2020 May 29;15(5):e0233728. doi: 10.1371/journal.pone.0233728 (PMC7259763; doi:10.1371/journal.pone.0233728)
Supplement: S14 Table — Significant results are marked in red (α = 0.05). Sample sizes are 1277 (757 men + 550 women) for the burden traits (CPAs and CPS) and 6639 (3198 men + 3441 women) for the plaque score PS. (XLSX) [file pone.0233728.s014.xlsx]

## Sheet: S14
Table S14: Association results of polygenetic score (PGS) of coronary artery disease (CAD) and the carotid plaque traits. Significant results are marked in red (α=0.05). Sample sizes are 1277 (757 men + 550 women) for the burden traits (CPAs and CPS) and 6639 (3198 men + 3441 women) for the plaque score PS.
univariate	all				men				women				IA
pheno	beta	se	r2	p	beta	se	r2	p	beta	se	r2	p	Diff	P_Diff
CPA_max	0.07123	0.04375	0.001292	0.104	-0.0149	0.05559	0	0.789	0.1766	0.06589	0.01114	0.00758	0.192	0.0265406
CPA_sum	0.08892	0.05887	0.001003	0.131	0.002352	0.075221	0	0.975	0.18471	0.08698	0.006351	0.0342	0.183	0.111121
CPA_mean	0.05514	0.0339	0.001288	0.104	0.005479	0.042311	0	0.897	0.1133	0.05308	0.006437	0.0332	0.108	0.367032
CPS_max	0.07935	0.04358	0.001812	0.0688	-0.009135	0.056263	0	0.871	0.19893	0.06748	0.01382	0.00333	0.208	0.0172185
CPS_sum	0.09626	0.06162	0.001127	0.119	-0.001531	0.080188	0	0.985	0.21816	0.09284	0.008169	0.0191	0.22	0.0729145
CPS_mean	0.06249	0.03522	0.00168	0.0763	0.001597	0.045131	0	0.972	0.14675	0.05564	0.01069	0.00871	0.145	0.0435526
PS	0.13565	0.02945	0.00278	4.17e-06	0.12329	9.04621	0.001754	0.00766	0.14328	0.03589	0.003945	6.67e-05	0.02	0.732055
multivariate	all				men				women				IA
pheno	beta	se	r2	p	beta	se	r2	p	beta	se	r2	p	Diff	P_Diff
CPA_max	0.074765	0.04453	0.1363	0.09345	-0.002311	0.058169	0.1053	0.96833	0.187081	0.06924	0.05845	0.007154	0.189392	0.0362314
CPA_sum	0.09668	0.058385	0.1836	0.098031	0.026919	0.077513	0.133	0.72849	0.19724	0.089024	0.1095	0.027218	0.170321	0.149047
CPA_mean	0.060748	0.03538	0.09146	0.0863	0.012762	0.045339	0.06284	0.77843	0.12789	0.0566012	0.0281	0.024329	0.115128	0.112397
CPS_max	0.094181	0.045408	0.09715	0.038302	0.016935	0.059082	0.09149	0.774491	0.203779	0.070864	0.07709	0.00422	0.186844	0.0428538
CPS_sum	0.109065	0.062584	0.1482	0.081668	0.02485	0.083126	0.1205	0.76508	0.227011	0.095023	0.124	0.0173	0.202161	0.109319
CPS_mean	0.073133	0.037417	0.06257	0.050894	0.010693	0.048032	0.06641	0.823907	0.157661	0.059477	0.05133	0.008313	0.146968	0.0545543
PS	0.117664	0.02605	0.22563	6.39e-06	0.10073	0.04118	0.2559	0.0145	0.136	0.03247	0.2086	2.88e-05	0.03527	0.501227
